# Supplementary material for: Transcriptome profiling of human thymic CD4+ and CD8+ T cells compared to primary peripheral T cells
Source: BMC Genomics. 2020 May 11;21:350. doi: 10.1186/s12864-020-6755-1 (PMC7216358; doi:10.1186/s12864-020-6755-1)
Supplement: Supplementary file 2 — Additional File 2. Supplementary Tables. [file 12864_2020_6755_MOESM2_ESM.xlsx]

## Sheet: S1.Sample metrics
Supplementary Table S1
sample metrics
sample	tissue	age	read pairs (mill)	mean read length	% both surviving trimming	overall mapping %	% concordant alignments	% multi-mapping	library size (mill)
CD4_TI_1	thymus	infant	92.01	98	94.3	96.2	93.4	10.5	53.6286
CD4_TI_2	thymus	infant	104.11	98	94.7	96	93.2	7	63.5245
CD4_TI_3	thymus	infant	107.27	98	94.1	96.8	94	7.1	63.6003
CD4_TI_4	thymus	infant	91.7	98	94.5	96.5	93.7	6.7	57.0178
CD4_BI_1	blood	infant	97.94	99	93.2	97.6	94	6.2	57.4097
CD4_BI_2	blood	infant	104.8	99	93.7	97.5	94.3	6	67.0926
CD4_BI_3	blood	infant	89.8	98	92.5	97.4	93.8	8.3	52.419
CD4_BI_4	blood	infant	78.64	99	91.7	97.4	94.1	6.2	35.1004
CD4_BA	blood	adult pool	99.5	98	92.4	93.3	90.9	8.9	62.5857
CD8_TI_1	thymus	infant	120.23	123	97.6	94.2	90.7	30.2	45.9518
CD8_TI_2	thymus	infant	111.19	122	97.6	95	90.8	74.2	16.0943
CD8_TI_3	thymus	infant	121.04	123	97.7	93.8	90.3	28.8	53.0003
CD8_TI_4	thymus	infant	114.41	122	97.4	95.2	90.9	73.8	17.8218
CD8_TI_5	thymus	infant	120.29	122	97.6	93.5	89.5	40.7	33.4307
CD8_BI	blood	infant	100.32	120	97.9	92.6	87.5	84.6	6.62364
CD8_BI	blood	infant	121.95	120	97.5	92.4	87.3	84.9	7.76189
CD8_BI	blood	infant	97.96	121	98	92.9	87.7	86.1	5.04495
CD8_BA	blood	adult pool	68.86	120	97.9	92.6	87.8	83.1	4.41577

## Sheet: S2.AIDs
Supplementary Table S2
Genes assosiated with autoimmune diseases (AID), expressed (1) or not (0) at a threshold of fpkm>2 in the 6 compared groups, and their associated diseases.										Genes expressed in neither cell population
										Genes expressed in thymic or infant blood T cells, yet not in adult blood
EnsemblID	Symbol	CD4 thymus	CD4 infant blood	CD4 adult blood	CD8 thymus	CD8 infant blood	CD8 adult blood	AID
ENSG00000005844	ITGAL	1	1	1	1	1	1	UC
ENSG00000064419	TNPO3	1	1	1	1	1	1	UC
ENSG00000091140	DLD	1	1	1	1	1	1	UC
ENSG00000096968	JAK2	1	1	1	1	1	1	UC, IBD, CD
ENSG00000106952	TNFSF8	1	1	1	1	1	1	UC, IBD, CD
ENSG00000108100	CCNY	1	1	1	1	1	1	UC
ENSG00000109320	NFKB1	1	1	1	1	1	1	UC
ENSG00000109323	MANBA	1	1	1	1	1	1	UC, MS
ENSG00000112977	DAP	1	1	1	1	1	1	UC, IBD
ENSG00000115896	PLCL1	1	1	1	1	1	1	UC, CD
ENSG00000116288	PARK7	1	1	1	1	1	1	UC
ENSG00000125520	SLC2A4RG	1	1	1	1	1	1	UC, MS, IBD, CD
ENSG00000127837	AAMP	1	1	1	1	1	1	UC
ENSG00000130592	LSP1	1	1	1	1	1	1	UC, IBD
ENSG00000132824	SERINC3	1	1	1	1	1	1	UC
ENSG00000137806	NDUFAF1	1	1	1	1	1	1	UC
ENSG00000146535	GNA12	1	1	1	1	1	1	UC
ENSG00000148396	SEC16A	1	1	1	1	1	1	UC
ENSG00000157873	TNFRSF14	1	1	1	1	1	1	UC, RA, PSC
ENSG00000158457	TSPAN33	1	1	1	1	1	1	UC
ENSG00000160014	CALM3	1	1	1	1	1	1	UC
ENSG00000161405	IKZF3	1	1	1	1	1	1	UC, T1D, RA, MS, IBD, CD
ENSG00000162924	REL	1	1	1	1	1	1	UC, RA, Ps, IBD, CD
ENSG00000164062	APEH	1	1	1	1	1	1	UC
ENSG00000165689	SDCCAG3	1	1	1	1	1	1	UC, IBD
ENSG00000168685	IL7R	1	1	1	1	1	1	UC, T1D, MS
ENSG00000171522	PTGER4	1	1	1	1	1	1	UC, MS, IBD, CD, AS
ENSG00000172057	ORMDL3	1	1	1	1	1	1	UC, T1D, IBD, CD
ENSG00000179344	HLA-DQB1	1	1	1	1	1	1	UC, T1D, SSc, RA, MS, JIA
ENSG00000180104	EXOC3	1	1	1	1	1	1	UC
ENSG00000182179	UBA7	1	1	1	1	1	1	UC
ENSG00000183340	JRKL	1	1	1	1	1	1	UC
ENSG00000184384	MAML2	1	1	1	1	1	1	UC
ENSG00000184939	ZFP90	1	1	1	1	1	1	UC
ENSG00000188820	FAM26F	1	1	1	1	1	1	UC
ENSG00000196126	HLA-DRB1	1	1	1	1	1	1	UC, T1D, SSc, RA, MS, JIA
ENSG00000196839	ADA	1	1	1	1	1	1	UC
ENSG00000197457	STMN3	1	1	1	1	1	1	UC
ENSG00000198286	CARD11	1	1	1	1	1	1	UC, MS
ENSG00000198502	HLA-DRB5	1	1	1	1	1	1	UC, T1D, RA
ENSG00000198742	SMURF1	1	1	1	1	1	1	UC, IBD
ENSG00000204287	HLA-DRA	1	1	1	1	1	1	UC, T1D, SSc, RA, MS
ENSG00000008018	PSMB1	1	1	1	1	1	1	T1D
ENSG00000038532	CLEC16A	1	1	1	1	1	1	T1D, MS, AD
ENSG00000065675	PRKCQ	1	1	1	1	1	1	T1D, RA, CeD
ENSG00000105397	TYK2	1	1	1	1	1	1	T1D, RA, Ps, MS, JIA, IBD, CD, AS
ENSG00000110848	CD69	1	1	1	1	1	1	T1D, MS
ENSG00000111252	SH2B3	1	1	1	1	1	1	T1D, RA, PSC, JIA, AS
ENSG00000111540	RAB5B	1	1	1	1	1	1	T1D
ENSG00000112182	BACH2	1	1	1	1	1	1	T1D, PSC, MS, CeD, CD, AS
ENSG00000112584	FAM120B	1	1	1	1	1	1	T1D
ENSG00000112592	TBP	1	1	1	1	1	1	T1D
ENSG00000115267	IFIH1	1	1	1	1	1	1	T1D, Ps, IBD
ENSG00000119772	DNMT3A	1	1	1	1	1	1	T1D, CD
ENSG00000123374	CDK2	1	1	1	1	1	1	T1D, RA
ENSG00000126353	CCR7	1	1	1	1	1	1	T1D
ENSG00000128340	RAC2	1	1	1	1	1	1	T1D
ENSG00000130024	PHF10	1	1	1	1	1	1	T1D
ENSG00000134242	PTPN22	1	1	1	1	1	1	T1D, RA, JIA, CD
ENSG00000135148	TRAFD1	1	1	1	1	1	1	T1D
ENSG00000150637	CD226	1	1	1	1	1	1	T1D, RA, PSC, IBD
ENSG00000160185	UBASH3A	1	1	1	1	1	1	T1D, RA, CeD
ENSG00000163599	CTLA4	1	1	1	1	1	1	T1D, RA, CeD
ENSG00000169508	GPR183	1	1	1	1	1	1	T1D, IBD
ENSG00000172575	RASGRP1	1	1	1	1	1	1	T1D, RA, CD
ENSG00000175354	PTPN2	1	1	1	1	1	1	T1D, RA, JIA, CeD, CD
ENSG00000179295	PTPN11	1	1	1	1	1	1	T1D, RA
ENSG00000182108	DEXI	1	1	1	1	1	1	T1D, AD
ENSG00000185127	C6orf120	1	1	1	1	1	1	T1D
ENSG00000185811	IKZF1	1	1	1	1	1	1	T1D, MS, IBD, CD
ENSG00000204252	HLA-DOA	1	0	1	1	1	1	T1D, RA, MS
ENSG00000204257	HLA-DMA	1	1	1	1	1	1	T1D, RA, MS
ENSG00000204525	HLA-C	1	1	1	1	1	1	T1D, RA, Ps, MS, CD
ENSG00000204592	HLA-E	1	1	1	1	1	1	T1D, RA, MS
ENSG00000204642	HLA-F	1	1	1	1	1	1	T1D, RA, MS
ENSG00000206503	HLA-A	1	1	1	1	1	1	T1D, RA, MS
ENSG00000223865	HLA-DPB1	1	1	1	1	1	1	T1D, SSc, RA, MS
ENSG00000231389	HLA-DPA1	1	1	1	1	1	1	T1D, SSc, RA, MS
ENSG00000234745	HLA-B	1	1	1	1	1	1	T1D, RA, Ps, MS, AS
ENSG00000237943	PRKCQ-AS1	1	1	1	1	1	1	T1D, RA, CeD
ENSG00000057663	ATG5	1	1	1	1	1	1	SSc, RA
ENSG00000138378	STAT4	1	1	1	1	1	1	SSc, RA, MS, JIA, IBD, CeD
ENSG00000139641	ESYT1	1	1	1	1	1	1	SSc
ENSG00000140968	IRF8	1	1	1	1	1	1	SSc, RA, MS, IBD
ENSG00000145901	TNIP1	1	1	1	1	1	1	SSc, Ps, IBD
ENSG00000198821	CD247	1	1	1	1	1	1	SSc
ENSG00000229117	RPL41	1	1	1	1	1	1	SSc
ENSG00000003402	CFLAR	1	1	1	1	1	1	RA
ENSG00000027075	PRKCH	1	1	1	1	1	1	RA
ENSG00000056558	TRAF1	1	1	1	1	1	1	RA
ENSG00000064012	CASP8	1	1	1	1	1	1	RA
ENSG00000078589	P2RY10	1	1	1	1	1	1	RA
ENSG00000081237	PTPRC	1	1	1	1	1	1	RA
ENSG00000100385	IL2RB	1	1	1	1	1	1	RA
ENSG00000105810	CDK6	1	1	1	1	1	1	RA
ENSG00000107485	GATA3	1	1	1	1	1	1	RA
ENSG00000108561	C1QBP	1	1	1	1	1	1	RA
ENSG00000110367	DDX6	1	1	1	1	1	1	RA, CeD
ENSG00000110448	CD5	1	1	1	1	1	1	RA, MS, IBD
ENSG00000116824	CD2	1	1	1	1	1	1	RA
ENSG00000118503	TNFAIP3	1	1	1	1	1	1	RA, Ps, MS, IBD, CeD
ENSG00000125686	MED1	1	1	1	1	1	1	RA
ENSG00000131013	PPIL4	1	1	1	1	1	1	RA
ENSG00000133103	COG6	1	1	1	1	1	1	RA
ENSG00000134352	IL6ST	1	1	1	1	1	1	RA, CD
ENSG00000134954	ETS1	1	1	1	1	1	1	RA, Ps, CeD
ENSG00000146232	NFKBIE	1	1	1	1	1	1	RA
ENSG00000149311	ATM	1	1	1	1	1	1	RA
ENSG00000150347	ARID5B	1	1	1	1	1	1	RA
ENSG00000153066	TXNDC11	1	1	1	1	1	1	RA
ENSG00000154822	PLCL2	1	1	1	1	1	1	RA
ENSG00000159128	IFNGR2	1	1	1	1	1	1	RA, CD
ENSG00000159216	RUNX1	1	1	1	1	1	1	RA
ENSG00000161179	YDJC	1	1	1	1	1	1	RA, IBD, CeD, CD
ENSG00000164691	TAGAP	1	1	1	1	1	1	RA, Ps, MS, CeD, CD
ENSG00000166037	CEP57	1	1	1	1	1	1	RA
ENSG00000168214	RBPJ	1	1	1	1	1	1	RA
ENSG00000168297	PXK	1	1	1	1	1	1	RA
ENSG00000175104	TRAF6	1	1	1	1	1	1	RA
ENSG00000178562	CD28	1	1	1	1	1	1	RA, PSC, CeD
ENSG00000184216	IRAK1	1	1	1	1	1	1	RA, CeD
ENSG00000185651	UBE2L3	1	1	1	1	1	1	RA, Ps, JIA, IBD, CeD
ENSG00000204084	INPP5B	1	1	1	1	1	1	RA
ENSG00000213626	LBH	1	1	1	1	1	1	RA
ENSG00000061273	HDAC7	1	1	1	1	1	1	PSC
ENSG00000090372	STRN4	1	1	1	1	1	1	PSC
ENSG00000105287	PRKD2	1	1	1	1	1	1	PSC
ENSG00000153094	BCL2L11	1	1	1	1	1	1	PSC
ENSG00000183527	PSMG1	1	1	1	1	1	1	PSC, IBD, AS
ENSG00000020633	RUNX3	1	1	1	1	1	1	Ps, CeD, AS
ENSG00000056972	TRAF3IP2	1	1	1	1	1	1	Ps, IBD
ENSG00000099364	FBXL19	1	1	1	1	1	1	Ps
ENSG00000100906	NFKBIA	1	1	1	1	1	1	Ps
ENSG00000107201	DDX58	1	1	1	1	1	1	Ps
ENSG00000110944	IL23A	1	1	1	1	1	1	Ps
ENSG00000112685	EXOC2	1	1	1	1	1	1	Ps
ENSG00000124226	RNF114	1	1	1	1	1	1	Ps
ENSG00000129351	ILF3	1	1	1	1	1	1	Ps
ENSG00000134046	MBD2	1	1	1	1	1	1	Ps
ENSG00000155849	ELMO1	1	1	1	1	1	1	Ps, MS, CeD
ENSG00000162302	RPS6KA4	1	1	1	1	1	1	Ps, IBD
ENSG00000164307	ERAP1	1	1	1	1	1	1	Ps, IBD, AS
ENSG00000170340	B3GNT2	1	1	1	1	1	1	Ps, AS
ENSG00000170581	STAT2	1	1	1	1	1	1	Ps
ENSG00000267100	ILF3-AS1	1	1	1	1	1	1	Ps
ENSG00000013725	CD6	1	1	1	1	1	1	MS, IBD
ENSG00000054983	GALC	1	1	1	1	1	1	MS, IBD, CD
ENSG00000062716	VMP1	1	1	1	1	1	1	MS
ENSG00000067182	TNFRSF1A	1	1	1	1	1	1	MS, AS
ENSG00000081059	TCF7	1	1	1	1	1	1	MS
ENSG00000090104	RGS1	1	1	1	1	1	1	MS, CeD
ENSG00000090975	PITPNM2	1	1	1	1	1	1	MS
ENSG00000100030	MAPK1	1	1	1	1	1	1	MS, IBD
ENSG00000102882	MAPK3	1	1	1	1	1	1	MS
ENSG00000113845	TIMMDC1	1	1	1	1	1	1	MS
ENSG00000114423	CBLB	1	1	1	1	1	1	MS
ENSG00000114861	FOXP1	1	1	1	1	1	1	MS
ENSG00000115956	PLEK	1	1	1	1	1	1	MS, CeD
ENSG00000115970	THADA	1	1	1	1	1	1	MS, CD
ENSG00000116815	CD58	1	1	1	1	1	1	MS
ENSG00000116852	KIF21B	1	1	1	1	1	1	MS, IBD, AS
ENSG00000124160	NCOA5	1	1	1	1	1	1	MS
ENSG00000126432	PRDX5	1	1	1	1	1	1	MS, CD
ENSG00000129353	SLC44A2	1	1	1	1	1	1	MS
ENSG00000130489	SCO2	1	0	1	1	1	1	MS
ENSG00000131323	TRAF3	1	1	1	1	1	1	MS
ENSG00000131507	NDFIP1	1	1	1	1	1	1	MS, IBD, CD
ENSG00000135439	AGAP2	1	1	1	1	1	1	MS
ENSG00000135828	RNASEL	1	1	1	1	1	1	MS
ENSG00000136997	MYC	1	1	1	1	1	1	MS
ENSG00000140030	GPR65	1	1	1	1	1	1	MS, IBD, CD, AS
ENSG00000140575	IQGAP1	1	1	1	1	1	1	MS
ENSG00000141279	NPEPPS	1	1	1	1	1	1	MS, AS
ENSG00000142867	BCL10	1	1	1	1	1	1	MS
ENSG00000144802	NFKBIZ	1	1	1	1	1	1	MS
ENSG00000156127	BATF	1	1	1	1	1	1	MS
ENSG00000162695	SLC30A7	1	1	1	1	1	1	MS
ENSG00000168610	STAT3	1	1	1	1	1	1	MS, IBD, CD
ENSG00000168769	TET2	1	1	1	1	1	1	MS
ENSG00000169220	RGS14	1	1	1	1	1	1	MS
ENSG00000172175	MALT1	1	1	1	1	1	1	MS
ENSG00000172673	THEMIS	1	1	1	1	1	1	MS
ENSG00000173226	IQCB1	1	1	1	1	1	1	MS
ENSG00000176142	TMEM39A	1	1	1	1	1	1	MS
ENSG00000181220	ZNF746	1	1	1	1	1	1	MS
ENSG00000185650	ZFP36L1	1	1	1	1	1	1	MS, IBD, CeD, CD
ENSG00000113441	LNPEP	1	1	1	1	1	1	JIA, IBD
ENSG00000125347	IRF1	1	1	1	1	1	1	JIA, IBD, CD
ENSG00000164308	ERAP2	1	1	1	1	1	1	JIA, IBD, CD
ENSG00000244509	APOBEC3C	1	1	1	1	1	1	JIA
ENSG00000009413	REV3L	1	1	1	1	1	1	IBD
ENSG00000010810	FYN	1	1	1	1	1	1	IBD
ENSG00000026297	RNASET2	1	1	1	1	1	1	IBD
ENSG00000068745	IP6K2	1	1	1	1	1	1	IBD
ENSG00000095794	CREM	1	1	1	1	1	1	IBD, CD
ENSG00000100324	TAB1	1	1	1	1	1	1	IBD
ENSG00000100330	MTMR3	1	1	1	1	1	1	IBD, CD
ENSG00000101160	CTSZ	1	1	1	1	1	1	IBD
ENSG00000101665	SMAD7	1	1	1	1	1	1	IBD
ENSG00000108219	TSPAN14	1	1	1	1	1	1	IBD
ENSG00000108423	TUBD1	1	1	1	1	1	1	IBD
ENSG00000108443	RPS6KB1	1	1	1	1	1	1	IBD
ENSG00000110031	LPXN	1	1	1	1	1	1	IBD
ENSG00000112419	PHACTR2	1	1	1	1	1	1	IBD
ENSG00000114316	USP4	1	1	1	1	1	1	IBD
ENSG00000115415	STAT1	1	1	1	1	1	1	IBD
ENSG00000117090	SLAMF1	1	1	1	1	1	1	IBD
ENSG00000117091	CD48	1	1	1	1	1	1	IBD
ENSG00000119684	MLH3	1	1	1	1	1	1	IBD
ENSG00000125245	GPR18	1	1	1	1	1	1	IBD
ENSG00000126561	STAT5A	1	1	1	1	1	1	IBD
ENSG00000128272	ATF4	1	1	1	1	1	1	IBD
ENSG00000135926	TMBIM1	1	1	1	1	1	1	IBD
ENSG00000140577	CRTC3	1	1	1	1	1	1	IBD
ENSG00000143622	RIT1	1	1	1	1	1	1	IBD
ENSG00000144579	CTDSP1	1	1	1	1	1	1	IBD
ENSG00000149743	TRPT1	1	1	1	1	1	1	IBD
ENSG00000151151	IPMK	1	1	1	1	1	1	IBD
ENSG00000153879	CEBPG	1	1	1	1	1	1	IBD
ENSG00000158019	BRE	1	1	1	1	1	1	IBD
ENSG00000158769	F11R	1	1	1	1	1	1	IBD
ENSG00000158773	USF1	1	1	1	1	1	1	IBD
ENSG00000160803	UBQLN4	1	1	1	1	1	1	IBD
ENSG00000162889	MAPKAPK2	1	1	1	1	1	1	IBD
ENSG00000162894	FAIM3	1	1	1	1	1	1	IBD
ENSG00000163466	ARPC2	1	1	1	1	1	1	IBD
ENSG00000165030	NFIL3	1	1	1	1	1	1	IBD
ENSG00000165688	PMPCA	1	1	1	1	1	1	IBD
ENSG00000166501	PRKCB	1	1	1	1	1	1	IBD
ENSG00000166949	SMAD3	1	1	1	1	1	1	IBD, CD
ENSG00000168071	CCDC88B	1	1	1	1	1	1	IBD
ENSG00000170345	FOS	1	1	1	1	1	1	IBD
ENSG00000172216	CEBPB	1	1	1	1	1	1	IBD
ENSG00000172543	CTSW	1	1	1	1	1	1	IBD
ENSG00000173039	RELA	1	1	1	1	1	1	IBD
ENSG00000173209	AHSA2	1	1	1	1	1	1	IBD
ENSG00000173757	STAT5B	1	1	1	1	1	1	IBD
ENSG00000176095	IP6K1	1	1	1	1	1	1	IBD
ENSG00000185338	SOCS1	1	1	1	1	1	1	IBD, CeD, CD
ENSG00000186517	ARHGAP30	1	1	1	1	1	1	IBD
ENSG00000189067	LITAF	1	1	1	1	1	1	IBD
ENSG00000233276	GPX1	1	1	1	1	1	1	IBD, CD
ENSG00000239713	APOBEC3G	1	1	1	1	1	1	IBD
ENSG00000266094	RASSF5	1	1	1	1	1	1	IBD
ENSG00000103653	CSK	1	1	1	1	1	1	CeD
ENSG00000115232	ITGA4	1	1	1	1	1	1	CeD
ENSG00000138688	KIAA1109	1	1	1	1	1	1	CeD
ENSG00000145012	LPP	1	1	1	1	1	1	CeD
ENSG00000163600	ICOS	1	1	1	1	1	1	CeD
ENSG00000170035	UBE2E3	1	1	1	1	1	1	CeD, AS
ENSG00000170525	PFKFB3	1	1	1	1	1	1	CeD
ENSG00000172534	HCFC1	1	1	1	1	1	1	CeD
ENSG00000179335	CLK3	1	1	1	1	1	1	CeD
ENSG00000049245	VAMP3	1	1	1	1	1	1	CD
ENSG00000064932	SBNO2	1	1	1	1	1	1	CD
ENSG00000072401	UBE2D1	1	1	1	1	1	1	CD
ENSG00000074966	TXK	1	1	1	1	1	1	CD
ENSG00000076662	ICAM3	1	1	1	1	1	1	CD
ENSG00000085978	ATG16L1	1	1	1	1	1	1	CD
ENSG00000100387	RBX1	1	1	1	1	1	1	CD
ENSG00000100393	EP300	1	1	1	1	1	1	CD
ENSG00000104312	RIPK2	1	1	1	1	1	1	CD
ENSG00000105516	DBP	1	1	1	1	1	1	CD
ENSG00000108788	MLX	1	1	1	1	1	1	CD
ENSG00000113742	CPEB4	1	1	1	1	1	1	CD
ENSG00000116521	SCAMP3	1	1	1	1	1	1	CD
ENSG00000121281	ADCY7	1	1	1	1	1	1	CD
ENSG00000132436	FIGNL1	1	1	1	1	1	1	CD
ENSG00000142166	IFNAR1	1	1	1	1	1	1	CD
ENSG00000142188	TMEM50B	1	1	1	1	1	1	CD
ENSG00000145996	CDKAL1	1	1	1	1	1	1	CD
ENSG00000158636	C11orf30	1	1	1	1	1	1	CD, AD
ENSG00000159110	IFNAR2	1	1	1	1	1	1	CD
ENSG00000159131	GART	1	1	1	1	1	1	CD
ENSG00000167468	GPX4	1	1	1	1	1	1	CD
ENSG00000168918	INPP5D	1	1	1	1	1	1	CD
ENSG00000173153	ESRRA	1	1	1	1	1	1	CD
ENSG00000178188	SH2B1	1	1	1	1	1	1	CD
ENSG00000180448	HMHA1	1	1	1	1	1	1	CD
ENSG00000204482	LST1	1	1	1	1	1	1	CD
ENSG00000204498	NFKBIL1	1	1	1	1	1	1	CD
ENSG00000204516	MICB	1	1	1	1	1	1	CD
ENSG00000213047	DENND1B	1	1	1	1	1	1	CD
ENSG00000227507	LTB	1	1	1	1	1	1	CD
ENSG00000243646	IL10RB	1	1	1	1	1	1	CD
ENSG00000113522	RAD50	1	1	1	1	1	1	AD
ENSG00000198740	ZNF652	1	1	1	1	1	1	AD
ENSG00000137804	NUSAP1	1	1	1	1	1	0	UC
ENSG00000137265	IRF4	1	1	1	1	1	0	RA, CeD
ENSG00000123297	TSFM	1	1	1	1	1	0	MS
ENSG00000122873	CISD1	1	1	1	1	1	0	IBD
ENSG00000127838	PNKD	1	1	1	1	1	0	IBD
ENSG00000118655	DCLRE1B	1	1	1	1	1	0	CD
ENSG00000168961	LGALS9	1	1	1	1	1	0	CD
ENSG00000169914	OTUD3	1	1	1	1	0	1	UC
ENSG00000145723	GIN1	1	1	1	1	0	1	RA
ENSG00000183813	CCR4	1	1	1	1	0	1	MS
ENSG00000125459	MSTO1	1	1	1	1	0	1	IBD
ENSG00000182010	RTKN2	1	1	1	1	0	0	RA
ENSG00000100902	PSMA6	1	1	1	1	0	0	Ps
ENSG00000173540	GMPPB	1	1	1	0	1	1	UC
ENSG00000196735	HLA-DQA1	1	0	1	0	1	1	UC, T1D, SSc, RA, MS, IBD
ENSG00000242574	HLA-DMB	1	0	1	0	1	1	T1D, RA, MS
ENSG00000076554	TPD52	1	0	1	0	1	1	RA
ENSG00000160712	IL6R	1	1	1	0	1	1	RA, AS
ENSG00000136826	KLF4	1	1	1	0	1	1	Ps
ENSG00000026751	SLAMF7	1	0	1	0	1	1	MS, IBD
ENSG00000075426	FOSL2	1	1	1	0	1	1	IBD
ENSG00000101336	HCK	1	0	1	0	1	1	IBD
ENSG00000107968	MAP3K8	1	1	1	0	1	1	IBD
ENSG00000173334	TRIB1	1	1	1	0	1	1	IBD
ENSG00000031081	ARHGAP31	1	0	1	0	1	1	CeD
ENSG00000128815	WDFY4	1	0	1	0	1	0	RA
ENSG00000164512	ANKRD55	1	1	1	0	0	0	RA, MS, JIA
ENSG00000186827	TNFRSF4	1	0	1	0	0	0	IBD
ENSG00000153814	JAZF1	1	1	0	1	1	1	RA, MS, CD
ENSG00000108175	ZMIZ1	1	1	0	1	1	1	Ps, MS, CeD, CD, AS
ENSG00000115138	POMC	1	0	0	1	1	0	T1D
ENSG00000144218	AFF3	1	1	0	1	1	0	T1D, RA
ENSG00000152894	PTPRK	1	0	0	1	1	0	MS, CeD
ENSG00000175643	RMI2	1	1	0	1	1	0	MS, IBD
ENSG00000117586	TNFSF4	1	0	0	1	1	0	CD
ENSG00000173110	HSPA6	1	0	0	1	0	1	UC, IBD
ENSG00000186153	WWOX	1	1	0	1	0	1	MS
ENSG00000115137	DNAJC27	1	1	0	1	0	0	T1D
ENSG00000138092	CENPO	1	0	0	1	0	0	T1D, MS
ENSG00000134824	FADS2	1	0	0	1	0	0	RA, IBD
ENSG00000149485	FADS1	1	0	0	1	0	0	RA, IBD, CD
ENSG00000172724	CCL19	1	0	0	1	0	0	RA
ENSG00000198369	SPRED2	1	0	0	1	0	0	RA, IBD
ENSG00000092621	PHGDH	1	0	0	1	0	0	MS
ENSG00000135541	AHI1	1	0	0	1	0	0	MS
ENSG00000162694	EXTL2	1	0	0	1	0	0	MS
ENSG00000088305	DNMT3B	1	0	0	1	0	0	IBD
ENSG00000100979	PLTP	1	0	0	1	0	0	IBD
ENSG00000090339	ICAM1	1	0	0	0	1	1	IBD, CD
ENSG00000232629	HLA-DQB2	1	0	0	0	1	0	T1D, RA, MS
ENSG00000237541	HLA-DQA2	1	0	0	0	1	0	T1D, RA, MS, JIA, CD
ENSG00000241106	HLA-DOB	1	0	0	0	1	0	T1D, RA, MS
ENSG00000114013	CD86	1	0	0	0	1	0	MS
ENSG00000184786	TCTE3	1	1	0	0	0	0	T1D
ENSG00000163687	DNASE1L3	1	0	0	0	0	0	SSc, RA
ENSG00000181751	C5orf30	1	0	0	0	0	0	RA
ENSG00000231889	TRAF3IP2-AS1	1	0	0	0	0	0	Ps, IBD
ENSG00000126001	CEP250	0	1	1	1	1	1	UC
ENSG00000148384	INPP5E	0	1	1	1	1	1	UC, IBD
ENSG00000138031	ADCY3	0	1	1	1	1	1	T1D, IBD
ENSG00000163508	EOMES	0	0	1	1	1	1	RA, MS
ENSG00000188786	MTF1	0	1	1	1	1	1	RA
ENSG00000170145	SIK2	0	1	1	1	1	1	PSC
ENSG00000079263	SP140	0	1	1	1	1	1	MS, CD
ENSG00000127527	EPS15L1	0	1	1	1	1	1	MS
ENSG00000178573	MAF	0	1	1	1	1	1	MS
ENSG00000197818	SLC9A8	0	1	1	1	1	1	MS
ENSG00000122223	CD244	0	1	1	1	1	1	IBD
ENSG00000124203	ZNF831	0	1	1	1	1	1	IBD
ENSG00000226979	LTA	0	1	1	1	1	0	CD
ENSG00000143365	RORC	0	0	1	1	0	1	IBD
ENSG00000136153	LMO7	0	1	1	1	0	0	T1D
ENSG00000111537	IFNG	0	0	1	0	1	1	UC, IBD
ENSG00000163932	PRKCD	0	1	1	0	1	1	UC
ENSG00000103811	CTSH	0	0	1	0	1	1	T1D, MS
ENSG00000160791	CCR5	0	0	1	0	1	1	T1D
ENSG00000057657	PRDM1	0	1	1	0	1	1	RA, CD
ENSG00000099985	OSM	0	1	1	0	1	1	IBD
ENSG00000109272	PF4V1	0	0	1	0	1	1	IBD
ENSG00000115604	IL18R1	0	1	1	0	1	1	IBD, CeD, CD
ENSG00000163737	PF4	0	0	1	0	1	1	IBD
ENSG00000165714	LOH12CR1	0	1	1	0	1	1	IBD
ENSG00000232810	TNF	0	0	1	0	1	1	CD
ENSG00000073861	TBX21	0	0	1	0	1	1	AS
ENSG00000135362	PRR5L	0	0	1	0	1	1	AD
ENSG00000229391	HLA-DRB6	0	0	1	0	1	0	T1D, RA
ENSG00000160683	CXCR5	0	0	1	0	1	0	RA, MS, IBD
ENSG00000112877	CEP72	0	1	1	0	0	1	UC
ENSG00000249859	PVT1	0	1	1	0	0	1	RA, MS, CeD
ENSG00000164398	ACSL6	0	1	1	0	0	1	IBD
ENSG00000186891	TNFRSF18	0	0	1	0	0	1	IBD
ENSG00000134460	IL2RA	0	1	1	0	0	0	T1D, RA, PSC, MS, JIA, IBD, CD
ENSG00000165684	SNAPC4	0	1	0	0	0	0	UC, CD
ENSG00000100346	CACNA1I	0	0	1	0	0	0	JIA
ENSG00000183134	PTGDR2	0	0	1	0	0	0	IBD
ENSG00000177854	TMEM187	0	0	1	0	0	0	CeD
ENSG00000136295	TTYH3	0	0	0	1	1	1	UC
ENSG00000197536	C5orf56	0	1	0	1	1	1	JIA
ENSG00000177548	RABEP2	0	1	0	1	1	1	IBD
ENSG00000197114	ZGPAT	0	0	0	1	0	1	UC, IBD
ENSG00000073605	GSDMB	0	0	0	1	0	1	T1D, IBD
ENSG00000204842	ATXN2	0	0	0	1	0	1	PSC, JIA, CeD
ENSG00000039068	CDH1	0	0	0	1	0	0	UC
ENSG00000049249	TNFRSF9	0	0	0	1	0	0	UC, RA, IBD
ENSG00000139531	SUOX	0	0	0	1	0	0	T1D
ENSG00000184465	WDR27	0	0	0	1	0	0	T1D
ENSG00000183621	ZNF438	0	0	0	1	0	0	RA
ENSG00000128604	IRF5	0	0	0	0	1	1	UC, SSc, RA
ENSG00000143226	FCGR2A	0	0	0	0	1	1	UC, RA, IBD, AS
ENSG00000136573	BLK	0	0	0	0	1	1	RA
ENSG00000158480	SPATA2	0	1	0	0	1	1	Ps
ENSG00000115607	IL18RAP	0	0	0	0	1	1	IBD, CeD, CD
ENSG00000180871	CXCR2	0	0	0	0	1	1	IBD
ENSG00000188906	LRRK2	0	0	0	0	1	1	IBD, CD
ENSG00000203747	FCGR3A	0	0	0	0	1	1	IBD
ENSG00000244165	P2RY11	0	1	0	0	1	1	IBD
ENSG00000117560	FASLG	0	0	0	0	1	1	CeD, CD
ENSG00000163823	CCR1	0	0	0	0	1	1	CeD
ENSG00000179583	CIITA	0	0	0	0	1	1	CeD
ENSG00000198933	TBKBP1	0	0	0	0	1	1	AS
ENSG00000018280	SLC11A1	0	0	0	0	1	0	UC, IBD
ENSG00000101017	CD40	0	0	0	0	1	0	RA, MS, IBD
ENSG00000159339	PADI4	0	0	0	0	1	0	RA
ENSG00000166428	PLD4	0	0	0	0	1	0	RA
ENSG00000111321	LTBR	0	0	0	0	1	0	MS, AS
ENSG00000152804	HHEX	0	0	0	0	1	0	MS
ENSG00000163534	FCRL1	0	0	0	0	1	0	MS
ENSG00000177989	ODF3B	0	0	0	0	1	0	MS
ENSG00000184293	CLECL1	0	0	0	0	1	0	MS
ENSG00000216490	IFI30	0	0	0	0	1	0	MS
ENSG00000254858	MPV17L2	0	0	0	0	1	0	MS
ENSG00000081041	CXCL2	0	0	0	0	1	0	IBD
ENSG00000132185	FCRLA	0	0	0	0	1	0	IBD
ENSG00000146094	DOK3	0	0	0	0	1	0	IBD
ENSG00000163735	CXCL5	0	0	0	0	1	0	IBD
ENSG00000167207	NOD2	0	0	0	0	1	0	IBD, CD
ENSG00000186818	LILRB4	0	0	0	0	1	0	IBD
ENSG00000110777	POU2AF1	0	0	0	0	1	0	CeD
ENSG00000177455	CD19	0	0	0	0	1	0	CD
ENSG00000101000	PROCR	0	0	0	0	0	1	UC
ENSG00000162594	IL23R	0	0	0	0	0	1	UC, Ps, IBD, CD, AS
ENSG00000255733	IFNG-AS1	0	0	0	0	0	1	UC, IBD
ENSG00000054523	KIF1B	0	0	0	0	0	1	MS
ENSG00000125735	TNFSF14	0	0	0	0	0	1	MS
ENSG00000022556	NLRP2	0	0	0	0	0	1	IBD
ENSG00000026036	RTEL1-TNFRSF6B	0	0	0	0	0	0	UC, IBD, CD, AD
ENSG00000049247	UTS2	0	0	0	0	0	0	UC
ENSG00000055955	ITIH4	0	0	0	0	0	0	UC
ENSG00000072694	FCGR2B	0	0	0	0	0	0	UC, IBD
ENSG00000091136	LAMB1	0	0	0	0	0	0	UC
ENSG00000113302	IL12B	0	0	0	0	0	0	UC, Ps, MS, IBD, CD, AS
ENSG00000115590	IL1R2	0	0	0	0	0	0	UC, IBD
ENSG00000130584	ZBTB46	0	0	0	0	0	0	UC
ENSG00000136634	IL10	0	0	0	0	0	0	UC, T1D, IBD, CD
ENSG00000142606	MMEL1	0	0	0	0	0	0	UC, RA, PSC, MS, CeD
ENSG00000149527	PLCH2	0	0	0	0	0	0	UC
ENSG00000160223	ICOSLG	0	0	0	0	0	0	UC, T1D, IBD, CeD, CD, AS
ENSG00000162927	PUS10	0	0	0	0	0	0	UC, CeD, CD
ENSG00000164061	BSN	0	0	0	0	0	0	UC, IBD, CD
ENSG00000171368	TPPP	0	0	0	0	0	0	UC
ENSG00000173531	MST1	0	0	0	0	0	0	UC, PSC, IBD, CD
ENSG00000178623	GPR35	0	0	0	0	0	0	UC, IBD, AS
ENSG00000181634	TNFSF15	0	0	0	0	0	0	UC, IBD, CD
ENSG00000187796	CARD9	0	0	0	0	0	0	UC, IBD, CD, AS
ENSG00000188263	IL17REL	0	0	0	0	0	0	UC
ENSG00000221990	EXOC3-AS1	0	0	0	0	0	0	UC
ENSG00000258366	RTEL1	0	0	0	0	0	0	UC, CD
ENSG00000050820	BCAR1	0	0	0	0	0	0	T1D
ENSG00000065361	ERBB3	0	0	0	0	0	0	T1D
ENSG00000084710	EFR3B	0	0	0	0	0	0	T1D
ENSG00000106078	COBL	0	0	0	0	0	0	T1D
ENSG00000107249	GLIS3	0	0	0	0	0	0	T1D
ENSG00000109471	IL2	0	0	0	0	0	0	T1D, PSC, JIA, IBD, CeD, AD
ENSG00000111249	CUX2	0	0	0	0	0	0	T1D
ENSG00000116793	PHTF1	0	0	0	0	0	0	T1D
ENSG00000123411	IKZF4	0	0	0	0	0	0	T1D
ENSG00000133466	C1QTNF6	0	0	0	0	0	0	T1D
ENSG00000185559	DLK1	0	0	0	0	0	0	T1D
ENSG00000198719	DLL1	0	0	0	0	0	0	T1D
ENSG00000204622	HLA-J	0	0	0	0	0	0	T1D, RA, MS
ENSG00000214548	MEG3	0	0	0	0	0	0	T1D
ENSG00000214922	HLA-F-AS1	0	0	0	0	0	0	T1D, RA, MS
ENSG00000224165	DNAJC27-AS1	0	0	0	0	0	0	T1D
ENSG00000224557	HLA-DPB2	0	0	0	0	0	0	T1D, RA, MS
ENSG00000243753	HLA-L	0	0	0	0	0	0	T1D, RA, MS
ENSG00000151967	SCHIP1	0	0	0	0	0	0	SSc, CeD
ENSG00000168811	IL12A	0	0	0	0	0	0	SSc, MS, CeD
ENSG00000204301	NOTCH4	0	0	0	0	0	0	SSc
ENSG00000083307	GRHL2	0	0	0	0	0	0	RA
ENSG00000100321	SYNGR1	0	0	0	0	0	0	RA, JIA
ENSG00000106804	C5	0	0	0	0	0	0	RA
ENSG00000109684	CLNK	0	0	0	0	0	0	RA
ENSG00000112486	CCR6	0	0	0	0	0	0	RA, IBD, CD
ENSG00000135605	TEC	0	0	0	0	0	0	RA, CD
ENSG00000153093	ACOXL	0	0	0	0	0	0	RA
ENSG00000155980	KIF5A	0	0	0	0	0	0	RA
ENSG00000163686	ABHD6	0	0	0	0	0	0	RA
ENSG00000174564	IL20RB	0	0	0	0	0	0	RA
ENSG00000182185	RAD51B	0	0	0	0	0	0	RA
ENSG00000185567	AHNAK2	0	0	0	0	0	0	RA
ENSG00000221968	FADS3	0	0	0	0	0	0	RA
ENSG00000239282	GATSL3	0	0	0	0	0	0	RA
ENSG00000149289	ZC3H12C	0	0	0	0	0	0	Ps
ENSG00000151006	PRSS53	0	0	0	0	0	0	Ps
ENSG00000177469	PTRF	0	0	0	0	0	0	Ps
ENSG00000224596	ZMIZ1-AS1	0	0	0	0	0	0	Ps, MS, CeD, CD, AS
ENSG00000260852	FBXL19-AS1	0	0	0	0	0	0	Ps
ENSG00000037897	METTL1	0	0	0	0	0	0	MS
ENSG00000062038	CDH3	0	0	0	0	0	0	MS
ENSG00000067208	EVI5	0	0	0	0	0	0	MS
ENSG00000104427	ZC2HC1A	0	0	0	0	0	0	MS
ENSG00000153208	MERTK	0	0	0	0	0	0	MS
ENSG00000153904	DDAH1	0	0	0	0	0	0	MS
ENSG00000162692	VCAM1	0	0	0	0	0	0	MS
ENSG00000163406	SLC15A2	0	0	0	0	0	0	MS
ENSG00000165923	AGBL2	0	0	0	0	0	0	MS
ENSG00000171680	PLEKHG5	0	0	0	0	0	0	MS
ENSG00000179750	APOBEC3B	0	0	0	0	0	0	JIA
ENSG00000041982	TNC	0	0	0	0	0	0	IBD
ENSG00000071242	RPS6KA2	0	0	0	0	0	0	IBD
ENSG00000081985	IL12RB2	0	0	0	0	0	0	IBD
ENSG00000100985	MMP9	0	0	0	0	0	0	IBD
ENSG00000108691	CCL2	0	0	0	0	0	0	IBD, CD
ENSG00000111424	VDR	0	0	0	0	0	0	IBD
ENSG00000114268	PFKFB4	0	0	0	0	0	0	IBD
ENSG00000115594	IL1R1	0	0	0	0	0	0	IBD
ENSG00000115602	IL1RL1	0	0	0	0	0	0	IBD, CD
ENSG00000128342	LIF	0	0	0	0	0	0	IBD
ENSG00000130810	PPAN	0	0	0	0	0	0	IBD
ENSG00000131435	PDLIM4	0	0	0	0	0	0	IBD
ENSG00000134470	IL15RA	0	0	0	0	0	0	IBD
ENSG00000162896	PIGR	0	0	0	0	0	0	IBD
ENSG00000162929	KIAA1841	0	0	0	0	0	0	IBD
ENSG00000163734	CXCL3	0	0	0	0	0	0	IBD
ENSG00000164078	MST1R	0	0	0	0	0	0	IBD
ENSG00000167914	GSDMA	0	0	0	0	0	0	IBD
ENSG00000172803	SNX32	0	0	0	0	0	0	IBD
ENSG00000176046	NUPR1	0	0	0	0	0	0	IBD
ENSG00000184110	EIF3C	0	0	0	0	0	0	IBD, CD
ENSG00000187678	SPRY4	0	0	0	0	0	0	IBD
ENSG00000196502	SULT1A1	0	0	0	0	0	0	IBD, AS
ENSG00000197165	SULT1A2	0	0	0	0	0	0	IBD
ENSG00000197208	SLC22A4	0	0	0	0	0	0	IBD, CD
ENSG00000197375	SLC22A5	0	0	0	0	0	0	IBD, CD
ENSG00000203896	LIME1	0	0	0	0	0	0	IBD
ENSG00000237651	C2orf74	0	0	0	0	0	0	IBD, CD
ENSG00000237693	IRGM	0	0	0	0	0	0	IBD, CD
ENSG00000242689	CNTF	0	0	0	0	0	0	IBD
ENSG00000259736	CRTC3-AS1	0	0	0	0	0	0	IBD
ENSG00000275793	RIMBP3	0	0	0	0	0	0	IBD
ENSG00000277449	CEBPB-AS1	0	0	0	0	0	0	IBD
ENSG00000012223	LTF	0	0	0	0	0	0	CeD
ENSG00000215912	TTC34	0	0	0	0	0	0	CeD
ENSG00000270959	LPP-AS2	0	0	0	0	0	0	CeD
ENSG00000063176	SPHK2	0	0	0	0	0	0	CD
ENSG00000105538	RASIP1	0	0	0	0	0	0	CD
ENSG00000120659	TNFSF11	0	0	0	0	0	0	CD
ENSG00000138311	ZNF365	0	0	0	0	0	0	CD
ENSG00000146592	CREB5	0	0	0	0	0	0	CD
ENSG00000151276	MAGI1	0	0	0	0	0	0	CD
ENSG00000166068	SPRED1	0	0	0	0	0	0	CD
ENSG00000179630	LACC1	0	0	0	0	0	0	CD
ENSG00000213658	LAT	0	0	0	0	0	0	CD
ENSG00000223799	IL10RB-AS1	0	0	0	0	0	0	CD
ENSG00000137507	LRRC32	0	0	0	0	0	0	AD
ENSG00000143631	FLG	0	0	0	0	0	0	AD
ENSG00000168477	TNXB	0	0	0	0	0	0	AD
ENSG00000180251	SLC9A4	0	0	0	0	0	0	AD

## Sheet: S3.CD4_TIvsBI
Supplementary Table S3
Gene expression of differentially expressed genes upregulated in CD4+ infant thymus T cells (n=1624) and down regulated in CD4+ infant blood T cells (n=1333)
TI = thymus infant, BI = blood infant, BA = blood adult
symbol	Genetype	logFC	logCPM	FDR	cell	tissue	cellcomp	updown	TI_CD4_1	TI_CD4_2	TI_CD4_3	TI_CD4_4	BI_CD4_1	BI_CD4_2	BI_CD4_3	BI_CD4_4	BA_CD4_pool	TI_CD8_1	TI_CD8_2	TI_CD8_3	TI_CD8_4	TI_CD8_5	BI_CD8_1	BI_CD8_2	BI_CD8_3	BA_CD8_pool
GXYLT2	protein_coding	9.34424	5.01281	4.01226e-105	CD4	TvsB	CD4_TvsB	up	20.862	22.0918	27.8781	36.8051	0.00938433	0.046768	0.072177	0.0324177	0.0212441	5.59624	10.5554	8.35616	13.2817	9.45534	0.206683	0	0	0
UGT3A2	protein_coding	10.9555	4.11051	1.38023e-94	CD4	TvsB	CD4_TvsB	up	18.3457	11.9756	24.2086	27.1322	0	0.0244844	0.00654969	0	0.00578339	3.68732	7.46248	5.22841	8.40913	4.82072	0	0	0	0
RAG2	protein_coding	14.3274	5.34691	2.25985e-81	CD4	TvsB	CD4_TvsB	up	45.0769	19.3165	64.9452	31.9449	0	0	0.00503851	0	0	4.60018	10.5017	9.55347	12.3976	6.54059	0.793545	0	0	0
RAPGEF5	protein_coding	5.55041	4.67131	8.29027e-77	CD4	TvsB	CD4_TvsB	up	7.56548	5.84237	9.15292	6.49161	0.12596	0.168685	0.113671	0.213501	0.0121663	1.75361	2.56933	2.15988	3.59386	2.75153	0.41921	0.358226	0.330433	0.142202
MYO1B	protein_coding	6.71256	3.51388	8.29027e-77	CD4	TvsB	CD4_TvsB	up	3.42385	2.98156	2.81522	4.29508	0.0216725	0.048465	0.0296334	0.0249556	0.282924	0.836701	1.19297	1.39899	1.61921	1.25865	0.0530358	0.154089	0.0507622	0.0917512
NDST3	protein_coding	8.29465	5.56142	1.87939e-76	CD4	TvsB	CD4_TvsB	up	22.8612	14.5047	31.4258	19.7938	0.056462	0.126106	0.0755237	0.0135684	0.00666876	4.5969	5.95842	5.81686	8.66523	5.43114	0.108133	0	0.0689987	0
CTSV	protein_coding	7.85635	4.4601	2.57705e-75	CD4	TvsB	CD4_TvsB	up	7.70965	4.53689	5.42775	3.38696	0.0219653	0.0140342	0.033788	0.0202342	0.0298349	7.90717	12.1023	9.48303	12.6745	18.6592	0.107505	0.0520571	0	0
ID1	protein_coding	7.32616	5.10263	1.27786e-73	CD4	TvsB	CD4_TvsB	up	142.956	111.338	96.449	109.591	1.1722	0.385173	0.658284	0.655601	0.442267	1.64091	2.73922	3.08183	4.5638	2.02745	6.76154	4.56397	2.35334	0.945243
AC011893.1	antisense	7.8785	5.02936	1.61825e-71	CD4	TvsB	CD4_TvsB	up	51.5692	34.3002	62.8997	48.1832	0.0739256	0.283398	0.217955	0.255372	0.0167352	14.0113	26.2582	19.2031	37.0729	14.3425	0.27136	0.131401	0.519454	0
DNTT	protein_coding	9.68256	6.63701	4.17787e-70	CD4	TvsB	CD4_TvsB	up	140.777	81.6638	232.573	224.219	0.18323	0.120415	0.42949	0.0843946	0.244926	35.5545	42.0293	35.5902	63.4911	43.946	1.02489	0	0	0
CD1B	protein_coding	12.9061	5.92564	1.7432e-67	CD4	TvsB	CD4_TvsB	up	171.328	128.11	167.615	162.408	0	0.0189135	0.0252973	0.0340863	0.0670127	12.4861	30.2063	20.0097	63.5673	16.0844	2.89761	0.350779	0	0.208868
AC244502.1	processed_transcript	6.50143	4.85989	2.02235e-64	CD4	TvsB	CD4_TvsB	up	23.9744	18.2341	35.9781	26.3187	0.214815	0.341454	0.3976	0.188232	0.298894	6.12847	15.231	7.52547	12.0389	7.81025	0.230788	0.447019	0	0.354898
CD1A	protein_coding	11.7182	5.51581	3.27179e-64	CD4	TvsB	CD4_TvsB	up	71.4776	33.8681	98.5819	83.0319	0.0164181	0.0251759	0.0336734	0	0.0817676	6.77151	22.5338	17.107	36.9843	13.3522	1.80799	1.16731	0	0.417039
CALML3	protein_coding	10.9177	3.07077	2.38975e-63	CD4	TvsB	CD4_TvsB	up	2.38978	1.68542	1.66593	1.42309	0	0	0	0	0	8.52286	9.25523	6.90742	7.65486	12.24	0.0914353	0	0	0
MYO7B	protein_coding	6.43463	4.09293	7.31761e-63	CD4	TvsB	CD4_TvsB	up	4.36504	7.21656	4.38461	4.80163	0.0508364	0.0734565	0.0761937	0.0351224	0.0230166	1.97069	2.18097	1.60872	3.45634	2.21947	0.775133	0.556064	0.0549559	0
ARPP21	protein_coding	8.20013	5.2545	3.69484e-61	CD4	TvsB	CD4_TvsB	up	9.94073	7.70639	14.7491	12.1551	0.0187543	0.0196079	0.0716844	0.0424052	0.00926304	2.79917	4.17537	3.54444	6.81121	4.59968	0.275366	0	0	0
PRSS16	protein_coding	11.374	3.66579	4.17656e-58	CD4	TvsB	CD4_TvsB	up	6.41444	2.15809	2.76894	2.43788	0.00325259	0	0	0	0.067741	3.74413	5.38132	3.72391	5.10777	9.5127	0	0.0462511	0	0.0550796
HHIP	protein_coding	7.39849	2.88859	1.47831e-56	CD4	TvsB	CD4_TvsB	up	1.60039	1.01925	2.28508	1.50556	0.0071253	0.0098335	0.00876836	0.0118147	0.00129041	0.560666	0.803669	0.590391	1.18925	0.658165	0.0627719	0	0	0
PCED1B-AS1	processed_transcript	-3.54748	6.19346	1.58357e-56	CD4	TvsB	CD4_TvsB	down	4.63758	4.92295	3.04684	3.56352	60.6891	45.5327	43.5244	39.1537	46.4037	10.3662	12.3797	13.7448	11.2176	10.8522	31.702	25.2423	31.9071	27.799
CCL25	protein_coding	7.85251	3.6903	2.47476e-56	CD4	TvsB	CD4_TvsB	up	21.8848	10.7085	12.07	9.42011	0	0.0800335	0.0892056	0.0480792	0.110276	26.6254	35.2344	27.9207	25.6039	55.5057	0	0.24739	0	0
EPHA4	protein_coding	-4.43861	5.51758	7.48247e-56	CD4	TvsB	CD4_TvsB	down	0.638309	0.947761	0.549693	0.660359	16.9784	14.0444	12.8354	16.766	9.267	1.68354	1.12132	2.22204	1.74672	1.13001	10.167	5.63573	8.3867	4.55147
MFAP4	protein_coding	8.33871	3.41303	8.01678e-53	CD4	TvsB	CD4_TvsB	up	7.68327	10.592	16.4124	20.1939	0.0159909	0.0980831	0.0245979	0.0110479	0	5.28048	7.14973	3.97626	8.63353	4.43879	0	0	0	0
SCN3A	protein_coding	5.53438	5.60644	1.58646e-52	CD4	TvsB	CD4_TvsB	up	19.6373	9.89945	20.1597	16.8753	0.347387	0.423732	0.473193	0.186672	0.0984998	2.24299	4.9199	3.04876	5.36197	3.6184	0.33489	0.349277	0.197252	0.0297105
MME	protein_coding	6.28312	6.06404	4.0048e-52	CD4	TvsB	CD4_TvsB	up	20.0509	14.4459	25.5014	22.3384	0.187801	0.116563	0.519074	0.234786	0.183013	7.05744	6.35301	6.10765	10.761	8.53946	0.367661	0.737566	0.452444	0
ETV5	protein_coding	7.00755	2.48174	2.29756e-51	CD4	TvsB	CD4_TvsB	up	2.82807	1.65416	2.86153	4.00043	0.0207589	0.0363797	0.00608234	0.0204888	0.0187975	0.844255	0.96096	1.02179	0.7274	0.721603	0.0870858	0.0843393	0	0
CA5B	protein_coding	-3.26932	5.19862	7.30248e-51	CD4	TvsB	CD4_TvsB	down	0.848905	1.03562	0.745291	1.19164	10.2147	8.17234	9.17243	9.26171	8.67165	1.2427	1.17037	1.74207	1.11027	1.31199	5.75251	4.70958	5.05181	6.39512
LINC00977	lincRNA	12.7913	2.59273	1.91575e-50	CD4	TvsB	CD4_TvsB	up	16.2127	9.78299	21.7562	14.5581	0	0	0	0	0.0535871	1.72659	3.59554	3.78322	7.92511	6.2737	0.217228	0	0	0
TBATA	protein_coding	11.2034	3.75571	9.31592e-49	CD4	TvsB	CD4_TvsB	up	5.79466	2.58447	2.4951	3.18726	0	0	0	0	0	18.7828	23.3238	14.8844	20.003	45.2999	0	0	0	0
AK5	protein_coding	-5.22993	4.63325	1.29183e-48	CD4	TvsB	CD4_TvsB	down	0.241831	0.257287	0.293558	0.277783	11.2577	9.21679	12.6694	7.14389	7.93997	0.408945	0.302184	0.83412	0.322512	0.243806	4.23555	3.4301	2.65606	2.44248
CD1E	protein_coding	10.7312	6.43481	1.92811e-47	CD4	TvsB	CD4_TvsB	up	149.863	85.6551	161.061	122.894	0.0390517	0.0718594	0.14417	0.0431687	0.325329	13.2996	46.748	27.7666	65.025	24.005	3.78438	0.555307	0	0
IDO1	protein_coding	5.49632	3.37767	2.00526e-47	CD4	TvsB	CD4_TvsB	up	14.8966	11.9465	8.73698	11.7877	0.311305	0.109227	0.357118	0.277049	1.15145	1.20822	0.657596	0.86299	0.788418	0.785288	0	0.150057	0.148302	0
RIPOR2	protein_coding	-3.04675	9.21815	2.42984e-46	CD4	TvsB	CD4_TvsB	down	15.7308	19.2136	15.8608	14.7408	141.759	134.897	150.858	114.137	130.659	27.0282	35.9468	37.1995	27.4088	29.4642	88.1828	115.282	79.7563	85.9035
LINC00861	lincRNA	-4.19643	5.3105	8.00332e-45	CD4	TvsB	CD4_TvsB	down	0.905244	1.16513	0.582526	0.950939	17.3444	16.8682	15.2158	16.5604	8.57414	2.30949	3.84002	3.08717	2.19499	4.98868	7.32661	4.1462	5.99868	12.7259
PCED1B	protein_coding	-4.03557	4.41228	1.74368e-44	CD4	TvsB	CD4_TvsB	down	1.27825	1.07909	0.871157	0.610851	19.6971	14.8803	16.3913	11.8876	13.4915	3.97449	4.44365	4.0215	2.52	4.81317	9.26396	10.654	16.0711	12.3538
UCK2	protein_coding	4.25754	4.86429	9.7675e-44	CD4	TvsB	CD4_TvsB	up	9.98653	8.41275	15.9904	13.5511	0.31835	0.779112	0.731285	0.675671	0.848668	3.33698	3.94381	3.16113	5.38522	3.56181	1.19662	1.08645	1.43165	1.98388
NREP	protein_coding	3.20226	7.13553	2.54664e-41	CD4	TvsB	CD4_TvsB	up	41.2093	31.3107	37.1897	35.1792	3.8367	5.6219	3.27688	2.99704	0.645778	16.3675	20.7908	19.9539	25.3694	15.6811	3.67982	3.06589	3.47028	0.312061
RASA3	protein_coding	-2.91184	7.24901	2.60644e-41	CD4	TvsB	CD4_TvsB	down	5.14103	9.23	5.56991	6.62888	48.8803	50.204	54.1719	46.7217	64.6443	12.0951	16.8722	14.2523	15.7456	12.6134	52.5109	48.8515	45.6908	66.4348
SPRED2	protein_coding	3.72735	3.52025	3.42365e-41	CD4	TvsB	CD4_TvsB	up	3.98303	4.69789	5.33297	5.54527	0.317149	0.453049	0.297847	0.40594	0.105804	3.00173	3.53659	2.25062	3.99074	2.993	0.392139	0.332301	0.656826	0.226132
VSIG1	protein_coding	-4.69824	3.2832	3.53006e-41	CD4	TvsB	CD4_TvsB	down	0.229133	0.366219	0.154498	0.299739	6.33191	7.49389	7.72928	5.58266	8.49091	0.290604	0.369826	0.432085	0.334641	0.172557	1.20654	1.75273	1.15482	3.01498
IL4R	protein_coding	-2.75951	6.22559	1.51562e-40	CD4	TvsB	CD4_TvsB	down	4.03242	5.51535	3.35318	3.28083	29.7765	27.9086	24.8118	27.0667	17.9067	5.62138	5.07544	4.93709	4.69133	5.05169	16.6738	19.3028	13.7026	9.93648
PEX5L	protein_coding	10.9072	2.38048	1.85403e-40	CD4	TvsB	CD4_TvsB	up	0.620465	0.655324	1.90032	1.9737	0.00168095	0	0	0	0.00152212	0.383429	1.08939	0.447987	0.582917	0.722737	0	0	0	0
DAB2IP	protein_coding	5.58818	1.83965	6.80119e-40	CD4	TvsB	CD4_TvsB	up	0.571336	0.872976	0.774182	1.1098	0.010232	0.0266731	0.0125915	0.0169661	0.0111183	0.627816	0.59298	0.474026	0.542334	0.507616	0.0901412	0.116398	0.0575181	0.935659
CCL19	protein_coding	10.4685	1.51257	1.18482e-39	CD4	TvsB	CD4_TvsB	up	6.06671	4.0177	2.4624	6.13678	0	0	0	0	0.020052	10.3961	7.72764	5.66266	8.11622	8.31793	0	0	0	0
KLF3	protein_coding	-2.91697	7.25152	3.5299e-39	CD4	TvsB	CD4_TvsB	down	5.39152	9.69585	5.76416	8.82115	61.5018	54.2038	55.7199	52.6814	35.09	3.20336	3.66087	4.41242	3.38962	3.90213	29.5685	30.4621	35.5586	33.0378
CDC14A	protein_coding	-2.82213	6.36864	1.47308e-38	CD4	TvsB	CD4_TvsB	down	5.22158	5.85965	4.82311	4.22012	44.2186	30.1449	25.3181	42.6549	27.5389	6.16071	5.62811	6.03305	4.78835	5.39598	14.3564	11.3757	13.5625	16.7727
PNMA8A	protein_coding	9.08215	2.83495	2.62454e-38	CD4	TvsB	CD4_TvsB	up	1.55773	0.729453	1.13098	0.571622	0	0.00356931	0	0	0.168619	4.5604	6.48374	5.88652	3.24188	8.30336	0	0	0	0
IL6R	protein_coding	-2.50359	6.44771	3.65774e-38	CD4	TvsB	CD4_TvsB	down	4.79556	4.61778	5.7924	5.77271	29.8475	25.6136	36.0772	27.4632	50.0878	1.0514	1.02186	1.05817	1.02237	0.998405	13.82	14.5974	9.89257	9.48209
TNFAIP2	protein_coding	4.13774	4.10714	9.22565e-38	CD4	TvsB	CD4_TvsB	up	3.29139	3.43721	3.29723	5.38845	0.126591	0.191495	0.308759	0.250564	0.879866	3.31531	2.66507	2.54801	3.44364	2.91786	10.4993	11.4331	4.9044	4.92475
CEP70	protein_coding	3.3073	6.32194	1.65965e-37	CD4	TvsB	CD4_TvsB	up	57.3619	37.7947	66.2949	41.9934	5.58617	4.5904	5.76851	4.60442	7.59282	9.33733	17.6478	15.5038	20.5235	14.1532	3.25797	3.37664	3.39185	4.6804
S100A14	protein_coding	10.3204	2.33851	2.54901e-37	CD4	TvsB	CD4_TvsB	up	3.8604	1.41423	3.08881	1.87273	0	0	0	0	0	7.49299	11.335	9.55339	10.0287	17.3319	0	0	0	0
NA	NA	5.49152	2.41139	3.18674e-36	CD4	TvsB	CD4_TvsB	up	3.41981	3.13435	3.48253	3.6291	0.056496	0.0721936	0.0643738	0.112761	0.0113684	3.00805	1.95587	4.48208	2.86707	5.50179	0.276508	0	0	0
AC002454.1	antisense	7.29366	4.44723	3.39422e-36	CD4	TvsB	CD4_TvsB	up	92.5751	83.2782	107.537	122.454	0.128982	1.62183	0.264541	0.499029	0.186872	18.2228	34.0792	29.8343	51.7101	29.2824	0	0	0	0
CXCL12	protein_coding	10.7483	1.97772	5.59924e-36	CD4	TvsB	CD4_TvsB	up	1.16057	0.798144	0.61371	0.323515	0	0	0	0	0	1.0714	1.36739	1.10014	1.70827	2.48155	0	0	0	0
CAPN2	protein_coding	-2.66129	6.71936	7.00697e-36	CD4	TvsB	CD4_TvsB	down	2.21418	2.55736	1.91439	2.5899	12.3254	14.337	19.431	12.569	26.3141	3.24075	2.92687	3.42998	2.3615	3.50677	23.1889	25.0178	27.558	31.8149
NKD2	protein_coding	6.83384	1.62447	7.15776e-36	CD4	TvsB	CD4_TvsB	up	1.19737	2.17307	1.50418	3.67172	0.017892	0.0182907	0.0183482	0.0164819	0	1.50805	1.54235	1.51023	2.00093	1.89503	0	0	0	0
AC084033.3	lincRNA	4.23418	5.35219	2.01442e-35	CD4	TvsB	CD4_TvsB	up	127.259	60.7824	123.686	91.6306	4.99661	7.74236	4.98952	3.66051	4.90451	13.3224	25.5385	22.3753	33.0918	14.5304	3.46604	3.91619	4.05467	1.99874
SLC8A1-AS1	antisense	6.25247	1.74116	9.57024e-35	CD4	TvsB	CD4_TvsB	up	1.25677	0.844766	1.46578	0.83096	0.00812091	0.0108962	0.0145739	0.025248	0.0128688	0.226165	0.430149	0.268008	0.566666	0.290171	0.0596191	0	0	0
ARHGEF11	protein_coding	-3.32093	4.2213	1.16529e-34	CD4	TvsB	CD4_TvsB	down	0.359835	0.42663	0.345447	0.447526	3.5662	4.14485	3.93313	4.13874	4.12055	0.5677	0.6589	0.691123	0.44445	0.78571	4.91158	4.12792	1.67508	2.57188
RNF157	protein_coding	-4.69244	4.08995	1.43185e-34	CD4	TvsB	CD4_TvsB	down	0.136056	0.191794	0.093294	0.203094	3.07426	4.56028	3.41951	5.04331	6.2146	0.368512	0.845179	0.754365	0.441453	0.786701	2.26666	1.81886	4.83488	5.04167
RAG1	protein_coding	10.8421	7.8932	1.45199e-34	CD4	TvsB	CD4_TvsB	up	137.469	43.8461	211.132	72.8269	0.0660506	0.0742746	0.0857972	0.024338	0.237245	8.49087	19.7566	16.0456	21.2414	9.794	3.84692	0.281768	0.24753	0.410119
RCAN1	protein_coding	3.14922	4.83923	2.31557e-34	CD4	TvsB	CD4_TvsB	up	11.0936	10.8606	9.47101	12.7217	1.31446	1.25316	1.36312	1.0408	1.42208	2.07619	3.15987	2.79984	5.0592	2.84071	1.95169	1.78513	1.10698	1.25052
GALNT2	protein_coding	2.69675	6.48786	3.73512e-34	CD4	TvsB	CD4_TvsB	up	21.4888	18.9657	30.1371	30.8364	3.80434	3.84027	4.16112	3.83817	4.51738	9.94508	15.253	9.11398	13.1941	11.1345	8.22216	8.18405	6.99529	4.28985
PPP1R1C	protein_coding	6.24737	1.77016	5.77216e-34	CD4	TvsB	CD4_TvsB	up	2.22366	1.25646	2.41853	2.11653	0.00352081	0.0377922	0.0361057	0.0243249	0	0.395327	0.559471	0.540779	0.952929	0.511531	0	0	0.0989589	0
NUDT11	protein_coding	4.46831	3.11888	6.05826e-34	CD4	TvsB	CD4_TvsB	up	9.65594	7.52353	9.38824	8.84604	0.324645	0.647164	0.251541	0.358871	0.307036	3.55273	3.14695	5.8519	4.92219	2.78656	1.80076	1.02586	2.2305	0.366505
PLCH1	protein_coding	5.34539	3.851	9.77755e-34	CD4	TvsB	CD4_TvsB	up	6.05744	4.59127	2.85096	2.82674	0.139127	0.130579	0.0418183	0.086178	0.0369256	3.05392	5.14206	1.84815	4.80164	2.6209	0.281763	0.204658	0.202263	0.0812411
JAM3	protein_coding	3.70368	5.21234	1.13563e-33	CD4	TvsB	CD4_TvsB	up	16.3447	13.6452	19.4676	22.9535	1.65717	1.06002	1.33364	1.50912	2.16085	4.10518	5.12403	4.72247	7.5555	5.08939	2.13195	3.50103	7.00887	2.08466
NEGR1	protein_coding	6.19569	4.50471	2.46483e-33	CD4	TvsB	CD4_TvsB	up	6.34813	3.39969	9.17506	6.16959	0.061556	0.0373633	0.165704	0.0779688	0.132382	0.439918	0.607348	0.882652	1.4173	0.531693	0	0.0547071	0.0720894	0
AL365440.2	antisense	12.0909	1.86073	2.46724e-33	CD4	TvsB	CD4_TvsB	up	9.34572	3.52671	3.02966	1.28243	0	0	0	0	0.0059994	1.13638	1.05281	1.35317	0.803208	0.57912	0.389119	0	0	0
DSG2	protein_coding	4.40493	4.12661	6.3095e-33	CD4	TvsB	CD4_TvsB	up	6.10963	5.80178	7.24128	7.78142	0.164001	0.601001	0.190986	0.307272	0.249186	4.00583	3.99264	3.99712	4.7648	3.59856	0.285695	0	0	0
BCAT1	protein_coding	4.01492	6.44592	1.13495e-32	CD4	TvsB	CD4_TvsB	up	25.8806	20.4973	20.3374	24.5163	1.19384	2.39756	0.797203	1.24984	0.571614	5.13537	5.9552	6.08173	10.081	4.2305	0.77239	1.37139	1.19106	0.0494898
AMOTL1	protein_coding	3.88961	3.99222	1.29074e-32	CD4	TvsB	CD4_TvsB	up	2.16403	2.00278	3.46368	3.34078	0.138884	0.308935	0.128358	0.158738	0.135077	2.68622	2.71391	2.25633	3.11315	3.83999	0.27693	0.195052	0.240963	0.551674
SLC4A4	protein_coding	5.33188	3.74693	1.56576e-32	CD4	TvsB	CD4_TvsB	up	3.5764	2.78794	4.6853	4.21671	0.0576214	0.0394456	0.143506	0.142179	0.143487	1.04072	1.53887	1.13961	2.57026	1.19839	1.05756	0.409683	0.694097	3.1364
PKP1	protein_coding	9.45239	1.92365	1.64626e-32	CD4	TvsB	CD4_TvsB	up	0.431616	0.226385	0.263403	0.233858	0	0	0	0	0	1.72183	1.50189	1.4237	1.37462	2.82723	0	0	0	0
TRDC	TR_C_gene	4.40739	6.89304	3.66004e-32	CD4	TvsB	CD4_TvsB	up	329.78	257.917	340.078	304.555	13.2703	10.0473	25.9647	8.77243	7.45567	38.8641	87.2051	54.725	103.567	48.058	69.7461	42.8867	68.6636	58.2232
B4GALT6	protein_coding	4.47598	4.31609	3.99999e-32	CD4	TvsB	CD4_TvsB	up	8.77885	6.1849	11.4409	10.477	0.162139	0.678753	0.375776	0.434638	0.34062	3.20244	4.79928	4.54191	6.15289	4.16745	1.23794	0.507228	1.27602	1.31792
NOTCH3	protein_coding	7.88728	4.87442	7.01198e-32	CD4	TvsB	CD4_TvsB	up	5.58674	6.56387	7.58157	11.9494	0.0128213	0.00842592	0.0375662	0.0784576	0.0116099	2.5926	7.31052	2.50001	6.16574	4.3811	0.268933	0	0	0
FRMD6	protein_coding	3.42465	3.72364	1.52327e-31	CD4	TvsB	CD4_TvsB	up	3.1604	2.66873	4.71177	2.6629	0.341711	0.318036	0.258601	0.310572	0.312734	1.32801	1.79916	1.49589	2.62746	1.60805	0.187813	0.259843	0.102721	0.123777
CHRNA3	protein_coding	7.71413	2.22471	2.71003e-31	CD4	TvsB	CD4_TvsB	up	2.05026	1.15056	4.25242	1.90593	0.00361095	0.0166114	0.011109	0.00997909	0	0.651272	1.93515	1.02231	2.16844	0.887175	0.0530191	0	0	0
ATP6AP1L	protein_coding	4.4926	3.88232	3.25339e-31	CD4	TvsB	CD4_TvsB	up	5.86202	3.66078	8.08417	5.12741	0.155658	0.396592	0.221021	0.23163	0.0997495	1.18142	2.97712	1.92857	3.03146	2.1809	0.175808	0.0681053	0.0673085	0.0811054
DBN1	protein_coding	3.86493	5.28603	3.63667e-31	CD4	TvsB	CD4_TvsB	up	7.86237	11.1686	9.54445	10.9915	0.410071	1.18547	0.59632	0.510894	0.584381	16.0563	18.5265	11.7738	15.9015	10.3823	7.20548	3.20234	5.10159	5.5212
LCT	protein_coding	5.19069	1.83273	3.72487e-31	CD4	TvsB	CD4_TvsB	up	1.24571	0.871608	1.72094	1.37449	0.0287379	0.0520797	0.0321498	0.0252697	0.0212912	0.531253	0.854707	0.600826	0.905973	0.41043	0.0383595	0	0	0
CASC15	lincRNA	2.45651	6.05608	6.16475e-31	CD4	TvsB	CD4_TvsB	up	13.1121	12.3762	12.9389	10.5992	2.17216	2.50227	2.01254	2.2431	0.104698	9.93346	8.83341	8.56275	8.26248	10.6546	0.97333	0.241139	0.736619	0.0522124
VIPR1	protein_coding	-5.0263	3.72159	8.8696e-31	CD4	TvsB	CD4_TvsB	down	0.129139	0.17994	0.0506958	0.186773	4.51825	5.24543	2.82213	5.12274	3.76851	0.391433	0.275894	0.597802	0.367898	0.294511	3.69511	1.65675	1.44088	1.38109
TSPAN18	protein_coding	-5.5369	2.70613	1.23638e-30	CD4	TvsB	CD4_TvsB	down	0.0306451	0.112058	0.0306995	0.059976	1.58258	3.17277	3.14969	2.9643	3.9117	0.082915	0.0730513	0.0510973	0.0165253	0.0692352	1.11881	0.791807	1.40034	1.29035
KLHL23	protein_coding	4.34564	4.09181	1.27897e-30	CD4	TvsB	CD4_TvsB	up	8.01773	5.76733	9.97611	8.74599	0.337315	0.701635	0.310683	0.237363	0.523213	2.38857	3.54224	3.80925	5.62678	2.88867	0.412729	0.088825	0.263357	0.26445
DOCK9	protein_coding	-2.40552	6.39511	1.58384e-30	CD4	TvsB	CD4_TvsB	down	1.92755	1.84547	1.86167	1.92536	8.33102	8.07424	10.859	12.7972	12.3079	4.14207	4.07893	4.23489	3.30474	4.92031	7.17417	4.82494	6.45047	9.65317
LIFR	protein_coding	7.44806	1.72215	1.83481e-30	CD4	TvsB	CD4_TvsB	up	0.467081	0.292485	0.244239	0.154581	0.00435085	0.00111195	0	0	0.0262651	0.551357	0.704925	0.440697	0.60106	1.02785	0	0	0	0
ELFN2	protein_coding	6.01951	1.93434	1.84904e-30	CD4	TvsB	CD4_TvsB	up	0.487592	0.878397	0.981178	1.39833	0.00979627	0.0180262	0.010046	0.0189508	0.0053224	0.443447	0.872956	0.348105	0.872761	0.590141	0.11507	0.0557204	0.0550685	0
GSTP1	protein_coding	2.8216	6.49668	1.88341e-30	CD4	TvsB	CD4_TvsB	up	111.295	85.1319	85.8288	109.673	14.1513	16.4919	14.2357	10.5281	25.0507	33.4909	45.4639	39.9766	55.0963	25.3121	56.1999	49.0614	39.9011	30.8869
CD8A	protein_coding	4.58964	7.94272	4.29176e-30	CD4	TvsB	CD4_TvsB	up	3.89144	4.69987	2.99301	1.32828	0.0946955	0.119797	0.267052	0.045797	0.0643111	157.352	162.617	157.371	172.161	134.421	83.6326	98.7022	124.962	116.099
PLPP3	protein_coding	5.63632	2.58376	4.66773e-30	CD4	TvsB	CD4_TvsB	up	2.83184	3.23349	3.37954	2.2371	0.0358055	0.094836	0.0534086	0.0449776	0.00589498	0.903645	1.71399	0.718861	1.83542	0.876631	0.238967	0.879436	0.0914892	0
NOG	protein_coding	-3.63581	4.81801	4.84809e-30	CD4	TvsB	CD4_TvsB	down	3.68964	2.67269	3.92409	2.18679	47.0623	29.2292	35.1778	43.7554	30.0245	2.50054	4.56199	7.43713	3.20494	4.32905	16.424	12.5438	10.9912	6.77607
PLEKHA1	protein_coding	-2.22265	5.72065	5.57113e-30	CD4	TvsB	CD4_TvsB	down	0.839354	0.880925	0.699114	0.753583	3.29188	3.51392	3.54942	4.45252	5.05231	1.11749	1.0639	1.40138	0.916162	1.31082	2.31718	1.84628	1.95574	4.66466
ITGB7	protein_coding	-2.77873	6.57019	1.55926e-29	CD4	TvsB	CD4_TvsB	down	5.24775	4.21741	2.86817	4.69191	35.5336	23.3402	29.8242	28.0463	48.7058	8.35472	9.2601	7.77548	12.3305	7.21613	32.0798	48.7043	32.7013	42.6555
ENPP1	protein_coding	4.73528	2.15768	1.6597e-29	CD4	TvsB	CD4_TvsB	up	1.95883	1.78861	1.04559	1.85032	0.0767577	0.0588511	0.0787147	0.0315321	0.257357	0.163238	0.232696	0.206684	0.140371	0.286702	0.304601	0.176997	0	0.316173
CACNA1I	protein_coding	-4.0402	2.23596	2.12655e-29	CD4	TvsB	CD4_TvsB	down	0.0416784	0.0406406	0.053957	0.0489417	0.676002	0.724885	0.611488	1.07288	3.06787	0.0676604	0.0695466	0.0860403	0.05394	0.0885126	0.163867	0.0453425	0	0.404982
SLC29A1	protein_coding	4.88434	4.4957	4.08504e-29	CD4	TvsB	CD4_TvsB	up	15.7785	15.4813	18.2425	23.6384	0.232307	1.13992	0.577045	0.513595	0.331897	4.74215	9.36133	5.4904	12.4732	5.87829	1.81916	1.8352	0.72549	0.786781
PTCRA	protein_coding	8.24738	5.60202	5.13324e-29	CD4	TvsB	CD4_TvsB	up	153.654	94.7384	175.886	157.155	0.147313	0.033884	1.07259	0.67173	1.05381	19.1066	37.0867	21.8316	40.2035	18.9145	6.48893	1.46633	4.55456	4.73977
PLEKHG3	protein_coding	-4.13619	4.61875	1.0543e-28	CD4	TvsB	CD4_TvsB	down	0.0422979	0.103978	0.0413254	0.0542025	0.66022	1.11984	1.16595	1.31552	2.41621	0.123895	0.0630182	0.100753	0.14663	0.187711	7.50907	3.51287	6.5781	14.4585
GNG12	protein_coding	7.27266	1.75249	1.44128e-28	CD4	TvsB	CD4_TvsB	up	1.20351	0.527024	0.554692	0.291942	0.00364229	0.00558517	0	0.00503285	0	1.33961	1.83846	1.59969	2.06404	2.20707	0	0	0	0
FAM159A	protein_coding	-3.79649	2.89424	2.16923e-28	CD4	TvsB	CD4_TvsB	down	0.36586	0.766376	0.304043	0.427045	7.62889	6.62765	5.4806	6.14287	4.94499	0.75819	0.705401	1.03096	0.522237	0.899507	3.82782	4.29243	4.82069	5.22795
MARCKS	protein_coding	5.15871	5.99496	3.295e-28	CD4	TvsB	CD4_TvsB	up	39.1946	37.595	30.1789	40.1299	0.438707	1.7929	1.36206	0.511653	0.685175	8.95658	9.65616	9.53358	14.4112	7.24532	25.8841	31.3061	7.46629	1.84024
SLC7A3	protein_coding	5.31497	2.60585	3.65058e-28	CD4	TvsB	CD4_TvsB	up	3.23295	1.83388	2.76063	2.40965	0.0151931	0.110663	0.0934827	0.0209935	0	6.51477	10.9115	5.07082	5.73982	4.83648	0.780773	1.18823	0.42703	0
LRRC8C	protein_coding	-2.26927	6.30584	4.21498e-28	CD4	TvsB	CD4_TvsB	down	2.50448	2.45805	2.29417	1.9397	12.8841	9.54194	11.3584	10.5512	12.8056	3.95359	5.03913	5.27475	3.60805	5.07753	6.65852	6.90764	9.73494	9.04633
KRT19	protein_coding	9.21985	1.66673	5.63505e-28	CD4	TvsB	CD4_TvsB	up	0.462116	0.916681	0.329398	0.904416	0	0	0	0	0	3.93983	3.5572	3.98717	5.15004	2.96682	0	0	0	0
SULT1B1	protein_coding	-2.2713	5.49198	6.50747e-28	CD4	TvsB	CD4_TvsB	down	2.76382	2.70236	2.88558	2.56893	13.3748	12.1628	15.239	11.9555	8.06133	2.86213	3.00994	3.82185	2.76315	4.63893	5.289	5.28851	7.29757	3.1688
TXK	protein_coding	-2.64944	6.31501	6.63354e-28	CD4	TvsB	CD4_TvsB	down	7.14073	6.61338	5.91991	4.38205	39.6307	33.8734	30.9802	46.4547	30.5416	15.8389	22.4664	19.737	13.2313	21.1786	25.6128	18.2515	30.2257	41.4566
ADTRP	protein_coding	-2.78692	4.14213	7.57375e-28	CD4	TvsB	CD4_TvsB	down	1.95525	2.17898	1.35303	1.8313	15.6929	8.04882	13.0147	13.7151	9.88513	0.65248	0.878437	0.61272	0.794863	0.690526	1.03489	0.884343	0.815731	0.28084
DYRK3	protein_coding	4.44504	2.488	7.57375e-28	CD4	TvsB	CD4_TvsB	up	2.87066	2.42827	4.61981	3.78791	0.110139	0.243952	0.100398	0.169098	0.0960388	0.955729	1.57603	1.3818	2.00113	1.1275	0.179684	0.174017	0.343963	0.069078
DOCK5	protein_coding	3.17395	4.11409	1.15234e-27	CD4	TvsB	CD4_TvsB	up	1.69546	1.42253	2.3572	2.22189	0.150931	0.288476	0.200108	0.211533	0.41294	0.813039	1.06482	0.673989	1.32217	0.977997	1.64625	1.37971	0.878743	1.93517
TSHR	protein_coding	5.43078	3.68756	1.69742e-27	CD4	TvsB	CD4_TvsB	up	5.49955	3.53173	9.02729	7.96718	0.152764	0.196006	0.179038	0.068926	0.0564611	1.26517	3.42897	1.43397	4.89583	2.36051	0.0915513	0	0	0.0527942
AL138899.1	lincRNA	7.41132	3.36111	1.93527e-27	CD4	TvsB	CD4_TvsB	up	11.4215	13.5258	11.2739	23.0313	0.043037	0.0989909	0.105922	0.0951483	0.0545588	2.03186	5.01509	2.78703	15.1184	2.76545	0.379143	0.122395	0	0
PXN	protein_coding	-2.47501	5.47746	1.95124e-27	CD4	TvsB	CD4_TvsB	down	1.15619	1.59324	1.23118	1.49978	6.01143	7.90172	6.94934	9.61837	8.79146	1.61074	1.88974	1.56101	1.38769	2.53499	12.6729	10.1503	11.6051	22.4375
ADGRB2	protein_coding	4.96497	2.20502	3.43098e-27	CD4	TvsB	CD4_TvsB	up	1.17842	1.87277	0.762397	1.22011	0.0221843	0.0544288	0.0477749	0.0337193	0.0361588	0.855153	0.629004	0.512032	0.713015	1.15823	0.228011	0.0315457	0.0623533	0.638642
LINC01225	transcribed_unitary_pseudogene	5.52619	2.75427	3.57145e-27	CD4	TvsB	CD4_TvsB	up	5.01472	2.66916	4.92443	3.60938	0.0366089	0.0491198	0.0797773	0.196019	0.0953059	2.45177	1.68246	3.17241	1.79332	4.03777	0.134381	0	0	0
AFAP1	protein_coding	-3.34867	3.733	3.94773e-27	CD4	TvsB	CD4_TvsB	down	0.234846	0.431878	0.194786	0.251447	3.15972	3.18368	2.39109	2.59878	3.09715	0.529005	0.641018	0.441257	0.594533	0.733089	1.43486	0.560719	1.15651	2.11938
MINDY1	protein_coding	-3.22042	3.44368	4.15605e-27	CD4	TvsB	CD4_TvsB	down	0.512423	0.636145	0.54112	0.897632	5.78984	6.81526	5.66292	5.84348	6.31106	0.565648	0.607925	0.553783	0.780357	0.332302	5.39649	2.96802	5.22893	3.15037
ENAH	protein_coding	5.30351	2.20961	6.17167e-27	CD4	TvsB	CD4_TvsB	up	0.329043	0.185427	0.164206	0.196044	0.00232233	0.00979309	0.00357232	0.00481344	0.00525727	0.660111	0.759765	0.57554	1.03122	1.12743	0.0340985	0.132093	0.0326368	0
SLCO5A1	protein_coding	4.62935	1.98836	8.80876e-27	CD4	TvsB	CD4_TvsB	up	1.25503	0.831412	0.796452	0.861914	0.01722	0.0356474	0.0618065	0.0356913	0.0311858	0.429331	0.375574	0.476083	0.398101	0.754624	0.0505676	0.0244864	0	0
AC016735.1	lincRNA	6.16671	2.66729	9.50462e-27	CD4	TvsB	CD4_TvsB	up	99.1443	41.693	49.6075	96.0775	0.798599	1.83689	0.148902	1.10349	0	21.5668	41.3954	31.4036	44.8257	17.4941	0	0	0	0
PTPRF	protein_coding	4.29857	2.37916	1.13707e-26	CD4	TvsB	CD4_TvsB	up	0.478682	0.350433	0.31257	0.457461	0.00963751	0.0233991	0.0230609	0.0244144	0.0116359	1.00402	1.21615	0.96418	1.10497	1.89541	0.0707531	0.0685218	0.13544	0.0544009
CYTH1	protein_coding	-2.08954	7.97585	1.13707e-26	CD4	TvsB	CD4_TvsB	down	11.4368	13.5869	13.1241	13.894	49.7723	51.7581	47.8782	72.1105	50.0889	20.1798	20.3062	21.9567	16.6038	18.8038	35.2856	39.7894	36.0495	52.044
UPP1	protein_coding	-3.29625	4.08371	1.25684e-26	CD4	TvsB	CD4_TvsB	down	0.672184	1.00053	0.487691	0.560965	8.3531	8.33266	4.8613	5.15813	7.98595	0.741172	0.62079	0.733462	0.466341	0.723795	7.83795	3.84884	6.33968	9.61264
LDLRAP1	protein_coding	-2.99276	6.95413	1.32814e-26	CD4	TvsB	CD4_TvsB	down	5.03048	5.66233	4.20144	3.45247	51.6568	39.4103	34.917	20.0439	46.545	14.2173	17.0954	15.1694	8.99732	13.4702	42.0826	32.0966	35.1262	25.2122
HIST1H4A	protein_coding	3.43644	5.96756	1.51323e-26	CD4	TvsB	CD4_TvsB	up	659.639	433.508	657.358	805.764	60.5525	83.7196	52.0297	39.6253	45.7925	90.2987	93.3029	106.728	183.312	66.5741	76.9244	43.1306	63.5516	16.8099
NDNF	protein_coding	4.83849	3.73261	1.83539e-26	CD4	TvsB	CD4_TvsB	up	4.8521	9.44994	4.55778	2.20322	0.154836	0.281948	0.193518	0.093603	0.0175258	12.6199	5.53292	8.97453	7.36654	8.05301	0.0710449	0.0688044	0	0
GNA15	protein_coding	4.14343	5.56913	2.59665e-26	CD4	TvsB	CD4_TvsB	up	42.1597	47.6399	42.2988	81.8871	1.5211	5.57373	2.06633	2.92981	2.6355	10.8343	13.2128	11.9947	23.2061	11.9315	8.70158	5.24356	8.8838	1.11508
AC119044.1	transcribed_processed_pseudogene	-3.86886	1.73158	3.50118e-26	CD4	TvsB	CD4_TvsB	down	1.16364	0.770137	0.54032	0.608277	14.4669	9.77928	8.92485	11.237	10.3611	2.16958	2.40047	2.65333	1.8503	2.62897	7.96033	6.08628	9.62412	10.1473
RIMS3	protein_coding	3.26539	4.30389	3.67787e-26	CD4	TvsB	CD4_TvsB	up	3.91416	7.68996	4.67192	8.05875	0.451855	0.623597	0.807249	0.647368	1.07674	2.24137	4.22363	3.11375	4.27103	3.35409	0.279348	0.574895	0.735277	1.28872
CADM1	protein_coding	4.17644	2.8742	4.29836e-26	CD4	TvsB	CD4_TvsB	up	2.43493	2.43781	1.47176	2.33319	0.151493	0.0934002	0.176176	0.0561091	0.595386	0.161554	0.145985	0.138743	0.198144	0.223219	0	0.0444165	0.219484	0.423159
SLCO3A1	protein_coding	-3.15377	3.53039	4.59205e-26	CD4	TvsB	CD4_TvsB	down	0.194505	0.288485	0.169723	0.264354	1.79995	1.45834	2.14319	2.75928	2.30528	0.196704	0.147734	0.269506	0.179952	0.262801	2.00823	2.80066	1.94777	3.82936
CDH2	protein_coding	6.91428	3.26841	4.67436e-26	CD4	TvsB	CD4_TvsB	up	4.15445	2.8119	12.0382	6.92086	0.01738	0.031981	0.103374	0.0624398	0.072394	0.666883	1.34297	0.709938	1.176	2.39371	0.0510375	0.24714	0	0.235451
ANKRD50	protein_coding	2.26439	4.39832	7.0171e-26	CD4	TvsB	CD4_TvsB	up	4.39052	3.42371	4.96068	4.19595	0.725892	1.1101	0.816632	0.875956	0.398635	3.84719	3.02984	3.43894	3.64074	3.94046	1.03422	1.252	0.604927	0.629526
MAP3K1	protein_coding	-2.40752	7.97782	7.94691e-26	CD4	TvsB	CD4_TvsB	down	13.5777	14.6619	14.151	12.3214	76.2392	67.698	62.6695	83.6907	51.2644	9.31942	9.51871	13.2412	10.0654	9.88542	36.6708	57.14	27.2643	18.5789
CTHRC1	protein_coding	6.0328	1.59197	9.44811e-26	CD4	TvsB	CD4_TvsB	up	3.03914	3.45738	5.30453	5.50186	0.0871935	0.11142	0.00993517	0.0401608	0.0701822	1.04499	2.14321	1.72936	3.22308	1.19014	0	0	0	0
STMN1	protein_coding	3.68983	8.70751	9.90837e-26	CD4	TvsB	CD4_TvsB	up	217.51	167.741	185.875	206.804	11.3554	26.85	12.2987	9.76677	8.91626	49.9812	67.5932	60.881	87.8387	45.8061	17.835	6.64329	13.3629	3.02494
RCBTB2	protein_coding	2.70333	5.23975	1.14522e-25	CD4	TvsB	CD4_TvsB	up	29.0202	20.8507	26.2582	26.0696	4.06736	3.33805	4.50952	3.77586	9.26915	4.92201	9.2703	9.26431	11.5904	7.39002	5.62997	5.65947	2.86484	6.08222
CKAP4	protein_coding	-3.05565	4.13468	1.49223e-25	CD4	TvsB	CD4_TvsB	down	0.79128	1.82966	0.950841	0.802544	10.6699	8.28228	8.57507	8.90099	5.51611	1.08719	0.751549	1.1623	1.22675	0.921786	13.6804	12.7109	7.84307	3.28373
MYB	protein_coding	3.50293	6.58451	2.06658e-25	CD4	TvsB	CD4_TvsB	up	32.672	26.274	55.7414	41.9342	2.81288	6.19622	2.81393	1.97802	2.34004	19.5077	28.8987	23.3876	36.5525	24.3089	2.29962	1.9153	2.113	0.742617
HHIP-AS1	antisense	5.12114	2.20882	2.15811e-25	CD4	TvsB	CD4_TvsB	up	7.04878	5.50955	8.5261	6.22861	0.110509	0.160984	0.339978	0.167968	0.0400268	2.5305	4.0974	4.14706	7.29053	2.11463	0.324516	0	0.310605	0
BAHCC1	protein_coding	5.3864	4.53567	2.45565e-25	CD4	TvsB	CD4_TvsB	up	1.86287	2.56311	2.5649	6.74179	0.0332042	0.121415	0.0550051	0.118232	0.021972	2.92436	3.35041	2.13543	3.14327	4.10311	0.262518	0.0363198	0	0.194637
MEX3B	protein_coding	2.90183	3.52013	6.55739e-25	CD4	TvsB	CD4_TvsB	up	3.90013	3.27224	5.78688	4.37392	0.622955	0.722487	0.412414	0.555698	0.32846	5.20788	5.79838	4.97564	3.95728	3.72575	0.694691	0.560652	0.443274	0.133534
DYSF	protein_coding	4.01855	3.78106	7.81777e-25	CD4	TvsB	CD4_TvsB	up	0.800252	1.20291	0.604272	1.29291	0.0307766	0.0739366	0.0820593	0.0510318	0.445899	1.8249	0.856643	1.26568	1.30155	2.1085	7.07959	6.18527	3.40247	2.88383
ZNF831	protein_coding	-2.36264	6.12151	8.55669e-25	CD4	TvsB	CD4_TvsB	down	1.53056	1.79011	1.50821	1.48994	8.96353	6.74198	8.12069	8.6793	10.3582	5.15866	6.60725	5.8226	3.61607	6.20483	10.8802	8.76789	16.405	21.8126
CDK2	protein_coding	2.57304	5.0999	8.59367e-25	CD4	TvsB	CD4_TvsB	up	23.9058	16.4742	18.023	21.2803	2.52304	5.05463	2.93628	2.85742	2.32466	8.36404	9.7749	9.42451	10.726	6.54501	5.32001	4.02126	4.34679	2.9182
SAMHD1	protein_coding	-2.23763	8.37907	8.90848e-25	CD4	TvsB	CD4_TvsB	down	23.9414	22.5887	20.3631	19.3049	102.069	101.819	109	93.6283	155.279	23.6851	24.6344	27.6463	18.6318	18.8031	116.539	141.469	78.9061	92.2463
PCDH10	protein_coding	7.76225	3.18799	9.12972e-25	CD4	TvsB	CD4_TvsB	up	2.28239	1.56661	2.82309	3.62856	0.00677342	0.00129832	0.00694611	0.0350977	0	0.458121	0.844177	0.708573	2.37275	0.488048	0	0	0	0
CORO1C	protein_coding	2.38036	5.4356	9.19448e-25	CD4	TvsB	CD4_TvsB	up	11.4583	8.58867	8.37763	13.324	1.39082	2.47202	2.36363	1.7835	3.201	4.01734	4.66178	5.22032	5.52533	4.08222	14.1943	11.9113	11.7719	5.88809
P2RY8	protein_coding	-2.0541	7.19847	9.33433e-25	CD4	TvsB	CD4_TvsB	down	11.0153	13.4842	12.089	13.8359	64.5145	47.8782	55.6848	41.3333	62.9123	10.7261	12.1913	11.937	12.239	9.41221	43.0597	57.3947	51.8427	62.7961
EEA1	protein_coding	-1.84774	5.96393	9.59515e-25	CD4	TvsB	CD4_TvsB	down	2.53657	3.16712	2.96342	2.92565	12.2613	10.6798	10.4913	8.3014	8.54391	4.89342	5.53535	5.68176	5.23335	5.83289	5.20206	4.58	5.57464	6.08578
VCAM1	protein_coding	6.72041	2.02699	9.93552e-25	CD4	TvsB	CD4_TvsB	up	1.15404	1.42454	0.914512	0.936229	0	0.019628	0.0175019	0	0.00515141	1.13923	1.03694	0.552615	1.88459	1.2902	0.16706	0	0.639593	0.385348
CDK6	protein_coding	2.52087	9.84306	1.63049e-24	CD4	TvsB	CD4_TvsB	up	190.511	144.64	222.485	233.198	41.699	32.4683	29.2508	34.3751	14.0249	51.841	66.6064	63.1072	96.9805	62.207	15.9082	13.2312	21.9716	13.1188
BIN2	protein_coding	-2.13445	7.63284	1.72131e-24	CD4	TvsB	CD4_TvsB	down	13.5992	20.0992	15.237	16.0986	82.1005	71.2082	74.1876	58.0624	63.3009	31.2137	34.9872	31.2924	27.4608	40.2932	90.2811	64.4924	85.1446	73.4604
EPDR1	protein_coding	3.14806	3.38124	2.09224e-24	CD4	TvsB	CD4_TvsB	up	6.63382	6.80122	9.73991	6.57765	0.708914	1.23907	0.831724	0.556193	0.315526	4.05803	6.2895	5.1924	6.14844	4.00945	1.41137	1.02515	0.675436	0.71215
KLF2	protein_coding	-3.26112	7.36035	2.15011e-24	CD4	TvsB	CD4_TvsB	down	12.8296	23.8116	7.16578	18.445	214.156	100.353	159.503	122.693	139.985	28.5099	21.2264	23.4809	21.9713	19.4478	135.582	151.554	157.449	111.322
NR1D2	protein_coding	-2.0239	6.71769	2.40887e-24	CD4	TvsB	CD4_TvsB	down	7.79332	11.0646	7.42649	8.63156	36.467	34.787	34.8016	35.9405	28.3205	8.02698	6.86251	8.34048	7.8683	7.76991	18.1012	16.8577	27.0058	19.6751
ZNF704	protein_coding	3.23329	4.83991	2.85969e-24	CD4	TvsB	CD4_TvsB	up	2.96825	3.45101	3.4915	3.86734	0.436804	0.569598	0.258653	0.194852	0.0487927	3.2912	3.35066	3.28388	4.36681	3.54803	0.353502	0.114118	0	0.0582432
LFNG	protein_coding	-2.66843	5.00759	3.575e-24	CD4	TvsB	CD4_TvsB	down	2.16343	2.50599	2.2918	1.99599	14.6489	14.6164	11.0784	16.6384	16.2049	3.18221	3.51338	3.90778	2.71077	2.91957	17.8131	26.4139	8.77236	20.2033
ZNF815P	transcribed_unprocessed_pseudogene	-3.12356	3.57414	5.31232e-24	CD4	TvsB	CD4_TvsB	down	1.71386	2.10263	0.798287	1.43486	16.6453	11.4161	10.9291	13.5988	7.19655	1.79688	1.65689	2.85465	2.03323	1.97045	2.46004	3.10756	3.27595	3.94745
SGTB	protein_coding	-1.9904	6.09624	6.55384e-24	CD4	TvsB	CD4_TvsB	down	6.31338	7.48897	4.84939	5.09219	24.2976	21.1814	27.1027	21.7443	19.3048	7.65644	7.7599	9.67267	7.02163	7.9521	9.14201	8.81113	11.0218	7.2488
GALNT7	protein_coding	2.4205	5.83515	8.20815e-24	CD4	TvsB	CD4_TvsB	up	18.6102	12.0824	23.1221	15.5714	3.13045	3.23223	3.42873	3.16887	3.74021	7.05328	9.19148	9.07894	14.2739	9.43815	3.23845	3.99168	2.95873	3.26811
LAMB1	protein_coding	6.99179	1.89504	8.64889e-24	CD4	TvsB	CD4_TvsB	up	0.373538	0.557829	0.257189	0.326237	0.00845512	0	0.00216767	0	0.00382812	0.8335	0.770568	0.647579	2.43146	1.27087	0.0620727	0	0	0.035795
ATP9A	protein_coding	3.47191	3.69396	9.94286e-24	CD4	TvsB	CD4_TvsB	up	2.0659	1.94342	3.81741	2.98301	0.165504	0.279166	0.263071	0.265852	0.198572	1.36997	2.03046	0.973883	2.47304	1.73989	1.8833	1.00021	1.86072	2.90776
CPVL	protein_coding	4.89847	5.92724	1.08652e-23	CD4	TvsB	CD4_TvsB	up	58.2576	44.4039	34.0673	58.2824	1.85971	0.868946	3.1486	0.654885	8.89111	2.39116	3.8362	2.15991	4.25552	2.61656	40.1646	43.9524	11.1491	7.3279
AHNAK	protein_coding	-3.21333	10.3181	1.20394e-23	CD4	TvsB	CD4_TvsB	down	6.78352	11.025	4.73162	12.5611	63.8922	60.032	74.3559	127.273	103.21	6.64606	7.04249	5.58864	6.4896	9.07871	138.68	161.42	105.294	277.315
HIST2H2AA4	protein_coding	4.77554	3.94306	1.37427e-23	CD4	TvsB	CD4_TvsB	up	200.429	90.6188	78.5279	36.1588	3.2948	5.63708	3.15981	2.65574	7.8731	6.90488	4.94281	8.13048	11.2674	4.39632	3.58349	2.16905	1.71494	0.516616
ZNRF1	protein_coding	2.28906	3.97275	1.59957e-23	CD4	TvsB	CD4_TvsB	up	2.82191	2.82877	3.34275	3.59142	0.55183	0.762467	0.537904	0.722093	0.467908	3.0928	2.69754	2.21954	2.85321	3.15086	0.486719	0.249548	0.438451	0.264162
ID3	protein_coding	3.67455	4.64564	1.83771e-23	CD4	TvsB	CD4_TvsB	up	48.9892	31.5783	30.9499	29.7433	3.21718	2.44463	2.985	2.40795	4.23108	17.5488	25.418	14.6033	7.5856	12.0903	2.10881	6.67154	1.61473	1.29715
RUFY3	protein_coding	2.34257	5.73807	1.92724e-23	CD4	TvsB	CD4_TvsB	up	13.544	11.6034	15.1357	15.197	2.14491	2.30495	3.16164	3.33206	2.03878	5.72488	6.93548	6.27174	10.2971	6.4926	2.88011	4.57806	3.77541	2.88844
MPP7	protein_coding	-1.87444	5.87839	2.58808e-23	CD4	TvsB	CD4_TvsB	down	4.3878	4.59975	3.81624	3.93734	17.5242	12.6488	16.3917	14.8118	18.0791	6.32469	6.90234	8.89272	6.5603	6.73951	11.7981	10.0375	9.09664	9.07139
RASSF3	protein_coding	-2.24964	6.58866	2.60985e-23	CD4	TvsB	CD4_TvsB	down	8.69236	9.67572	8.92858	9.44053	46.2872	37.8817	50.0676	40.4852	56.1485	9.8336	14.9039	15.0642	9.55798	10.9821	36.4805	45.4337	23.6258	34.6814
AC110814.1	protein_coding	3.56837	4.16799	2.80868e-23	CD4	TvsB	CD4_TvsB	up	8.79136	7.12673	9.5618	8.3785	0.564979	0.421059	0.96834	0.906241	4.47915	3.3254	4.17312	3.49671	6.47172	3.20144	0.754137	1.23598	3.33143	6.35597
MBP	protein_coding	-1.87942	7.22083	3.26963e-23	CD4	TvsB	CD4_TvsB	down	2.46655	3.34778	2.79075	2.21868	10.8219	10.6714	9.59733	8.73864	12.5832	4.80191	5.29049	5.29283	4.56565	5.02996	15.4581	12.7756	12.8599	15.3551
NOSIP	protein_coding	-2.24007	6.68385	3.37729e-23	CD4	TvsB	CD4_TvsB	down	11.2321	9.22238	8.86432	8.35123	55.5717	46.2441	41.4081	34.7057	53.0645	8.36176	12.9988	11.2285	10.4488	7.69805	39.6082	29.0284	26.8673	20.9886
KATNAL1	protein_coding	1.83905	4.81217	4.89937e-23	CD4	TvsB	CD4_TvsB	up	8.11126	6.04325	7.01943	7.64083	2.10593	1.87669	2.11608	1.95364	2.27219	2.39868	2.44736	2.79185	3.39361	2.75584	2.11958	2.29424	2.02872	2.40862
FCMR	protein_coding	-2.73312	6.76542	5.11525e-23	CD4	TvsB	CD4_TvsB	down	12.6203	10.477	12.3528	10.0727	96.8177	68.287	88.5024	49.0895	79.873	29.712	38.4954	31.564	23.3047	28.2528	54.2285	107.433	46.7546	47.2796
PRPS2	protein_coding	2.85429	6.9012	5.17438e-23	CD4	TvsB	CD4_TvsB	up	130.378	108.956	115.271	117.485	16.7944	17.6262	19.3722	11.4738	20.4105	19.2995	38.0794	30.3162	55.3521	21.6946	14.1066	16.4118	16.3074	7.50085
KLF11	protein_coding	-2.52539	3.98667	7.48181e-23	CD4	TvsB	CD4_TvsB	down	1.01936	0.834875	1.03326	0.888802	6.47153	4.52772	5.87906	4.88041	3.68376	0.815478	0.350472	0.874739	0.697682	0.642183	9.63418	10.9832	7.16618	4.25406
OPTN	protein_coding	-1.82207	6.01731	1.06635e-22	CD4	TvsB	CD4_TvsB	down	4.97241	6.75118	6.05656	5.57682	18.9442	20.6356	23.301	19.7355	22.6793	7.39594	9.69329	9.34469	6.67509	8.13672	12.8334	13.0953	12.7068	18.4872
FXYD5	protein_coding	-2.50054	6.27523	1.06774e-22	CD4	TvsB	CD4_TvsB	down	5.68065	10.0509	6.24198	11.5883	59.3852	45.5534	47.4165	37.5573	42.9881	13.6316	14.5087	12.023	12.2207	10.8173	37.1399	43.9798	26.4993	29.2053
PFKFB2	protein_coding	3.30735	5.71525	1.67891e-22	CD4	TvsB	CD4_TvsB	up	14.6958	17.3402	9.03081	22.7233	1.23516	1.73101	1.83249	1.64377	0.993163	1.71114	2.29752	2.16865	4.96661	2.39176	2.08114	2.95128	1.56509	0.514336
LZTFL1	protein_coding	1.83706	5.90689	2.01672e-22	CD4	TvsB	CD4_TvsB	up	18.9786	15.9953	17.6891	12.2471	4.88157	3.83253	4.92272	4.53316	2.512	10.7443	9.55176	10.8137	12.0854	10.6376	2.42076	2.61623	2.6192	1.65897
PABPC4L	protein_coding	6.39287	3.08138	2.12049e-22	CD4	TvsB	CD4_TvsB	up	4.89095	3.23017	7.47061	6.2853	0.00348021	0.141421	0.0606721	0.0480889	0	0.803077	1.33376	1.33492	2.51185	0.73584	0	0	0	0
SLIT3	protein_coding	7.16122	1.50359	2.12701e-22	CD4	TvsB	CD4_TvsB	up	0.14888	0.106744	0.0899337	0.103915	0.00241321	0	0	0	0.0021852	0.323235	0.477457	0.395702	0.411621	1.13307	0	0	0	0.0204328
GIMAP5	protein_coding	-2.37371	4.02047	2.23242e-22	CD4	TvsB	CD4_TvsB	down	1.04114	1.32399	1.26437	1.10931	6.87562	6.01315	4.90054	6.80023	5.53104	0.978673	1.29782	1.60121	0.828475	1.24013	1.46613	0.892506	1.20282	3.28523
C16orf54	protein_coding	-2.25327	7.75995	2.55555e-22	CD4	TvsB	CD4_TvsB	down	28.39	36.0546	37.171	35.3879	201.442	98.5101	162.783	190.542	96.4481	28.4591	30.0509	34.1356	31.2829	27.1091	122.751	107.522	163.324	79.9157
TNFRSF21	protein_coding	3.60926	3.78622	3.13796e-22	CD4	TvsB	CD4_TvsB	up	10.0343	8.36424	10.2103	14.5166	0.315885	0.979781	1.41355	0.820062	1.00547	2.68702	3.31058	2.9882	4.62836	2.83236	0.773016	1.08893	0.538094	0
FABP5	protein_coding	3.2031	3.85442	3.5972e-22	CD4	TvsB	CD4_TvsB	up	14.7087	13.2352	14.0246	18.5002	0.836699	2.61684	1.8265	1.25916	1.21523	7.76363	7.87251	8.89309	13.2428	6.48763	2.91924	2.59158	3.49262	0.561139
TFDP2	protein_coding	2.54522	8.00508	3.86625e-22	CD4	TvsB	CD4_TvsB	up	36.2058	44.8842	36.7341	63.7057	7.51044	8.38303	7.76866	7.43611	3.625	21.4407	31.0118	25.8426	40.3714	24.781	8.1331	4.38046	8.12998	7.64124
HIST1H4H	protein_coding	3.27532	6.93601	4.09845e-22	CD4	TvsB	CD4_TvsB	up	1257.43	457.017	983.986	1083.22	92.8353	115.573	110.269	71.8046	150.781	131.201	212.957	199.455	274.687	99.4698	101.182	69.6411	65.781	48.4395
HADH	protein_coding	2.25518	4.77011	5.56278e-22	CD4	TvsB	CD4_TvsB	up	23.1331	14.6353	19.9366	21.7121	3.69468	5.51869	3.55208	3.85228	4.86538	6.03015	8.17757	8.19244	10.3689	7.66391	5.45793	5.20571	3.64094	2.95663
CCDC65	protein_coding	-3.49706	2.25418	5.82405e-22	CD4	TvsB	CD4_TvsB	down	0.28811	0.358781	0.210332	0.234944	3.42963	2.52947	4.32013	2.02385	7.98391	0.634648	1.08441	0.884932	0.674602	0.787951	2.66157	1.85589	1.63038	5.40258
CMPK2	protein_coding	2.40282	4.94081	6.9664e-22	CD4	TvsB	CD4_TvsB	up	16.7914	15.1187	18.3344	11.592	2.68771	2.68321	4.20409	2.11114	3.0241	7.49654	6.40534	7.67729	7.84821	6.41089	3.17116	5.91481	3.37247	2.16734
MZB1	protein_coding	4.13267	5.68518	7.48011e-22	CD4	TvsB	CD4_TvsB	up	54.6638	44.9535	76.1168	65.5673	1.95301	1.99653	6.81575	2.99151	2.08379	19.3684	27.8076	22.6693	40.08	22.0765	4.7793	7.3196	1.27658	0.256376
MYL6B	protein_coding	2.71824	4.11044	9.10604e-22	CD4	TvsB	CD4_TvsB	up	11.3007	9.51553	10.5355	12.1776	1.65251	2.21826	1.34272	1.38609	0.999175	5.28393	9.12974	6.82926	10.2557	4.42775	2.09302	1.87687	1.78071	0.268215
COL3A1	protein_coding	9.58435	4.62641	1.03734e-21	CD4	TvsB	CD4_TvsB	up	4.76803	9.4452	1.90836	1.1266	0.00252623	0.00581068	0	0.0139628	0.00228754	3.53562	8.41427	4.22415	27.6203	2.84076	0.0370923	0.0359225	0	0
DNAH14	protein_coding	3.04996	3.97531	1.25718e-21	CD4	TvsB	CD4_TvsB	up	2.67231	1.33826	2.50598	2.12479	0.213188	0.301451	0.157695	0.371845	0.028482	0.594804	0.781304	0.637628	1.09864	0.665667	0.10263	0.136665	0.147345	0.0147957
GAS7	protein_coding	2.59886	5.43051	1.28196e-21	CD4	TvsB	CD4_TvsB	up	3.35074	6.25832	5.26983	9.30704	0.817719	1.02272	0.957365	1.19582	0.763596	2.07701	2.861	2.34223	3.13634	2.9178	11.2561	9.68984	7.90059	6.77943
MPP1	protein_coding	2.51144	5.60529	1.34016e-21	CD4	TvsB	CD4_TvsB	up	17.3649	14.3557	22.7531	18.0649	3.32262	3.65254	3.34193	2.3969	3.0953	5.58198	9.03112	6.61054	11.8308	6.02262	11.8452	7.52686	11.5615	3.88783
WHAMM	protein_coding	-2.45039	5.89114	1.34675e-21	CD4	TvsB	CD4_TvsB	down	4.50232	6.04324	4.51275	5.41845	23.2248	28.4831	19.9525	40.2735	7.3538	5.08958	4.0289	4.75713	3.93913	6.34753	15.5339	8.35779	12.5552	7.90564
JADE3	protein_coding	3.913	2.97841	1.4795e-21	CD4	TvsB	CD4_TvsB	up	3.3868	2.3404	5.56113	3.53582	0.194269	0.264511	0.23357	0.291578	0.106154	1.29114	1.86807	1.51836	2.17195	1.85159	0.245898	1.23834	0	0.0567201
HIST1H4L	protein_coding	4.04947	5.78274	1.65577e-21	CD4	TvsB	CD4_TvsB	up	596.264	381.164	645.671	573.463	18.254	56.4896	33.989	23.7752	43.9448	72.3073	117.015	158.283	232.444	58.692	52.6325	31.3677	35.6509	11.2066
DPEP2	protein_coding	-2.48948	3.90046	1.7826e-21	CD4	TvsB	CD4_TvsB	down	1.51217	1.68531	1.06619	1.07793	8.66211	7.57664	5.73534	7.99303	7.26464	2.22227	1.99239	2.29513	1.74736	3.3118	6.71673	5.94534	4.97714	5.74746
YPEL1	protein_coding	2.21199	4.33321	1.85173e-21	CD4	TvsB	CD4_TvsB	up	5.08868	3.8839	7.81912	6.48752	1.05873	1.18962	1.41893	1.36204	1.63309	3.73772	3.85613	3.74941	4.45679	4.66162	5.46761	6.5411	6.15674	9.58255
STK38	protein_coding	-1.82085	7.12261	1.88798e-21	CD4	TvsB	CD4_TvsB	down	14.8422	15.0029	19.6296	14.5978	55.1165	59.3722	59.7833	52.1511	62.2172	25.5453	32.8169	32.146	24.0922	27.5874	45.4971	55.0093	42.3296	64.4504
AL138899.2	processed_pseudogene	7.49723	2.11018	2.07326e-21	CD4	TvsB	CD4_TvsB	up	14.927	20.2157	15.5175	35.4001	0.241369	0.185061	0	0	0.09367	4.08507	9.99153	7.12835	27.6089	5.62066	0.506284	0.490317	0	0
ATP10A	protein_coding	-2.68258	5.13975	2.27661e-21	CD4	TvsB	CD4_TvsB	down	1.02486	1.20883	1.30334	1.55806	7.23727	7.44247	5.37592	12.6778	5.0082	1.64262	1.49821	2.18638	1.45374	1.60484	7.12031	3.81158	7.53397	6.37559
H2AFZ	protein_coding	2.50698	7.40984	2.44622e-21	CD4	TvsB	CD4_TvsB	up	218.83	180.872	179.764	217.934	33.2618	47.2238	29.3902	30.3823	38.8327	36.2837	48.6754	53.6305	68.4154	29.6608	31.2641	22.5227	35.2787	23.2793
ACSL6	protein_coding	-3.33187	4.54214	2.67541e-21	CD4	TvsB	CD4_TvsB	down	0.386774	0.260584	0.36901	0.216275	3.62136	2.01398	4.98892	1.79616	6.74447	0.372703	0.340256	0.469906	0.294642	0.332885	0.84482	1.93691	0.858112	2.64467
TCP11L2	protein_coding	-1.91179	6.69534	2.94e-21	CD4	TvsB	CD4_TvsB	down	9.39367	9.30406	9.22072	7.00023	40.7564	26.9195	30.0592	33.6688	21.1683	7.34636	6.80963	8.19697	5.3185	7.15895	16.5265	16.7142	18.8784	9.86344
HEG1	protein_coding	-2.49698	5.15743	3.15578e-21	CD4	TvsB	CD4_TvsB	down	0.987959	1.32702	1.21462	1.3999	7.10264	5.80323	5.07212	9.867	2.57293	1.58484	1.53944	0.886626	1.26102	1.51944	5.70181	3.32798	5.16502	8.98333
FN1	protein_coding	6.24695	3.72012	5.00157e-21	CD4	TvsB	CD4_TvsB	up	0.282631	0.631021	0.181362	0.176246	0.000993715	0.00838083	0.0020381	0.00411929	0.000899823	1.84937	4.50495	0.948781	1.30555	3.23141	0.0437717	0.0706521	0	0
TAGAP	protein_coding	-2.21784	8.08504	5.00157e-21	CD4	TvsB	CD4_TvsB	down	25.0318	30.6989	16.7922	21.367	126.738	82.331	121.87	105.799	145.875	23.0659	21.9477	21.1153	27.6421	16.2085	92.6146	111.534	116.734	89.4279
QPCT	protein_coding	4.3831	2.41653	5.2073e-21	CD4	TvsB	CD4_TvsB	up	7.3656	4.19405	7.15357	4.13222	0.311154	0.274097	0.353033	0.146365	0.67741	0.292657	0.165019	0.571633	0.223979	0.398816	3.30497	5.17767	1.30253	0.896872
TUBA1B	protein_coding	2.94763	8.94388	5.49601e-21	CD4	TvsB	CD4_TvsB	up	404.034	315.265	284.902	443.347	41.2342	68.5484	40.6414	37.1928	54.4269	76.1297	118.351	110.653	162.021	64.5659	90.6209	49.4266	85.2478	31.6318
CKS2	protein_coding	3.41518	4.15892	6.15112e-21	CD4	TvsB	CD4_TvsB	up	92.2186	52.8829	79.1151	81.5197	4.12611	11.8794	7.0234	5.54625	7.54876	17.0239	32.2712	29.7126	32.0499	13.5604	17.7216	10.7766	13.4117	4.7532
CD55	protein_coding	-1.81995	6.63587	6.65125e-21	CD4	TvsB	CD4_TvsB	down	12.7619	10.9725	8.87033	10.4286	42.5658	35.5402	34.6415	39.1446	34.6411	17.4026	13.8785	18.9661	14.6272	13.7347	31.704	40.8384	39.7048	21.8385
VASH2	protein_coding	4.56104	2.25419	7.57003e-21	CD4	TvsB	CD4_TvsB	up	1.08711	0.840489	1.15664	1.46942	0.00946851	0.0667885	0.0504916	0.065417	0.0308659	0.532414	0.52513	0.671345	0.982374	1.09829	0	0.0269281	0	0
HIST1H4C	protein_coding	3.47392	8.04615	7.78582e-21	CD4	TvsB	CD4_TvsB	up	3083.7	992.098	1908.96	1836.21	194.331	216.685	185.697	107.07	269.989	221.435	355.062	369.974	479.19	156.191	184.685	152.988	125.628	73.0103
GPNMB	protein_coding	5.61691	2.15826	7.84787e-21	CD4	TvsB	CD4_TvsB	up	1.02404	0.526301	0.656439	0.455717	0.00288888	0.0265793	0.00888761	0.0119754	0.00784777	1.41243	2.68232	1.17525	0.944789	3.00629	0.381753	0.287555	0	0
SPNS3	protein_coding	2.63813	3.13666	8.15161e-21	CD4	TvsB	CD4_TvsB	up	7.0452	5.27719	6.52669	9.05771	1.30777	1.13048	1.07815	0.956676	1.90982	2.94158	3.21583	3.62988	4.66304	2.71087	1.50603	1.27621	1.0811	1.41126
SCCPDH	protein_coding	2.32469	5.26814	8.36267e-21	CD4	TvsB	CD4_TvsB	up	31.2393	25.9027	35.5472	31.1193	5.36189	8.36963	6.27404	4.68284	3.86554	14.4648	18.4199	17.801	23.6058	11.4003	11.8092	8.69975	11.5928	5.00558
TCEA3	protein_coding	-2.74334	3.55714	8.54225e-21	CD4	TvsB	CD4_TvsB	down	1.18239	0.910142	0.851978	0.976718	8.66917	5.29564	7.60009	4.65358	13.6833	0.701108	1.35742	1.47527	0.910857	1.08703	2.08434	2.36664	2.61412	2.90128
IL10RA	protein_coding	-2.19451	7.00269	9.06513e-21	CD4	TvsB	CD4_TvsB	down	4.33307	4.58821	4.01343	4.3625	18.9221	17.7514	26.1951	16.3028	52.4329	6.75587	6.56622	5.5239	3.60047	5.32931	34.8782	45.7352	27.4007	69.728
RASSF4	protein_coding	3.84469	3.24159	9.89127e-21	CD4	TvsB	CD4_TvsB	up	1.47069	1.34563	0.571041	1.01979	0.0725922	0.073746	0.100498	0.0576763	0.381253	0.787812	0.47498	0.644882	0.46049	0.548776	5.0362	2.5032	1.27521	2.55077
R3HDM4	protein_coding	-1.71597	6.07738	9.89127e-21	CD4	TvsB	CD4_TvsB	down	9.8994	14.5619	9.8626	11.3076	35.9543	38.8984	36.7218	38.3362	23.4471	14.9757	13.7788	14.1452	14.1084	12.3167	36.3105	38.6406	29.4387	19.3131
C1orf54	protein_coding	3.24987	2.16826	1.05517e-20	CD4	TvsB	CD4_TvsB	up	14.1164	10.5223	7.51714	10.5015	0.929719	1.31824	1.16239	1.05589	1.93746	0.653082	0.555549	0.919929	0.646322	0.45131	0.373998	0.543305	1.0739	0.431342
HIST1H2BF	protein_coding	3.47281	7.19611	1.16015e-20	CD4	TvsB	CD4_TvsB	up	1631.77	619.055	1116.9	892.236	102.469	143.729	90.5862	46.7391	95.1184	242.918	446.051	381.917	447.413	184.73	163.119	113.665	129.471	55.827
SCML2	protein_coding	2.81199	3.10223	1.42786e-20	CD4	TvsB	CD4_TvsB	up	5.10258	3.79965	5.40654	4.43675	0.626349	0.954181	0.440807	0.639209	0.556047	1.83141	2.1684	2.32141	3.09319	2.10348	0.240434	0.40749	0.345191	0.415947
AC023449.2	sense_intronic	-3.32353	2.35531	1.59326e-20	CD4	TvsB	CD4_TvsB	down	0.45729	0.510617	0.444815	0.635771	6.10819	3.62785	3.62455	7.17218	2.67464	0.627508	0.469092	0.64284	0.464888	0.838365	1.57897	2.95641	2.41806	3.39933
TM7SF3	protein_coding	1.97522	5.84749	2.10473e-20	CD4	TvsB	CD4_TvsB	up	32.8969	20.9024	34.5094	30.0376	8.04991	8.53013	7.50633	5.99883	9.90608	10.1846	15.0159	12.2131	15.8706	13.0789	9.81173	11.8307	10.0752	8.99294
RGPD1	protein_coding	4.72906	1.59174	2.16849e-20	CD4	TvsB	CD4_TvsB	up	0.830065	0.807293	1.33276	0.655537	0.0651085	0.0326397	0.0154081	0.0207613	0.0498864	0.433942	0.936291	0.47195	0.861334	0.461438	0.0735368	0	0	0
FAM107A	protein_coding	7.46039	1.69287	2.16849e-20	CD4	TvsB	CD4_TvsB	up	0.300933	0.162429	0.270982	0.17371	0	0	0.00331608	0	0	1.29795	1.35009	1.20812	1.23987	3.85014	0	0	0	0
HIST1H2BK	protein_coding	2.92917	7.68299	2.28616e-20	CD4	TvsB	CD4_TvsB	up	1842.14	1023.45	1499.7	1441.4	174.32	288.531	180.2	119.125	208.394	281.647	404.119	418.174	534.756	197.319	356.077	268.429	293.214	159.069
TXN	protein_coding	2.0604	6.12514	2.75239e-20	CD4	TvsB	CD4_TvsB	up	168.007	156.853	147.731	175.302	36.0998	46.2766	40.0331	32.873	31.27	29.652	32.8141	36.9517	51.3136	23.8122	21.4586	24.6382	24.1382	13.2673
SELENOP	protein_coding	3.81298	1.54207	2.84526e-20	CD4	TvsB	CD4_TvsB	up	0.863527	0.839122	1.24068	0.577786	0.033275	0.069579	0.0682467	0.0794178	0.16709	0.746174	0.782291	0.627872	1.12576	0.857552	0	0.0430148	0.0850232	0.0512256
ILDR2	protein_coding	2.81326	2.90822	2.90345e-20	CD4	TvsB	CD4_TvsB	up	1.19738	0.812973	1.46842	1.54283	0.128885	0.198586	0.18809	0.19864	0.0527428	0.586185	0.575336	0.674963	0.660357	0.607495	0.0181962	0.052867	0.174162	0.0209861
RNF150	protein_coding	4.91156	2.44773	3.02691e-20	CD4	TvsB	CD4_TvsB	up	0.957859	1.18603	1.22622	1.17565	0.0265745	0.0779042	0.00480918	0.0388801	0.0184015	0.663388	0.623434	0.439968	0.956362	0.729352	0.0688569	0	0	0.0264714
RHOBTB1	protein_coding	4.31872	3.05137	3.05225e-20	CD4	TvsB	CD4_TvsB	up	3.1702	2.46751	4.147	2.77915	0.138616	0.324286	0.0437386	0.112958	0.354028	1.81002	2.41419	2.53483	2.3749	1.60375	2.03528	0.960277	2.79718	0.662071
PLIN3	protein_coding	1.9847	4.96249	3.47888e-20	CD4	TvsB	CD4_TvsB	up	19.3477	15.8989	25.294	22.1717	4.47128	6.04505	5.08709	5.29088	5.43903	10.7184	11.7207	10.1262	13.589	8.64113	11.3161	10.9592	7.56449	4.55753
SMPD3	protein_coding	3.37794	4.1803	3.8511e-20	CD4	TvsB	CD4_TvsB	up	6.85172	6.95394	6.63907	10.3823	0.554651	0.447349	1.3001	0.663555	0.650091	1.849	1.15959	0.769486	1.71945	1.01535	1.05764	1.16086	0.472409	0.731884
SLC24A4	protein_coding	3.60433	2.15297	3.93794e-20	CD4	TvsB	CD4_TvsB	up	0.535557	0.554946	0.34584	0.477449	0.0525306	0.0183072	0.0428511	0.0445413	0.273512	0.033777	0.0334787	0.0356836	0.0269276	0.0479472	1.3673	1.2393	0.637568	0.66717
TCEAL9	protein_coding	3.5896	2.93556	4.22401e-20	CD4	TvsB	CD4_TvsB	up	13.461	10.8518	16.8814	17.5096	0.737856	1.94994	1.38454	0.759244	1.23677	7.05096	11.5928	9.24115	13.3668	6.52741	1.15254	1.7859	3.53001	0.797549
CAST	protein_coding	-1.86068	6.79	7.5297e-20	CD4	TvsB	CD4_TvsB	down	2.9384	3.95346	2.86187	3.26128	11.0939	8.89794	12.7205	14.5615	13.5966	5.7034	4.2077	4.95305	4.61796	5.17896	12.4207	15.8225	15.5402	18.3277
SMIM24	protein_coding	4.29865	4.00513	7.80384e-20	CD4	TvsB	CD4_TvsB	up	18.0878	14.2432	19.4777	22.0466	0.539847	2.06953	0.270916	0.841178	0.509641	19.2439	22.5465	16.8601	33.2252	15.8874	0.168649	0.16333	0.322838	0
S1PR3	protein_coding	4.3647	1.68629	7.84483e-20	CD4	TvsB	CD4_TvsB	up	0.141813	0.131149	0.260531	0.182683	0.00589656	0.00904193	0.00403127	0.0162955	0.0978895	0.776777	0.894121	0.639691	0.670518	0.436476	1.09666	0.978226	0.718181	0.266275
C1orf21	protein_coding	2.48429	3.76864	8.47031e-20	CD4	TvsB	CD4_TvsB	up	1.11352	0.855989	1.21128	1.12468	0.119193	0.197203	0.249289	0.203707	0.309592	1.22298	1.12391	1.08725	1.10099	1.24304	2.97056	1.40499	2.73302	5.36478
UMODL1	protein_coding	3.30053	2.30897	9.76527e-20	CD4	TvsB	CD4_TvsB	up	0.872641	1.51366	1.66113	2.04814	0.160761	0.11782	0.152738	0.18947	0.124164	0.58525	0.655583	0.946075	1.01313	0.81821	0.104137	0.100853	0.199345	0.080069
NELL2	protein_coding	-3.1992	7.12566	1.09428e-19	CD4	TvsB	CD4_TvsB	down	2.98275	1.63657	2.41073	3.28422	32.6687	12.5864	23.2427	26.2252	40.4742	20.242	20.0455	37.7014	11.463	19.7102	29.8491	31.3453	45.6209	30.9332
GPSM2	protein_coding	3.30233	4.3188	1.24966e-19	CD4	TvsB	CD4_TvsB	up	4.77839	4.26383	6.55729	7.52512	0.333544	1.05225	0.374727	0.578307	0.488632	2.1206	3.09126	3.48887	4.46228	2.14307	0.655063	0.483355	0.417988	0.431714
NR4A2	protein_coding	-3.40696	5.84894	1.40242e-19	CD4	TvsB	CD4_TvsB	down	3.38791	2.08114	1.40147	3.66883	32.5126	16.2084	30.6595	32.3155	6.88886	8.16411	2.9731	4.8218	2.94704	6.33748	32.479	23.7452	41.6928	11.9721
LRRC28	protein_coding	2.22465	4.72273	1.58339e-19	CD4	TvsB	CD4_TvsB	up	6.98224	4.17203	9.26906	6.04321	1.4167	1.17434	1.47373	1.60141	0.995711	1.92306	2.73859	2.34163	2.77604	2.90218	1.11629	1.37113	0.886022	1.22464
MPST	protein_coding	2.58051	3.21635	1.72563e-19	CD4	TvsB	CD4_TvsB	up	2.56036	1.86055	2.34935	2.52196	0.330888	0.472264	0.383697	0.362255	0.615381	0.897887	1.0389	0.853739	1.47109	0.715549	2.31707	3.18503	1.93159	1.50858
GLUL	protein_coding	2.77345	7.61282	1.87699e-19	CD4	TvsB	CD4_TvsB	up	46.8199	34.8532	49.4271	63.6199	4.78161	10.5164	7.03685	6.13859	10.9953	16.5917	19.2077	16.8681	30.8612	14.0729	17.9855	19.2603	10.7624	9.71022
LETM1	protein_coding	1.77755	6.44313	1.88611e-19	CD4	TvsB	CD4_TvsB	up	18.8931	19.3875	26.1448	24.8973	6.39765	7.09902	6.17915	6.37665	5.46001	7.72512	8.5879	7.79026	11.2562	7.13227	7.3778	7.08534	6.9729	5.98123
ITGA6	protein_coding	-1.787	8.00929	2.34452e-19	CD4	TvsB	CD4_TvsB	down	22.1475	22.2059	23.5278	22.9698	75.4564	90.227	74.3283	73.5163	71.7254	20.398	30.4693	22.1988	23.7835	24.4616	34.1076	22.0962	28.5	27.1167
HOXA10	protein_coding	4.69765	2.05332	2.36729e-19	CD4	TvsB	CD4_TvsB	up	2.15978	2.23754	4.53294	3.34831	0.0417738	0.238434	0.0571185	0.128272	0.121886	0.730454	1.15696	0.843941	1.19083	0.751116	0.408906	0.0660017	0.260918	0.157201
MPZL1	protein_coding	2.13169	4.77999	2.39529e-19	CD4	TvsB	CD4_TvsB	up	8.61536	6.91067	8.81208	8.58837	1.67948	2.20772	2.04929	1.57066	1.83598	3.21075	4.05738	3.57891	5.1056	2.85209	2.9663	2.87275	1.29985	0.824363
TC2N	protein_coding	-1.9914	7.96553	2.39529e-19	CD4	TvsB	CD4_TvsB	down	23.3304	21.5395	18.9944	16.4546	80.7517	72.5581	82.0356	84.0157	74.4196	22.4089	30.6819	30.4229	16.462	23.3327	25.3581	27.9814	33.9874	46.7369
TUBB	protein_coding	2.27274	9.20694	2.48579e-19	CD4	TvsB	CD4_TvsB	up	342.614	389.686	347.559	541.536	88.8175	111.649	72.6176	62.4213	64.3302	144.732	175.307	157.849	213.031	121.986	111.99	74.3693	91.2801	52.9135
C8orf88	protein_coding	3.19504	2.16579	2.52687e-19	CD4	TvsB	CD4_TvsB	up	13.9667	7.76297	13.8411	13.0962	1.32799	0.92965	1.93422	1.11695	1.32451	4.30505	4.55749	5.08136	6.13158	4.13755	1.41295	0.547357	1.62286	0
RAB32	protein_coding	3.7756	3.21445	2.56264e-19	CD4	TvsB	CD4_TvsB	up	23.8608	17.4259	16.4732	16.697	0.890706	2.2005	1.27588	1.0354	3.08536	2.09997	2.02636	3.08714	5.22171	1.46961	17.2299	13.0677	6.75547	4.30952
HIST1H2BE	protein_coding	3.23726	6.70512	2.60789e-19	CD4	TvsB	CD4_TvsB	up	1137.86	609.064	787.09	831.114	77.4724	148.19	74.6021	56.4198	79.436	106.171	176.387	169.463	207.487	79.2952	128.281	55.1455	85.1959	31.7036
NOS3	protein_coding	-3.21129	1.61574	2.94825e-19	CD4	TvsB	CD4_TvsB	down	0.14507	0.0996793	0.137409	0.133087	1.02896	1.61772	1.27157	0.85867	1.18038	0.145658	0.14409	0.119984	0.171126	0.126321	0.339507	0.6987	0.324953	0.391562
RCAN3	protein_coding	-1.88965	8.59918	3.01833e-19	CD4	TvsB	CD4_TvsB	down	27.7998	39.4212	24.2357	23.2192	122.889	99.9042	113.686	88.4422	104.46	37.0388	37.5205	40.1471	32.011	35.8951	44.8369	40.6225	45.7849	27.8732
SORT1	protein_coding	3.54696	3.87003	3.16976e-19	CD4	TvsB	CD4_TvsB	up	1.33675	1.53261	2.17017	2.15838	0.0569481	0.198741	0.263807	0.092257	0.455215	1.3872	1.60917	1.64994	1.92667	1.42189	5.18996	5.91985	2.37335	1.39667
MAML2	protein_coding	-2.02872	6.56688	3.27269e-19	CD4	TvsB	CD4_TvsB	down	5.62605	8.06033	4.97705	5.76422	27.5822	19.8412	25.7413	26.5109	15.5344	10.1515	9.7885	10.6984	6.93293	12.8851	12.5803	10.3938	15.1703	11.6401
CCDC80	protein_coding	5.67341	1.60797	3.46272e-19	CD4	TvsB	CD4_TvsB	up	0.261528	0.207249	0.111373	0.126838	0.00789818	0.00302781	0	0.00181893	0.0107279	0.40501	0.483975	0.373773	1.16163	0.665494	0	0	0	0
FOXP1	protein_coding	-1.88109	8.5252	3.76395e-19	CD4	TvsB	CD4_TvsB	down	12.8957	19.0657	12.5708	14.9246	68.8537	46.9558	55.5694	47.6323	37.7678	16.7103	15.9439	17.081	13.1135	17.4144	22.8573	26.8941	26.3666	13.7903
TNFRSF9	protein_coding	3.66084	3.85428	3.76766e-19	CD4	TvsB	CD4_TvsB	up	2.44967	2.35135	1.81216	1.15176	0.111428	0.195872	0.178372	0.123927	0.270707	7.01146	4.78438	3.03487	9.84606	4.44617	0.359141	0.270523	1.14582	0.598298
DNMT3B	protein_coding	3.39718	3.09938	4.4909e-19	CD4	TvsB	CD4_TvsB	up	3.9131	4.19592	4.53362	6.0366	0.263853	0.809196	0.274391	0.415937	0.198541	1.56394	2.07263	2.49916	2.3574	1.64611	0.32739	0.0528441	0.208904	0.0629311
PHGDH	protein_coding	2.69733	4.20361	4.71986e-19	CD4	TvsB	CD4_TvsB	up	5.88523	6.42466	5.3095	9.54361	0.835519	1.63084	1.07338	0.634343	0.58198	3.49867	4.01459	4.64998	4.81476	2.8993	1.61773	1.65375	2.49462	0.414616
CD99	protein_coding	2.63857	7.72661	4.87814e-19	CD4	TvsB	CD4_TvsB	up	104.74	108.132	113.986	189.708	24.3056	20.893	22.1582	15.5871	25.2969	52.2889	92.5124	67.7509	126.371	58.8306	37.9261	25.5546	38.1411	34.9574
GNB4	protein_coding	3.12001	5.37336	5.55292e-19	CD4	TvsB	CD4_TvsB	up	13.9279	11.983	15.8716	13.8958	1.12751	2.26527	1.86607	1.13891	1.506	3.73442	4.61805	4.1729	6.42663	2.94387	4.02206	11.1988	3.36844	1.49103
GFI1	protein_coding	2.0657	4.67802	5.87746e-19	CD4	TvsB	CD4_TvsB	up	11.8382	10.1643	16.4558	13.3871	3.05447	2.92138	3.98225	2.42001	2.98299	8.44258	8.33147	9.04897	11.2127	7.00042	6.19918	4.66953	7.47174	9.5329
TMC6	protein_coding	-1.82484	6.7974	5.9198e-19	CD4	TvsB	CD4_TvsB	down	4.15497	5.75722	3.52167	4.50862	15.0864	16.4427	14.0137	18.0158	18.2314	12.7995	9.27624	8.95614	8.17547	9.43639	20.458	18.317	18.4095	26.1155
GVINP1	transcribed_unprocessed_pseudogene	-2.31174	8.12458	6.97197e-19	CD4	TvsB	CD4_TvsB	down	7.8338	13.1658	6.82374	9.6188	61.0821	40.6381	52.7819	31.3828	50.185	35.0002	38.5083	37.2404	25.0656	38.408	31.7367	31.6347	41.495	42.8873
HIST2H2AB	protein_coding	3.04184	6.15787	7.65095e-19	CD4	TvsB	CD4_TvsB	up	753.501	337.069	508.166	492.452	66.6356	85.3296	62.6774	39.1413	83.8093	74.7455	148.554	137.365	171.452	59.1102	74.5693	55.4084	54.1448	43.0013
FAM13A	protein_coding	-1.80756	4.45352	7.69266e-19	CD4	TvsB	CD4_TvsB	down	1.25255	1.06986	1.20966	1.07026	3.49983	3.64669	3.67451	5.29656	1.98071	0.786229	0.64503	0.605357	0.708471	0.784354	1.05145	0.777607	0.805105	0.485067
CLEC9A	protein_coding	4.26833	2.4927	7.96449e-19	CD4	TvsB	CD4_TvsB	up	10.2504	7.55727	4.8603	6.37964	0.458188	0.439123	0.438958	0.158279	0.944435	0.181226	0.150275	0.170183	0	0.242122	0.0885199	0	0	0
HPCAL4	protein_coding	-3.94418	3.42798	8.60749e-19	CD4	TvsB	CD4_TvsB	down	0.319079	0.220976	0.438675	0.313421	6.35609	1.85573	4.64058	7.12489	7.49821	0.150222	0.313322	0.521089	0.342171	0.229372	1.88382	1.62718	3.11882	1.9965
LRP12	protein_coding	2.3569	3.61798	8.60749e-19	CD4	TvsB	CD4_TvsB	up	3.02346	2.27993	4.02162	2.94573	0.64235	0.593695	0.60639	0.552006	0.240631	0.686165	1.16247	0.885437	1.33965	1.0955	0.645995	0.400398	0.494642	0.268215
ELOVL4	protein_coding	2.86694	3.63038	1.04303e-18	CD4	TvsB	CD4_TvsB	up	7.51725	5.41944	7.04613	3.13014	0.752275	0.711216	1.02087	0.679961	1.36239	6.12593	9.74576	7.14267	9.77536	5.51861	1.41184	0.563011	0.95387	2.29879
SEMA4C	protein_coding	-2.20948	3.5918	1.06989e-18	CD4	TvsB	CD4_TvsB	down	0.654563	0.592926	0.650772	0.631474	2.76942	3.26751	2.19235	3.4792	4.19814	1.04512	1.41928	1.51972	0.843036	1.20815	2.50297	2.14587	1.80657	4.77968
ERI2	protein_coding	2.95527	3.49176	1.10005e-18	CD4	TvsB	CD4_TvsB	up	3.97303	2.67498	5.0456	3.9256	0.46063	0.739511	0.506301	0.298904	0.672902	1.05075	1.76825	1.70934	2.36057	1.40383	0.747333	0.470446	0.858356	0.301671
DCN	protein_coding	7.75512	2.2556	1.14606e-18	CD4	TvsB	CD4_TvsB	up	0.560185	0.655684	0.322139	0.0993564	0.00267863	0	0.00412039	0	0.00121277	0.573111	0.709409	0.514837	2.35621	0.427141	0	0	0	0
FMNL2	protein_coding	2.63675	2.78051	1.19839e-18	CD4	TvsB	CD4_TvsB	up	2.26587	2.61993	1.63442	2.2551	0.314087	0.295453	0.479083	0.320941	0.336991	1.09209	0.912834	1.16141	1.15341	0.935296	0.775075	1.05088	0.370925	0.31287
SORL1	protein_coding	-1.71063	8.87629	1.25161e-18	CD4	TvsB	CD4_TvsB	down	9.93435	9.45614	11.8538	13.2828	35.4775	31.5123	36.3648	42.3917	55.2265	9.88499	9.53186	11.8416	10.1639	9.61076	30.6296	26.3677	29.9382	51.6555
MNS1	protein_coding	3.88583	1.76117	1.26509e-18	CD4	TvsB	CD4_TvsB	up	1.83222	2.4728	3.50485	4.06048	0.103072	0.258154	0.183213	0.256362	0.056	1.14821	1.84125	1.58029	2.71222	1.41229	0.201786	0.195422	0	0.116362
KRT8	protein_coding	4.3782	2.09868	1.28676e-18	CD4	TvsB	CD4_TvsB	up	0.312369	0.720803	0.553357	0.547515	0.010301	0.0289591	0.0211274	0.0427014	0.024874	2.58952	1.73317	1.50807	1.94582	3.98287	0.0504162	0	0	0
CCR9	protein_coding	3.55867	5.30349	1.31338e-18	CD4	TvsB	CD4_TvsB	up	26.3631	28.2611	30.0386	18.6203	3.24645	0.835959	3.68727	0.990279	1.59743	26.585	33.4755	22.4426	21.8287	24.3758	2.06857	3.30986	1.54949	0.207455
SNRK	protein_coding	-1.93917	8.44078	1.52308e-18	CD4	TvsB	CD4_TvsB	down	24.7879	24.4969	20.8105	19.1734	108.08	69.2566	80.6467	84.3455	54.95	36.6569	32.5687	37.3084	28.9976	30.9998	56.274	51.9408	87.2871	47.7897
PRTFDC1	protein_coding	4.24952	2.36507	1.56485e-18	CD4	TvsB	CD4_TvsB	up	5.53116	2.97432	6.0958	6.18615	0.295512	0.441816	0.204556	0.132708	0.2609	1.45004	3.0845	1.93824	4.26988	1.88492	0.976265	0.210106	1.03824	0.500423
HIST1H2BL	protein_coding	3.90656	6.53306	1.64232e-18	CD4	TvsB	CD4_TvsB	up	880.525	358.234	545.029	637.104	27.678	75.017	36.1575	22.4597	30.4585	73.1002	150.175	151.899	209.349	65.8031	54.8758	23.063	38.6493	14.3297
ALDH7A1	protein_coding	3.41459	2.66975	1.77615e-18	CD4	TvsB	CD4_TvsB	up	1.50473	1.8087	1.97002	2.86385	0.221581	0.223337	0.183827	0.130727	0.220935	0.620731	1.33425	1.33738	1.83904	0.941062	0.0731112	0.106208	0	0.0421605
RNF152	protein_coding	4.89021	1.57505	2.14596e-18	CD4	TvsB	CD4_TvsB	up	0.336753	0.58481	1.16514	0.597519	0.014565	0.0347424	0.0232344	0.0156533	0.0161197	0.19602	0.473983	0.133018	0.383262	0.267622	0.118809	0.0460249	0.181946	0.0548102
HIST1H2BI	protein_coding	3.25846	6.83603	2.15177e-18	CD4	TvsB	CD4_TvsB	up	1283.6	581.845	871.472	840.635	85.7599	138.501	89.2895	60.1556	96.018	124.174	234.423	220.054	276.036	83.323	153.836	77.0609	107.892	49.709
PASK	protein_coding	-2.72737	6.56244	2.2661e-18	CD4	TvsB	CD4_TvsB	down	3.5778	2.32501	2.46447	3.17844	26.3197	19.6833	8.97765	21.468	6.43863	5.49357	7.9016	9.41527	5.52014	6.60349	10.5915	5.33481	10.0017	3.70826
SLC2A3	protein_coding	-2.40273	8.05056	2.39244e-18	CD4	TvsB	CD4_TvsB	down	28.4058	13.4506	15.9522	16.6607	113.831	86.8469	99.7727	93.3057	36.9666	20.4189	12.9522	22.8626	10.8063	18.8555	62.677	48.0279	51.7455	21.2887
HIST1H2BG	protein_coding	2.72117	7.64582	2.49851e-18	CD4	TvsB	CD4_TvsB	up	1258.82	545.968	957.57	783.4	165.284	158.453	133.729	80.1606	177.473	180.558	218.888	229.294	234.04	100.68	169.633	129.943	130.352	81.7884
ADGRG1	protein_coding	4.11315	5.40594	2.98956e-18	CD4	TvsB	CD4_TvsB	up	4.17016	4.20707	7.04427	7.77381	0.0953801	0.438774	0.252681	0.554635	0.536202	1.35275	2.37746	1.54253	2.48741	2.3096	14.9965	4.29491	14.6888	21.3674
BUB1	protein_coding	2.97194	5.12792	2.98956e-18	CD4	TvsB	CD4_TvsB	up	15.7159	9.33482	19.2865	15.1313	1.24083	3.13183	1.72002	1.47807	0.795553	3.49036	6.47023	6.42982	8.64527	4.3768	1.71719	1.25741	2.24488	0.386434
ALDH2	protein_coding	2.97416	3.70046	3.29803e-18	CD4	TvsB	CD4_TvsB	up	1.88432	1.79695	2.03615	2.37433	0.146925	0.238871	0.393923	0.249493	0.649185	0.708969	0.755621	0.609919	0.973195	0.679557	4.70443	4.48055	1.44288	0.749412
WWP1	protein_coding	-1.83528	5.71145	3.51626e-18	CD4	TvsB	CD4_TvsB	down	4.5888	3.88053	4.24071	3.27194	13.2522	11.6847	16.0993	16.004	13.4632	5.1476	4.42523	4.59494	4.83875	7.44187	7.09741	8.03204	8.77768	12.0485
RASGRP2	protein_coding	-2.04344	6.7613	3.52595e-18	CD4	TvsB	CD4_TvsB	down	5.07163	7.58001	5.73011	6.97409	19.627	33.8001	20.2609	30.8444	22.7381	16.695	12.7417	16.4925	11.2345	18.5234	22.5479	23.4856	20.4287	26.5797
FAM107B	protein_coding	-1.83875	8.01067	3.74295e-18	CD4	TvsB	CD4_TvsB	down	16.3999	16.9522	14.5636	11.2457	58.73	52.8965	57.0196	42.9708	59.7247	32.3297	27.802	30.9539	30.216	28.0581	40.3123	61.873	39.411	40.1419
CRNDE	lincRNA	3.62009	1.56695	4.71552e-18	CD4	TvsB	CD4_TvsB	up	3.23051	2.32196	3.7403	3.84723	0.214121	0.316612	0.188212	0.348703	0.0484725	0.966827	0.738633	1.2952	2.02664	1.22847	0.336848	0	0	0.129498
GOLGA7B	protein_coding	-3.15285	2.92543	4.90994e-18	CD4	TvsB	CD4_TvsB	down	0.186659	0.433456	0.229713	0.411206	2.65366	2.85579	2.60657	3.11087	1.99038	0.360403	0.323755	0.444619	0.307976	0.160502	1.56479	0.985038	0.898628	1.53401
SYNE3	protein_coding	-1.9064	5.93923	4.96435e-18	CD4	TvsB	CD4_TvsB	down	1.13315	1.74563	1.57314	1.41111	5.32649	4.85665	5.20487	6.60349	7.2747	1.51503	1.44917	1.07274	1.98164	1.55529	3.49106	4.90307	3.43459	6.41645
TOX2	protein_coding	2.88015	4.39697	5.1168e-18	CD4	TvsB	CD4_TvsB	up	6.20193	9.72588	5.09321	9.12709	1.22253	0.798162	0.990915	1.08438	0.183697	20.2202	17.1826	7.96486	10.581	21.6041	1.25416	0.531393	1.05035	0
UHRF1	protein_coding	4.98762	6.97226	5.31561e-18	CD4	TvsB	CD4_TvsB	up	51.363	69.0873	66.4937	102.319	0.765834	5.18713	1.42325	1.73288	0.508749	17.7492	27.2168	24.1282	33.4432	24.3769	6.43251	0.665764	3.85386	0.339792
ADA	protein_coding	2.77209	6.63269	5.38803e-18	CD4	TvsB	CD4_TvsB	up	90.5706	53.431	126.559	101.539	12.5969	18.1971	9.17508	14.4969	7.06364	19.7675	40.0951	32.4375	34.8007	22.7754	15.5018	6.6057	10.5133	6.84498
ZNF730	protein_coding	3.39659	2.04111	5.57125e-18	CD4	TvsB	CD4_TvsB	up	2.97949	2.14801	3.26914	2.58124	0.182989	0.424908	0.219824	0.20228	0.0426083	1.01693	2.18286	1.94031	1.48876	1.28453	0.153531	0.148689	0.2939	0
HIST2H2BF	protein_coding	3.05185	7.43203	5.82336e-18	CD4	TvsB	CD4_TvsB	up	200.059	89.1079	156.881	129.653	21.3516	20.5602	17.3191	10.1766	22.6394	29.5679	59.0957	51.3798	70.9588	22.6069	23.0028	17.8372	18.4608	9.11675
CSGALNACT1	protein_coding	-2.39723	5.52386	5.84472e-18	CD4	TvsB	CD4_TvsB	down	3.82803	2.62505	3.33124	4.55311	20.9664	13.8779	14.6388	26.0443	10.9797	2.409	1.41766	2.49016	2.05688	1.82545	3.41711	5.6891	2.6459	1.99266
ULK2	protein_coding	-1.88336	5.02957	5.94048e-18	CD4	TvsB	CD4_TvsB	down	1.22833	1.52942	1.12402	1.4533	4.50126	5.82611	3.72867	5.62314	2.92677	3.77719	4.22653	3.87938	3.32173	3.2397	4.20931	2.53542	3.97974	2.60496
GUCY1A3	protein_coding	3.84769	4.82186	6.26002e-18	CD4	TvsB	CD4_TvsB	up	10.7713	7.87053	16.9554	12.7429	0.435675	1.67247	0.495745	0.746324	0.707956	3.07623	7.02905	5.14579	8.62345	4.19451	2.01548	0.933525	2.76781	0.808522
HIST1H2AE	protein_coding	2.89723	8.04161	6.39689e-18	CD4	TvsB	CD4_TvsB	up	2688.41	1260.86	1649.7	1776.95	287.295	313.692	211.334	177.618	272.44	352.632	618.362	562.035	706.296	242.13	352.919	209.805	238.73	124.556
CRIP2	protein_coding	-4.36022	1.92868	6.94014e-18	CD4	TvsB	CD4_TvsB	down	0.0892705	0.106676	0.0401284	0.0394317	2.32285	1.41004	0.966692	0.924071	3.54321	0.110075	0.199502	0.168341	0.230666	0.121852	0.992367	1.61865	0.299945	0.963808
FADS1	protein_coding	3.41284	4.68741	7.27798e-18	CD4	TvsB	CD4_TvsB	up	6.33843	7.01986	5.09851	5.82419	0.64418	0.994249	0.270796	0.364878	0.589407	1.66547	2.69887	2.08904	4.56649	1.76618	1.6793	0.81317	1.37094	0.939907
SRSF1	protein_coding	1.75898	7.64066	7.54646e-18	CD4	TvsB	CD4_TvsB	up	104.896	85.2623	124.045	111.232	26.8396	30.6501	35.4324	32.7798	54.6295	54.6231	69.6936	64.87	74.5515	48.2482	35.6262	44.0257	38.3704	38.2098
C11orf21	protein_coding	-3.28027	4.55516	7.57227e-18	CD4	TvsB	CD4_TvsB	down	0.218523	0.718874	0.521689	0.489171	3.15112	6.86157	4.10131	4.89772	5.53979	3.8547	7.36681	2.89177	5.68396	7.43454	14.8609	7.57487	11.0566	16.515
CCR7	protein_coding	-2.01092	7.85163	7.98056e-18	CD4	TvsB	CD4_TvsB	down	31.8299	47.1604	30.9184	30.4021	173.317	148.638	113.165	130.394	138.248	82.3455	102.818	88.7024	79.1673	69.7239	121.483	76.4833	131.701	61.5737
AL158210.1	lincRNA	-3.26233	1.69777	8.19603e-18	CD4	TvsB	CD4_TvsB	down	1.04352	1.47058	1.41417	1.58454	10.8399	13.3769	15.2452	13.7896	21.9684	1.30826	3.10941	2.65707	1.35828	1.46333	6.56853	2.93602	3.8689	9.32388
MEI1	protein_coding	-1.97812	3.8029	8.72912e-18	CD4	TvsB	CD4_TvsB	down	1.17765	1.1003	0.884358	1.06643	4.82079	3.26074	4.19446	4.36885	5.20311	1.27498	1.08354	1.52045	1.11538	1.02506	3.88815	2.9489	4.39403	3.99805
PF4	protein_coding	-8.13422	3.24214	8.95957e-18	CD4	TvsB	CD4_TvsB	down	0	0	0	0	2.25048	0.873654	0.934827	0.669169	16.8702	0	0.0887591	0.0473024	0	0	101.222	20.6591	153.731	54.5115
SNTB1	protein_coding	-1.73581	5.63944	8.99554e-18	CD4	TvsB	CD4_TvsB	down	3.01595	3.69194	2.50389	3.17918	11.8814	9.48304	10.7302	9.16192	6.42892	5.81031	5.41905	7.62647	4.63028	4.82571	12.0196	12.6559	12.472	8.24839
SMAD1	protein_coding	2.56082	2.79285	9.289e-18	CD4	TvsB	CD4_TvsB	up	2.52443	2.67025	2.78638	2.54538	0.35787	0.614096	0.439811	0.364987	0.149169	1.05718	1.29203	1.17197	1.64957	0.929308	0.29192	0.201938	0.159661	0.144291
HIST1H2AB	protein_coding	3.32384	5.54887	9.93691e-18	CD4	TvsB	CD4_TvsB	up	531.786	201.178	368.323	323.523	37.2144	56.9983	26.9387	20.9923	22.8355	45.6369	85.6676	91.8187	92.9467	38.1657	75.2122	35.4863	55.3754	13.3452
CACNB3	protein_coding	2.68472	2.53605	1.04872e-17	CD4	TvsB	CD4_TvsB	up	1.21488	1.45716	1.85104	1.90754	0.214085	0.282176	0.192409	0.312438	0.283162	0.850682	1.33408	0.944634	1.05796	1.03992	0.0706377	0.13682	0.135219	0.407341
SPRED1	protein_coding	2.82372	1.77847	1.0863e-17	CD4	TvsB	CD4_TvsB	up	0.636027	0.610632	0.567331	0.555959	0.0833229	0.111798	0.0662216	0.0690804	0.0980851	0.532247	0.642547	0.54478	0.540306	0.511791	0.67288	0.562796	0.175646	0.49385
EML4	protein_coding	-1.56968	7.16043	1.35987e-17	CD4	TvsB	CD4_TvsB	down	8.64602	9.86818	9.32282	8.35846	24.717	25.3267	26.3037	31.1094	26.61	14.4642	13.7282	15.2802	12.6311	14.7207	13.0898	18.708	14.2358	20.8496
ARID5B	protein_coding	-1.8526	6.68115	1.36487e-17	CD4	TvsB	CD4_TvsB	down	5.84885	6.78962	5.87673	7.85698	26.3994	18.0253	25.7995	25.0216	16.0346	8.57882	7.00666	7.60461	7.94438	8.20279	8.8503	17.1424	13.98	9.17227
FGD3	protein_coding	-1.78176	7.03148	1.40814e-17	CD4	TvsB	CD4_TvsB	down	6.92788	10.4403	8.30921	9.25882	27.8132	33.0656	25.3289	33.9351	26.1085	22.0901	20.7069	17.9161	14.0918	20.6	33.5418	25.173	30.1334	35.0239
CHD7	protein_coding	-2.13519	6.35637	1.47222e-17	CD4	TvsB	CD4_TvsB	down	1.74387	2.82045	1.43199	2.36032	7.79455	8.21734	7.44779	13.2498	3.75611	4.5121	3.16637	4.39445	3.59069	4.47362	4.22498	4.89855	5.35385	3.32858
NCK2	protein_coding	-1.83258	6.39803	1.49588e-17	CD4	TvsB	CD4_TvsB	down	11.5953	13.7497	12.6449	10.6627	56.5962	41.7296	43.6165	31.361	55.704	12.1241	16.2624	17.1758	12.8008	14.1928	42.6693	35.1864	50.6256	30.5014
IGFBP5	protein_coding	5.8979	2.22675	1.53981e-17	CD4	TvsB	CD4_TvsB	up	0.357489	1.08933	0.306686	0.250525	0.00267094	0.0225262	0	0.00369065	0.00241857	1.81121	2.92935	1.14646	2.48499	1.66264	0.078434	0.0379802	0	0
FAIM	protein_coding	2.64893	3.06645	1.59347e-17	CD4	TvsB	CD4_TvsB	up	3.68936	3.03487	5.28256	3.40849	0.47748	0.758097	0.758313	0.455418	0.979517	1.94637	2.80428	2.54694	3.34757	2.13622	1.42697	0.901283	0.950122	0.930213
HAPLN3	protein_coding	-1.99458	4.28828	1.68466e-17	CD4	TvsB	CD4_TvsB	down	2.61401	2.55507	2.20319	1.89849	9.34524	9.67327	7.27024	10.653	11.4201	4.62758	2.84482	5.14823	3.17986	3.81796	6.30873	5.13776	7.27339	3.72069
VAT1	protein_coding	2.04105	5.51223	1.75285e-17	CD4	TvsB	CD4_TvsB	up	26.3683	20.9249	37.3756	33.0646	8.17306	6.53768	7.02569	6.87246	9.62151	7.63006	10.5659	8.42594	14.3826	9.0503	7.14394	8.94532	5.80169	4.82706
HIST1H2BM	protein_coding	3.27243	5.83938	1.78605e-17	CD4	TvsB	CD4_TvsB	up	500.274	282.712	457.961	473.69	31.9737	78.2182	40.1988	26.8953	28.0939	76.8202	160.972	126.356	200.916	66.5197	47.0791	25.687	41.8876	13.0008
ZBED2	protein_coding	5.56124	1.81634	1.80443e-17	CD4	TvsB	CD4_TvsB	up	1.54148	0.669829	1.08287	0.482494	0.022336	0	0.0534461	0	0	3.35053	3.85086	2.73838	3.40053	7.35217	0.109319	0.423485	0	0
NFKB2	protein_coding	-1.98308	6.10452	2.10756e-17	CD4	TvsB	CD4_TvsB	down	7.62763	7.91709	6.24732	7.11332	29.2167	29.1116	20.5293	35.4083	7.85971	9.5535	4.99759	7.67789	5.62561	7.85946	32.9598	23.1355	25.8847	8.51241
TRO	protein_coding	3.22164	3.40154	2.67139e-17	CD4	TvsB	CD4_TvsB	up	2.67626	3.46312	3.39281	3.91477	0.19471	0.630538	0.18391	0.42835	0.167033	1.91853	2.6901	2.74178	2.04412	1.68257	0.37617	0.255015	0.0720089	0.216923
PPP3CC	protein_coding	-1.51014	5.76204	2.80753e-17	CD4	TvsB	CD4_TvsB	down	11.5435	10.9063	10.6386	9.47406	32.2697	28.9873	32.7821	27.1869	29.6507	8.75272	10.097	11.0479	9.63842	8.44087	20.8279	27.8512	24.0221	23.6193
S1PR1	protein_coding	-2.14948	8.07379	2.87835e-17	CD4	TvsB	CD4_TvsB	down	47.5893	36.3975	50.9158	30.3418	252.977	158.319	175.236	146.638	132.137	50.8976	38.8768	58.5043	30.4392	47.3388	75.1079	94.6487	78.7385	73.4358
C11orf95	protein_coding	1.99356	4.22858	2.9682e-17	CD4	TvsB	CD4_TvsB	up	2.46524	3.14904	4.15022	4.61757	0.757905	1.08013	0.774262	0.999293	0.584136	5.51664	6.58865	5.33899	5.66005	4.88281	2.63339	2.79715	3.08965	1.27365
TGFB1	protein_coding	-2.3869	5.96722	3.02622e-17	CD4	TvsB	CD4_TvsB	down	2.38371	5.71687	2.39565	5.50526	23.2321	18.7168	22.0316	19.7001	13.2997	12.0364	9.98367	8.62061	8.11996	11.2039	50.9485	38.0075	55.4108	45.6224
RBFOX2	protein_coding	3.04853	2.73886	3.07576e-17	CD4	TvsB	CD4_TvsB	up	1.06003	0.856637	1.50703	1.49002	0.125429	0.194971	0.0740048	0.199432	0.130693	0.964632	1.01182	0.905851	1.31278	1.08581	0.0756848	0	0.0965872	0.174578
SLC1A5	protein_coding	2.21144	4.23893	3.16877e-17	CD4	TvsB	CD4_TvsB	up	9.01206	7.51456	10.4503	11.2151	1.35811	2.2053	2.69545	1.98364	4.24581	2.62517	3.99022	2.61098	4.58603	2.95222	8.34032	10.6473	10.4502	6.73337
MAD2L2	protein_coding	2.0519	4.17347	3.20958e-17	CD4	TvsB	CD4_TvsB	up	10.7171	8.96854	9.562	10.9905	2.24136	3.00833	2.52676	1.90974	3.80137	4.10971	4.95139	4.534	6.24618	3.27727	6.08028	5.22607	3.34629	5.61004
PRKCQ-AS1	processed_transcript	-2.03599	5.68944	3.51605e-17	CD4	TvsB	CD4_TvsB	down	6.77695	4.71313	7.63039	5.44343	31.2205	22.8694	23.5159	23.1643	28.6749	6.2655	9.27026	8.96687	8.2138	4.987	13.0472	8.36097	11.8045	13.1761
CLEC7A	protein_coding	3.8187	3.44529	3.63063e-17	CD4	TvsB	CD4_TvsB	up	5.73674	2.42295	2.5975	2.74524	0.29156	0.1039	0.416907	0.141857	1.57292	0.123441	0.166333	0.0988723	0.138931	0.174621	11.9384	13.8392	5.19392	3.26836
ABCD3	protein_coding	2.02563	5.96415	3.68067e-17	CD4	TvsB	CD4_TvsB	up	17.5156	11.3386	18.9397	15.1555	3.09615	3.84238	3.60923	4.91693	4.77422	8.43263	10.4455	10.5577	12.2324	8.12797	2.41918	4.91354	3.53753	4.68891
PTPN18	protein_coding	-2.07112	5.10793	3.78414e-17	CD4	TvsB	CD4_TvsB	down	0.981537	2.01964	1.24741	1.99213	7.27999	6.93195	7.58173	4.43057	6.02548	3.43818	4.17816	3.9041	3.62943	3.46008	13.5638	12.7122	12.731	13.524
ITK	protein_coding	-1.83375	8.33654	4.01861e-17	CD4	TvsB	CD4_TvsB	down	18.573	19.2792	19.5703	12.8027	70.1226	71.8226	53.8267	54.5635	67.9969	29.8589	34.1016	30.8287	28.3539	27.0538	32.1227	24.0858	39.6265	41.518
CYLD	protein_coding	-1.67553	8.72119	4.02071e-17	CD4	TvsB	CD4_TvsB	down	20.0667	21.9697	20.9828	16.3898	62.2831	53.3248	74.2327	63.8281	54.6783	22.9242	22.5881	23.3391	16.2599	19.0171	22.4669	23.4582	24.7145	23.5724
SNPH	protein_coding	-2.56398	3.58159	4.38795e-17	CD4	TvsB	CD4_TvsB	down	0.322779	0.664198	0.582035	0.734371	3.09612	2.35727	4.07092	4.13741	4.25709	1.82308	1.73123	1.45057	1.15749	2.22784	2.44749	2.37031	3.38372	2.1432
HIST1H2BN	protein_coding	2.21988	6.53973	4.41774e-17	CD4	TvsB	CD4_TvsB	up	50.0201	27.3635	42.0753	47.5723	9.07589	10.4078	10.4993	5.86023	7.14305	9.43791	12.9499	12.8456	14.8267	7.31025	12.2697	10.0512	10.1543	4.73472
ID2	protein_coding	1.91391	7.04784	4.56753e-17	CD4	TvsB	CD4_TvsB	up	94.9115	118.585	63.8987	97.6046	27.5845	23.3511	28.1598	20.4003	37.0468	68.1829	49.5745	64.6565	66.3741	45.6714	64.276	51.7077	73.0353	85.6275
TNFSF4	protein_coding	3.71529	3.84203	4.60197e-17	CD4	TvsB	CD4_TvsB	up	6.0155	4.46028	13.4793	7.55169	0.632901	0.950426	0.425231	0.379968	1.08692	2.37331	4.20234	3.04768	5.82071	2.94909	2.88397	1.48961	5.52068	1.77395
CYP1B1	protein_coding	2.96289	3.76278	4.65007e-17	CD4	TvsB	CD4_TvsB	up	1.19366	0.705692	0.755002	0.614774	0.0486373	0.0899367	0.12616	0.158132	0.875655	1.36592	1.78286	1.10454	1.53258	2.48051	8.86368	9.43849	12.7859	1.06587
TAB2	protein_coding	-1.53823	7.11931	4.84761e-17	CD4	TvsB	CD4_TvsB	down	14.7241	15.077	14.3371	12.413	44.1702	36.3477	46.4965	37.2369	35.2758	17.5899	18.2904	19.0687	17.0417	20.9637	25.2727	23.9446	32.0192	22.4537
SHANK1	protein_coding	4.58352	1.72547	5.03969e-17	CD4	TvsB	CD4_TvsB	up	0.178324	0.419367	0.218034	0.449824	0.00682153	0.0139471	0.0233182	0.00628391	0.010295	1.19616	1.51614	0.93826	0.653895	1.02063	0.267092	0	0.191732	0.385055
NLRP1	protein_coding	-2.14312	6.46397	5.12202e-17	CD4	TvsB	CD4_TvsB	down	1.89217	2.62568	1.8505	1.83854	7.79974	10.0455	7.20921	11.2008	6.21612	9.91509	8.27932	8.42643	4.85176	11.5473	7.39682	5.46339	7.55172	10.0096
AC104083.1	sense_overlapping	4.0223	2.87936	5.6235e-17	CD4	TvsB	CD4_TvsB	up	5.89633	3.81814	10.7204	6.44654	0.164495	0.711318	0.438591	0.327306	0.452816	2.07097	4.28474	2.96086	4.24811	2.49484	0.772882	0.374254	1.84938	0.222846
SLAMF6	protein_coding	-2.24795	5.8359	5.71923e-17	CD4	TvsB	CD4_TvsB	down	5.484	5.86269	6.1395	3.46221	29.4811	22.8581	33.2592	13.9482	36.4376	11.5893	14.6423	11.3097	11.8184	10.8429	28.2444	47.0448	33.8141	51.5682
MXI1	protein_coding	-1.68557	5.40831	6.20125e-17	CD4	TvsB	CD4_TvsB	down	6.65073	8.17613	5.87438	5.20052	22.7449	17.6593	21.314	21.6025	15.1881	2.57556	2.71136	3.74885	2.76929	2.7528	6.36114	7.48822	7.24316	4.93314
RNASEH2A	protein_coding	2.56898	3.68702	6.47914e-17	CD4	TvsB	CD4_TvsB	up	16.4299	12.1722	12.6642	17.1469	2.35435	3.84961	1.76535	1.84231	2.34585	4.36449	6.25762	5.54879	7.80348	3.65812	3.59315	2.99986	3.32053	2.85798
H2BFS	protein_coding	2.93029	5.82235	6.51151e-17	CD4	TvsB	CD4_TvsB	up	390.499	198.545	365.703	309.157	36.133	64.4983	40.5448	24.4988	57.1734	74.5403	107.92	105.339	155.338	49.9705	84.0289	50.5293	52.5665	31.0374
EPB41	protein_coding	-1.47909	8.57232	6.5129e-17	CD4	TvsB	CD4_TvsB	down	26.0377	30.7902	23.9971	26.0768	77.2773	72.9558	79.9608	67.8139	62.647	35.1387	35.432	37.3484	33.7235	32.1476	50.2101	48.4495	47.3283	39.3792
DDAH2	protein_coding	2.0049	4.31865	6.73595e-17	CD4	TvsB	CD4_TvsB	up	10.6547	10.4398	14.8613	14.2554	3.0304	3.97637	3.03814	2.44496	3.09399	9.7999	10.4771	9.66427	9.9199	8.66452	6.17156	11.0862	4.76371	4.01812
HIVEP2	protein_coding	-1.70457	7.59366	6.84386e-17	CD4	TvsB	CD4_TvsB	down	7.81961	9.34424	9.21951	7.49793	29.1487	22.5174	34.2697	24.5074	32.731	23.1251	19.2195	19.7618	16.7457	23.5429	16.9561	20.5517	16.8725	21.7619
CRISPLD1	protein_coding	4.05398	2.30609	7.87328e-17	CD4	TvsB	CD4_TvsB	up	2.82371	2.4448	3.00603	2.85811	0.0530237	0.365885	0.0854473	0.157001	0.0617319	0.977767	1.35708	1.29867	1.3561	0.948423	0.0556099	0	0	0
UNG	protein_coding	2.25062	5.04569	8.03803e-17	CD4	TvsB	CD4_TvsB	up	29.1989	27.5735	28.1446	26.9828	5.24832	9.00378	5.1278	4.103	8.80686	8.93064	14.0344	11.5807	17.2535	8.42412	6.29867	5.43284	6.59385	6.35636
SCARF1	protein_coding	3.29145	1.87225	8.32843e-17	CD4	TvsB	CD4_TvsB	up	1.24031	1.56014	2.11138	1.75669	0.110985	0.263259	0.106701	0.196489	0.251247	0.555015	0.702415	0.431929	0.616032	0.557158	0.967563	0.789094	0.194965	0.293662
RASGRF2	protein_coding	-2.69848	5.81976	8.90722e-17	CD4	TvsB	CD4_TvsB	down	0.724578	1.4826	1.70422	1.33391	4.25572	6.47652	11.8874	11.4677	9.43096	5.06035	4.83406	4.2848	4.02966	5.92134	3.58817	4.93818	6.59758	7.02427
TASP1	protein_coding	1.68929	4.7721	9.62358e-17	CD4	TvsB	CD4_TvsB	up	19.6825	16.4656	18.4126	17.0504	5.27143	4.6956	5.60019	6.65377	4.45692	9.00695	13.2688	9.61371	12.5408	9.50085	3.73953	4.12694	2.66361	4.012
HIST1H2BD	protein_coding	2.44266	8.49477	9.64916e-17	CD4	TvsB	CD4_TvsB	up	1496.16	734.089	1112.43	1089.64	235.217	231.037	223.772	125.209	292.862	225.146	285.902	307.323	308.771	148.008	204.487	171.071	126.039	127.454
ST6GALNAC1	protein_coding	-3.9138	2.59517	1.0322e-16	CD4	TvsB	CD4_TvsB	down	0.360043	0.505067	0.154808	0.591461	5.97326	7.57173	3.47985	7.19185	2.56662	0.0308835	0.0621931	0.0580031	0.0562762	0.0117889	0.293081	0.212879	0	0
AC008555.5	lincRNA	-2.65998	2.83224	1.03307e-16	CD4	TvsB	CD4_TvsB	down	3.24791	3.55434	2.3711	2.49174	21.7223	17.2814	20.3482	14.2877	11.5466	5.43813	5.02996	6.3792	2.65019	6.0103	8.40119	5.23044	8.61541	4.84465
TNIK	protein_coding	-1.88876	6.30659	1.06947e-16	CD4	TvsB	CD4_TvsB	down	3.09045	4.45885	4.14077	3.67695	12.9344	11.6614	14.1213	18.2156	10.9537	8.22818	9.86916	8.31677	5.86241	9.20935	9.87067	7.148	11.8023	13.7771
POC1A	protein_coding	2.85009	2.25306	1.10361e-16	CD4	TvsB	CD4_TvsB	up	5.07644	4.23104	4.99784	6.9669	0.451787	1.08614	0.698884	0.698336	0.37443	1.30662	1.74168	1.46223	1.94299	1.58287	1.23676	0.65332	0.860902	0.389014
EPPK1	protein_coding	-3.40341	3.70598	1.2572e-16	CD4	TvsB	CD4_TvsB	down	0.124802	0.289403	0.107002	0.315401	2.86555	1.57792	2.28693	2.1187	1.78763	0.147351	0.0536038	0.142836	0.0636615	0.13844	0.647298	0.519855	0.271998	0.965047
HIST1H2AH	protein_coding	4.0538	6.75503	1.38927e-16	CD4	TvsB	CD4_TvsB	up	1342.5	477.793	958.146	803.338	36.502	108.094	38.071	32.8675	35.831	100.433	206.823	202.136	271.631	82.8715	129.908	39.8297	107.469	24.8456
NUSAP1	protein_coding	3.49181	5.95128	1.52329e-16	CD4	TvsB	CD4_TvsB	up	67.0732	45.0483	60.3209	73.3429	3.21381	10.8061	4.16112	3.6469	2.37907	11.0428	21.9477	20.8541	31.1308	11.4097	7.38136	2.72327	6.5603	0.912119
CCDC71L	protein_coding	1.90091	4.387	1.60526e-16	CD4	TvsB	CD4_TvsB	up	7.43562	7.46189	8.92568	7.37395	2.17517	2.46574	2.3432	1.35393	6.02306	5.07197	4.59844	4.75278	5.93767	3.62585	4.59663	6.41734	4.45673	3.64903
CPNE7	protein_coding	3.45096	1.63284	1.66673e-16	CD4	TvsB	CD4_TvsB	up	1.32813	1.4051	1.26908	1.7425	0.0959662	0.11686	0.185248	0.124804	0.260696	2.92468	1.54781	1.06859	2.25998	1.44028	0.331543	0.321087	0.158665	0.191188
HIST1H4F	protein_coding	3.07274	7.17273	1.69583e-16	CD4	TvsB	CD4_TvsB	up	1816.13	956.942	1129.5	1141.99	134.285	209.637	153.148	102.34	184.518	210.876	480.948	374.99	549.936	149.694	273.689	154.486	175.154	98.9915
NINL	protein_coding	2.84782	3.67353	1.70814e-16	CD4	TvsB	CD4_TvsB	up	2.64725	3.45684	4.38338	4.07817	0.518362	0.355715	0.372986	0.783536	0.300821	4.57787	4.14036	2.625	4.10979	2.69611	0.336399	0.0407238	0.804947	0.775955
DSE	protein_coding	2.03139	4.22128	1.71968e-16	CD4	TvsB	CD4_TvsB	up	2.14712	1.68378	1.90478	1.70303	0.434279	0.319789	0.458278	0.611163	0.947319	0.5734	0.853284	0.779148	0.865789	0.737651	2.50684	3.40541	1.83577	0.989607
SKA3	protein_coding	3.24105	3.89143	1.77217e-16	CD4	TvsB	CD4_TvsB	up	13.6	9.28548	13.1525	14.3154	0.976597	2.34585	1.04202	0.943831	0.511169	2.95462	5.13591	5.22108	8.35557	2.61385	2.07214	1.28435	0.951992	0.0955942
C7	protein_coding	8.38046	2.39098	1.81976e-16	CD4	TvsB	CD4_TvsB	up	0.578711	0.810096	0.286684	0.0814623	0	0	0.0033783	0	0.00596609	2.01841	2.17603	1.52891	7.86674	1.646	0	0	0	0
NFKBIZ	protein_coding	-2.23199	7.23323	1.82381e-16	CD4	TvsB	CD4_TvsB	down	13.5868	9.12297	12.3915	9.14305	58.6299	45.5781	66.08	37.5641	42.3671	8.01856	3.0157	5.67105	5.30964	5.73011	42.3343	42.1184	34.7427	17.9207
IPCEF1	protein_coding	-2.06231	6.37973	1.85246e-16	CD4	TvsB	CD4_TvsB	down	3.7665	3.93662	4.50584	3.12512	20.1767	14.7661	19.0837	10.0302	21.5118	6.33876	8.27502	7.51523	4.91741	8.04421	9.42092	8.14214	13.069	10.2809
TRABD2A	protein_coding	-2.45065	6.70907	1.93919e-16	CD4	TvsB	CD4_TvsB	down	4.57229	5.55055	3.05471	3.31036	26.0555	20.9622	20.58	22.5256	20.6644	8.81242	9.29061	13.1355	4.36375	9.05786	10.5133	7.28063	14.1152	10.6968
TRGC2	TR_C_gene	2.48641	5.64656	2.10404e-16	CD4	TvsB	CD4_TvsB	up	29.1516	32.0278	15.9173	33.2711	4.89832	5.51866	5.57718	3.68177	6.75571	32.9288	37.1202	14.1096	35.7702	25.5322	23.688	23.7713	14.9782	38.3221
GAB2	protein_coding	2.86478	4.90396	2.61617e-16	CD4	TvsB	CD4_TvsB	up	4.35777	8.34648	6.4469	15.326	1.18164	0.987806	1.4463	1.1166	1.18734	3.6621	5.45527	3.84402	6.9996	5.02772	4.29082	5.52862	2.28557	1.54916
SLC44A2	protein_coding	-1.55662	6.9316	2.73987e-16	CD4	TvsB	CD4_TvsB	down	7.5299	12.2692	9.06261	10.7703	26.8055	30.4032	31.3893	27.996	25.0195	19.1466	17.3905	15.6931	16.5079	18.6563	40.9758	42.1696	35.9742	34.7456
TOP2A	protein_coding	3.60365	7.37212	3.46408e-16	CD4	TvsB	CD4_TvsB	up	66.9079	53.024	66.1514	111.21	3.30384	10.8599	5.54263	4.74248	1.79839	13.8204	26.3347	27.4566	40.356	15.4648	5.96561	1.74845	5.78501	1.08636
FYB	protein_coding	-1.68684	8.97109	3.61586e-16	CD4	TvsB	CD4_TvsB	down	31.6212	46.9764	39.776	48.3779	125.834	135.892	154.485	120.657	99.4364	76.6327	96.5516	86.3115	72.1607	95.706	68.046	53.9073	69.3706	58.5608
PRDX3	protein_coding	2.20314	5.93832	3.84283e-16	CD4	TvsB	CD4_TvsB	up	52.1744	29.8277	40.9175	40.2837	7.71936	13.2115	7.29652	7.19448	10.5967	10.8271	15.1245	14.2393	19.4211	8.99918	12.2732	13.6046	11.0394	6.65114
FLT3	protein_coding	2.36248	3.42206	3.90934e-16	CD4	TvsB	CD4_TvsB	up	7.79973	6.5414	5.34707	7.15061	0.786048	1.63356	1.714	1.07471	3.18052	1.10828	1.41793	1.56627	1.69126	1.31942	0.668188	0.529458	0.348842	0.420348
TPK1	protein_coding	-1.69999	3.97214	3.92108e-16	CD4	TvsB	CD4_TvsB	down	1.03413	1.21232	0.932452	0.93719	3.49915	3.5693	3.0384	3.26282	2.8971	0.868966	0.762415	1.06319	0.712876	0.775578	2.03594	2.29069	2.1206	2.58981
NSD3	protein_coding	-1.3897	7.68517	4.13766e-16	CD4	TvsB	CD4_TvsB	down	8.41548	9.43718	8.53024	9.15967	24.6845	21.1419	23.6133	23.6926	17.2833	9.7765	10.8543	10.2944	9.10597	10.8602	10.4354	11.8067	11.8271	11.8062
GSTO1	protein_coding	1.92402	5.22707	4.3688e-16	CD4	TvsB	CD4_TvsB	up	59.4333	36.7846	48.5622	41.8719	13.3905	14.9319	11.4467	9.37791	21.5049	11.362	16.7077	15.8989	17.8147	10.8531	21.9618	17.2179	16.0155	11.2
HIST1H2AD	protein_coding	2.92022	7.48006	4.61359e-16	CD4	TvsB	CD4_TvsB	up	1821.97	800.444	1089.92	1026.45	177.447	234.472	122.481	91.4709	167.262	274.944	445.663	418.964	454.242	170.918	327.848	194.863	228.885	110.469
SCD5	protein_coding	4.45153	2.98892	4.96171e-16	CD4	TvsB	CD4_TvsB	up	5.44111	2.36236	4.61284	3.35684	0.0721601	0.245893	0.365888	0.0276971	0.188766	2.02736	2.28582	1.97705	2.53175	1.7426	1.76586	1.88119	0.676065	0.882532
TMEM237	protein_coding	2.24446	3.792	5.32612e-16	CD4	TvsB	CD4_TvsB	up	4.23971	3.24224	4.64049	4.40897	0.756019	1.18	0.782216	0.764835	0.788496	1.32091	1.73864	1.90172	2.50575	1.13487	0.528596	0.575916	0.569178	0.533438
WDR34	protein_coding	2.91782	3.47626	5.36105e-16	CD4	TvsB	CD4_TvsB	up	9.88025	8.91691	9.33343	12.108	0.971316	2.28989	0.867336	1.1778	0.562428	2.76906	4.85871	3.73591	5.49557	2.68489	2.52248	4.51002	1.85719	0.335681
PBXIP1	protein_coding	-1.56314	8.10917	5.60963e-16	CD4	TvsB	CD4_TvsB	down	29.9519	41.0308	43.5498	39.5345	112.785	98.1415	118.731	125.667	143.59	43.5157	42.5988	41.5762	35.4724	38.8694	77.6735	100.32	83.1345	74.7532
TMEM204	protein_coding	-2.73719	3.97171	5.66383e-16	CD4	TvsB	CD4_TvsB	down	1.3184	1.55655	3.32555	1.93519	12.6756	10.6917	15.9209	15.2036	20.0559	3.95357	8.14502	5.45034	2.86747	4.17997	6.78797	7.5301	5.6701	10.1062
SLC25A29	protein_coding	3.17481	3.35347	5.83479e-16	CD4	TvsB	CD4_TvsB	up	2.0573	2.07754	2.12776	3.23323	0.249398	0.175282	0.322064	0.306324	0.677501	1.10861	2.00743	1.31714	2.99485	1.27383	0.813751	1.80603	0.454339	1.32957
CDC25B	protein_coding	-1.63981	6.06024	5.83774e-16	CD4	TvsB	CD4_TvsB	down	7.02737	6.23759	5.99375	9.06009	19.8705	23.2836	25.9724	19.0907	18.9284	8.45951	11.7933	9.27189	8.55729	11.6837	20.2624	22.0054	23.3174	28.8399
WHAMMP2	transcribed_unprocessed_pseudogene	-2.57071	4.46007	5.88274e-16	CD4	TvsB	CD4_TvsB	down	1.16215	1.43396	1.04238	1.02924	6.21356	6.75562	5.85777	8.91078	2.82962	2.43827	2.118	3.28754	1.51571	2.01194	3.68119	1.17611	4.72206	3.28269
ITGAM	protein_coding	-1.97996	5.575	6.16279e-16	CD4	TvsB	CD4_TvsB	down	0.441456	0.598879	0.71708	0.505025	1.76466	2.60583	2.75964	1.83402	3.62489	0.512895	0.596198	0.426164	0.496661	0.566847	49.5906	31.226	27.1471	31.786
STK10	protein_coding	-2.00266	7.74082	6.83921e-16	CD4	TvsB	CD4_TvsB	down	3.83485	9.25269	4.88069	8.1685	24.1318	25.8005	27.088	27.725	27.8777	20.0693	16.8864	17.3585	13.6296	18.3907	44.2245	40.9442	41.3703	53.3469
PLCL2	protein_coding	-1.54833	6.94951	6.83921e-16	CD4	TvsB	CD4_TvsB	down	12.6669	13.8448	12.0498	9.06357	33.543	33.9392	39.6135	32.2023	40.8222	18	14.3767	17.2973	14.6492	16.0902	26.5106	33.9474	26.7838	37.3698
FGD6	protein_coding	2.26422	3.00203	6.83921e-16	CD4	TvsB	CD4_TvsB	up	1.60141	1.18158	1.61295	1.4768	0.366599	0.315225	0.202027	0.338496	0.210966	0.773944	0.912723	0.716827	0.98044	1.04615	0.653976	0.852588	0.529643	0.261085
GPR146	protein_coding	-3.04344	2.01175	7.29091e-16	CD4	TvsB	CD4_TvsB	down	0.438406	0.42455	0.320285	0.390005	2.80962	4.78843	2.03251	3.31799	2.71672	0.173305	0.0678614	0.194389	0.307026	0.192949	0.959376	1.47111	1.22433	0.368824
EMP3	protein_coding	-1.84781	5.73644	7.39825e-16	CD4	TvsB	CD4_TvsB	down	9.44377	12.6135	7.10268	8.60759	36.6625	35.588	35.6284	27.9968	52.6015	10.9507	12.0599	10.4805	11.902	7.85162	83.9593	102.447	58.3119	59.4278
SHQ1	protein_coding	2.13934	5.3098	7.42757e-16	CD4	TvsB	CD4_TvsB	up	14.6681	9.47001	19.9883	10.7607	2.81615	3.49623	3.39545	2.74752	4.51329	5.43539	8.34308	7.09742	9.98272	5.53943	2.42212	3.5186	3.06345	3.84105
MOB1B	protein_coding	1.777	6.39201	7.59265e-16	CD4	TvsB	CD4_TvsB	up	19.1549	13.2985	24.1796	17.2655	4.75462	4.5238	5.81813	6.4726	3.65922	9.77799	8.39396	9.45809	10.5112	12.0175	4.93732	5.39321	7.14345	4.37007
HIST1H3D	protein_coding	2.16254	7.40541	7.94327e-16	CD4	TvsB	CD4_TvsB	up	1351.39	858.731	862.29	1008.95	271.196	273.377	202.723	164.17	230.674	227.852	295.575	314.312	344.41	162.988	290.132	183.948	234.158	131.152
HIST1H4D	protein_coding	3.45737	6.93396	8.18228e-16	CD4	TvsB	CD4_TvsB	up	1889.3	598.476	1274.63	932.495	103.513	173.021	95.0108	55.704	169.837	162.508	326.99	314.186	461.312	131.259	115.791	75.2826	79.0519	62.5701
TBC1D8	protein_coding	2.98289	3.05767	8.64526e-16	CD4	TvsB	CD4_TvsB	up	2.38398	2.55429	2.01183	1.55719	0.279636	0.277845	0.286766	0.228683	0.294556	2.77757	1.01353	1.33614	1.58482	1.67513	2.63948	2.31279	0.641608	0.966405
SLC8A1	protein_coding	3.44859	3.58935	8.96203e-16	CD4	TvsB	CD4_TvsB	up	0.743568	0.816756	0.985976	0.788394	0.0486627	0.0661956	0.147295	0.0422969	0.357493	0.122132	0.102711	0.0886236	0.183666	0.103836	1.86694	2.83486	0.661817	0.451903
CDK2AP1	protein_coding	2.41691	3.92964	9.0526e-16	CD4	TvsB	CD4_TvsB	up	12.8718	13.4006	8.3978	12.1157	1.84924	3.35201	1.84544	1.69332	0.914732	3.20157	4.55784	3.92767	5.57157	2.79724	2.75573	3.76775	1.86184	1.12174
CDH3	protein_coding	3.86923	1.63343	9.62944e-16	CD4	TvsB	CD4_TvsB	up	0.73571	0.457161	0.306813	0.392906	0.0358692	0.0148084	0.0481018	0.0305005	0.0274831	0.783059	1.07462	0.918605	1.35355	1.82838	0	0.0392348	0.0775516	0
HIST1H2AI	protein_coding	4.02922	7.47376	9.87314e-16	CD4	TvsB	CD4_TvsB	up	1772.67	672.995	1073.43	1050.96	42.2116	145.612	51.0403	40.933	42.3429	124.299	273.488	290.308	394.831	106.711	122.049	48.6418	67.3019	19.6951
PPBP	protein_coding	-7.29024	5.2928	1.00244e-15	CD4	TvsB	CD4_TvsB	down	0	0.054125	0	0.0615593	11.8398	2.26942	3.77575	1.13057	62.4961	0	0	0.0599385	0	0	251.929	70.4919	509.314	137.739
PLXNA4	protein_coding	-4.21043	2.60062	1.00244e-15	CD4	TvsB	CD4_TvsB	down	0.0131872	0.0433355	0.0461525	0.0215074	0.439298	0.531813	0.667125	0.707214	0.387322	0.136587	0.406041	0.272235	0.0977786	0.166346	1.38879	0.388552	1.0634	0.46272
GPRIN3	protein_coding	-1.82278	7.38979	1.03061e-15	CD4	TvsB	CD4_TvsB	down	5.79096	5.83269	5.61414	5.59365	18.9817	18.384	15.31	28.0986	12.2154	7.60666	7.58409	6.22053	6.52437	7.30621	10.368	7.33764	13.9629	15.8477
SMO	protein_coding	4.65827	2.03043	1.06715e-15	CD4	TvsB	CD4_TvsB	up	2.27453	1.85223	3.7274	2.8826	0.035921	0.26317	0.0286509	0.08824	0.0433694	0.666928	0.708837	0.758836	1.03524	0.839172	0	0	0.112181	0
GIMAP8	protein_coding	-2.0455	5.43484	1.10707e-15	CD4	TvsB	CD4_TvsB	down	2.32637	3.38836	4.86612	2.8684	15.4954	16.2001	13.9042	10.001	24.2234	5.71189	7.75199	7.15633	6.84057	5.17815	14.9142	16.2566	9.59364	20.2651
AC004943.2	antisense	2.09098	2.92905	1.13701e-15	CD4	TvsB	CD4_TvsB	up	2.06596	2.11	2.62713	2.86948	0.589885	0.662061	0.473737	0.540122	0.38935	2.35002	2.40262	2.11831	2.16402	2.68216	0.886991	0.808487	1.09866	0.601758
BIVM	protein_coding	2.23758	3.75193	1.13719e-15	CD4	TvsB	CD4_TvsB	up	5.86107	4.15033	6.16166	5.38399	0.822342	1.54364	1.10179	1.09711	1.16689	1.68252	2.48369	2.84085	2.81591	1.92782	1.20281	0.492831	0.885574	1.60065
HIST1H1D	protein_coding	2.41265	9.08776	1.17389e-15	CD4	TvsB	CD4_TvsB	up	2714.4	1547.59	2229.03	1848.56	407.73	492.568	424.298	241.571	749.475	449.883	507.851	646.615	754.382	276.48	441.164	356.716	347.097	258.122
CLIC2	protein_coding	3.57871	2.47711	1.20281e-15	CD4	TvsB	CD4_TvsB	up	8.15963	4.70116	3.85664	5.41404	0.411979	0.260128	0.801474	0.376719	1.88172	1.67657	0.698446	1.03619	1.16151	0.672695	0.355825	0.861508	0.170286	0.205191
HIST1H2BH	protein_coding	3.61136	7.31833	1.25632e-15	CD4	TvsB	CD4_TvsB	up	1756.2	895.436	1392.73	1314.75	73.2956	215.645	93.9207	55.4754	65.6341	151.045	323.492	282.257	346.446	110.795	204.231	76.4187	125.663	30.5902
S1PR4	protein_coding	-1.7173	5.54676	1.33005e-15	CD4	TvsB	CD4_TvsB	down	11.1367	9.19421	13.0937	9.34611	40.6165	37.769	31.0588	31.2621	74.7187	9.41628	11.1152	11.0316	8.89156	7.20622	42.9663	63.9608	40.9791	56.3831
ST3GAL1	protein_coding	-1.57797	7.23689	1.36028e-15	CD4	TvsB	CD4_TvsB	down	6.66574	7.38018	7.05846	7.06101	25.9443	16.3478	22.8965	18.9052	26.0311	17.6853	17.4914	16.3997	14.1657	15.4694	18.8413	25.8991	19.8342	27.3046
MORC2	protein_coding	-1.77287	5.09625	1.48317e-15	CD4	TvsB	CD4_TvsB	down	1.70487	2.52513	2.47135	3.41822	7.87998	8.21297	9.62037	8.88625	9.03008	4.18108	5.714	4.27784	3.72856	4.98844	5.08663	4.69163	5.8732	6.00621
HIST1H4I	protein_coding	3.31001	5.41829	1.52487e-15	CD4	TvsB	CD4_TvsB	up	144.851	55.178	96.9756	76.2494	7.31329	15.639	7.39066	7.25749	6.48984	13.4019	29.8711	28.8577	35.9889	10.2248	21.476	11.3447	13.8282	6.52996
GPA33	protein_coding	-2.59263	4.9628	1.54501e-15	CD4	TvsB	CD4_TvsB	down	5.85345	4.85837	3.36106	5.4182	32.8711	34.3752	26.4585	23.7989	14.2574	1.33735	1.55315	2.1026	3.26308	1.29267	11.6096	4.56258	5.15337	2.81377
MINK1	protein_coding	-1.76158	5.1901	1.54848e-15	CD4	TvsB	CD4_TvsB	down	1.4316	2.04958	1.39761	1.80932	4.95693	5.96576	4.87113	6.88589	7.40455	4.15288	3.32622	3.23462	2.79257	4.55255	6.46375	7.91878	5.87734	9.65398
FXN	protein_coding	-2.27719	2.97651	1.59067e-15	CD4	TvsB	CD4_TvsB	down	0.673389	1.52305	0.912813	1.21307	5.17532	5.50759	5.6915	4.60295	4.51668	1.08696	0.839089	0.967262	1.22142	0.975054	3.86819	3.9127	3.6201	2.37935
CDC42SE1	protein_coding	-1.4164	8.27104	1.60569e-15	CD4	TvsB	CD4_TvsB	down	41.049	40.8637	37.4444	34.9573	105.717	108.962	102.673	94.5324	114.638	53.4649	48.7543	52.8018	43.0956	44.5243	104.822	94.6745	98.826	108.011
ALDH5A1	protein_coding	1.75609	5.56772	1.63024e-15	CD4	TvsB	CD4_TvsB	up	12.5828	13.4438	16.8832	13.0066	3.653	4.99035	4.65313	3.24891	5.7415	11.9248	12.9538	10.6035	12.4151	11.8155	4.11533	5.66833	2.18829	3.32242
DNASE1L3	protein_coding	4.58251	3.00635	1.63041e-15	CD4	TvsB	CD4_TvsB	up	11.0705	11.6582	6.14824	9.3259	0.251424	0.0754318	0.936052	0.332309	1.06905	0.236786	0.23842	0.186054	0.385245	0.38737	0.160506	0.310887	0	0.0925576
SH2D3A	protein_coding	-1.7673	3.88656	1.75866e-15	CD4	TvsB	CD4_TvsB	down	0.88133	1.27283	1.11453	0.772596	3.11252	3.70424	3.35857	3.61037	5.66958	2.46708	2.49482	2.4617	1.81616	2.41783	3.09386	2.78227	2.96123	2.65068
HIST1H3H	protein_coding	3.00459	7.05711	1.77822e-15	CD4	TvsB	CD4_TvsB	up	486.242	215.157	296.694	271.158	36.8883	63.1454	30.7822	27.2924	43.1139	37.4589	61.6716	61.0562	77.4514	26.5838	80.8761	32.6356	52.779	30.6211
SERINC5	protein_coding	-1.76735	7.07492	1.84068e-15	CD4	TvsB	CD4_TvsB	down	7.08179	6.91498	8.73486	9.43559	29.3832	22.0797	21.5557	36.505	18.4403	8.83721	10.2041	9.66716	9.36994	11.1811	9.67519	8.93602	14.2313	10.7026
BCL2L1	protein_coding	1.69072	5.15506	1.8902e-15	CD4	TvsB	CD4_TvsB	up	16.3413	12.1408	19.0708	14.6938	5.08813	5.10729	5.22318	3.85252	5.89085	11.4345	12.9739	9.84973	15.1795	10.438	11.8161	9.81922	11.9663	12.7486
SOX4	protein_coding	1.98439	8.23798	2.0703e-15	CD4	TvsB	CD4_TvsB	up	105.361	128.665	92.655	160.886	28.6956	40.3319	26.9031	27.2779	2.97442	56.9103	47.3249	54.1602	69.4529	45.9383	17.7031	9.65961	11.241	0.846575
NEIL3	protein_coding	3.2886	4.23826	2.08597e-15	CD4	TvsB	CD4_TvsB	up	20.588	10.6459	17.3176	13.1098	1.0583	2.94249	1.38941	0.899905	1.18999	4.20022	8.37041	6.4692	9.82005	4.47142	5.29348	2.06715	1.96125	0.590817
TGFBR3	protein_coding	-3.00392	5.208	2.1149e-15	CD4	TvsB	CD4_TvsB	down	0.264554	0.238583	0.242089	0.232589	1.47256	0.965355	2.9898	2.42531	6.95706	0.396691	0.677444	0.326569	0.378941	0.667738	11.0574	5.67754	18.2778	26.677
HIST1H2BB	protein_coding	3.92737	6.6469	2.12604e-15	CD4	TvsB	CD4_TvsB	up	940.97	340.252	597.658	463.108	30.7144	72.2641	33.6287	17.2296	30.6351	53.5268	111.506	115.399	183.097	47.6513	66.4123	24.3365	40.3726	16.5611
GPC3	protein_coding	3.18408	2.69079	2.15444e-15	CD4	TvsB	CD4_TvsB	up	6.28483	10.416	5.25476	3.56102	0.894899	0.608271	0.728965	0.570043	0.333333	1.54873	1.68089	1.84429	3.32824	1.83673	0.465946	0	0.356778	0.214955
HIST1H3I	protein_coding	2.41803	6.35423	2.19475e-15	CD4	TvsB	CD4_TvsB	up	677.119	360.127	501.361	540.958	100.6	133.912	91.4442	62.9955	72.3296	104.006	171.527	150.326	189.909	75.4608	122.937	87.5091	80.0136	41.1181
CENPA	protein_coding	4.04934	2.31486	2.23244e-15	CD4	TvsB	CD4_TvsB	up	7.20395	4.02671	7.39363	8.5603	0.156183	0.778359	0.284738	0.407643	0.259281	1.2581	2.35205	2.64383	3.42481	1.32214	0.509603	0.123383	0.731637	0.293869
PHF1	protein_coding	-1.82041	4.96347	2.23795e-15	CD4	TvsB	CD4_TvsB	down	3.86752	3.42584	3.78803	2.99063	10.8424	12.3961	12.5614	13.9173	15.9574	7.84729	4.91976	6.76527	4.47868	9.30857	9.97616	10.5461	10.8934	12.235
MRC2	protein_coding	2.41866	4.19313	2.24964e-15	CD4	TvsB	CD4_TvsB	up	2.58861	4.30808	2.31107	2.80173	0.569359	0.844223	0.380676	0.443618	0.490579	5.7656	7.65083	4.74165	4.58229	5.51651	1.65723	0.748985	1.19846	0.509687
HES1	protein_coding	2.7185	4.40778	2.38537e-15	CD4	TvsB	CD4_TvsB	up	24.4834	26.0749	23.6138	31.2928	5.19857	5.94992	2.65272	2.19073	0.120896	6.66922	6.44782	5.93721	8.32811	5.49004	10.1691	14.5947	3.51803	0
PPP2R3B	protein_coding	2.0111	4.16042	2.44006e-15	CD4	TvsB	CD4_TvsB	up	2.95571	3.54011	2.68214	4.35185	0.885598	1.02435	0.788783	0.651411	0.831303	1.95237	3.24696	2.38644	3.52458	2.401	1.14898	1.11275	0.804679	0.775697
YWHAE	protein_coding	1.70883	6.84255	2.60141e-15	CD4	TvsB	CD4_TvsB	up	65.9993	45.8987	57.6018	74.201	16.0388	22.4785	16.8468	19.1771	14.4869	20.4162	28.3173	21.7269	32.6595	23.5255	23.5102	23.4047	19.1081	10.2249
FAM117A	protein_coding	-1.59363	4.89837	2.90208e-15	CD4	TvsB	CD4_TvsB	down	2.75786	2.76424	4.27027	3.26249	9.78725	9.56399	11.6191	8.49113	14.894	5.10778	4.89147	4.34221	4.4261	4.68893	9.74716	13.5856	11.5986	15.6472
PACS1	protein_coding	-2.14161	6.18675	3.15431e-15	CD4	TvsB	CD4_TvsB	down	2.23578	4.37226	2.06961	3.62854	12.2578	12.8053	12.9159	16.3219	7.00491	5.5264	4.87638	4.63953	3.55357	7.72073	10.2597	9.3947	12.8435	13.1547
HELLS	protein_coding	2.04615	5.56962	3.217e-15	CD4	TvsB	CD4_TvsB	up	10.3557	8.4736	10.9461	11.997	1.77521	3.22915	2.07781	3.03164	0.935011	3.41483	4.83382	5.14796	6.23345	4.74654	1.79245	1.03673	2.47811	0.947502
C3	protein_coding	6.29684	1.51756	3.22763e-15	CD4	TvsB	CD4_TvsB	up	0.211718	0.346969	0.161485	0.0405196	0.00619819	0	0	0.00285485	0.0168377	0.803725	0.830422	0.483725	1.46206	0.981057	0.242686	0.117516	0	0.104961
MLEC	protein_coding	1.69868	6.74607	3.25886e-15	CD4	TvsB	CD4_TvsB	up	21.824	19.8054	31.9893	23.1084	6.93314	7.56838	8.78175	6.51404	12.2479	16.7283	21.3549	18.603	24.9441	15.082	11.0855	13.6837	13.3797	13.3486
HIST1H4J	protein_coding	2.84001	7.12354	3.6871e-15	CD4	TvsB	CD4_TvsB	up	1536.63	658.547	1044.68	829.596	116.845	211.605	149.485	90.2564	230.616	154.203	268.771	268.281	305.106	94.7	243.153	211.871	177.627	117.955
TTC16	protein_coding	-4.65503	2.09637	3.74798e-15	CD4	TvsB	CD4_TvsB	down	0.0225956	0.0567024	0.0097943	0.0437615	0.704994	1.46005	0.324089	0.839782	0.420696	0.274634	0.395556	0.432821	0.228462	0.261628	2.37962	0.614552	1.82209	4.16245
CCDC138	protein_coding	1.74993	4.45231	3.74798e-15	CD4	TvsB	CD4_TvsB	up	8.43401	6.55896	9.50245	6.81942	2.35115	2.55149	2.11276	2.29302	1.80374	3.02094	3.97731	3.47521	5.20587	3.05772	1.26405	1.56189	1.08471	1.60867
PM20D2	protein_coding	1.67919	5.73262	3.74798e-15	CD4	TvsB	CD4_TvsB	up	23.4947	17.7578	25.2227	24.4444	6.72459	9.08994	6.6187	5.94379	7.77036	8.42364	12.5372	12.7743	11.9008	8.90578	4.82949	5.71655	4.51974	5.07486
CYBRD1	protein_coding	3.00093	3.30108	4.23495e-15	CD4	TvsB	CD4_TvsB	up	2.98935	2.09846	3.28127	2.21378	0.156238	0.433283	0.371578	0.358281	0.69534	1.22557	1.6572	1.64491	3.42082	1.48817	3.31902	5.05787	2.61614	2.308
RARA	protein_coding	-2.32311	4.83919	4.34799e-15	CD4	TvsB	CD4_TvsB	down	1.15609	2.58759	1.11653	2.24835	8.97223	7.76306	6.71333	12.1263	4.2549	3.36015	2.13037	3.27014	2.33783	2.98566	18.1026	14.015	11.6533	6.22035
SKAP1	protein_coding	-1.45647	5.68258	4.36372e-15	CD4	TvsB	CD4_TvsB	down	11.1429	12.0473	8.25161	8.89828	30.5267	25.8662	24.355	29.9255	23.4825	15.1549	18.7475	16.5188	15.022	17.039	22.0388	20.697	20.0896	29.8193
SERPINE1	protein_coding	5.30979	1.5498	4.38675e-15	CD4	TvsB	CD4_TvsB	up	1.12237	0.861334	2.51428	5.25235	0.0539379	0.0537612	0.0553131	0.0819834	0.170945	0.162138	0.252087	0.210474	0.714725	0.433239	1.66312	0.613588	2.12243	0.548034
HIST1H3B	protein_coding	3.94703	8.18373	4.40528e-15	CD4	TvsB	CD4_TvsB	up	3140.19	1672.92	2275.24	2487.86	109.81	308.524	108.617	93.828	51.9727	239.77	400.579	434.26	603.248	181.185	322.71	57.7441	205.917	14.1786
CD44	protein_coding	-1.7128	8.89154	4.42529e-15	CD4	TvsB	CD4_TvsB	down	22.915	26.0459	18.9072	21.3108	71.9812	56.2737	66.0318	98.0416	60.3372	32.6935	33.9617	35.1544	28.2609	42.4284	67.2975	64.6399	53.4728	50.4402
KCNQ1	protein_coding	-2.31656	3.9029	5.56998e-15	CD4	TvsB	CD4_TvsB	down	0.829133	1.65998	0.581319	1.20078	4.75759	5.22571	4.99442	6.28057	3.6136	3.89598	3.72614	3.0614	2.38214	3.86929	7.5708	5.97654	5.96751	3.30186
CLIP1	protein_coding	-1.43638	6.09099	5.66533e-15	CD4	TvsB	CD4_TvsB	down	1.63541	2.47022	1.98099	2.31155	5.05319	5.38521	6.20002	6.09665	5.57886	3.60211	3.63589	3.74033	3.23043	3.64866	4.94635	5.58624	4.39296	5.91934
DOCK1	protein_coding	3.32278	2.89283	5.68364e-15	CD4	TvsB	CD4_TvsB	up	1.27944	2.43673	3.04379	1.98397	0.120456	0.375901	0.140864	0.233605	0.110988	0.668879	1.24446	0.794799	1.14989	1.46526	0.155144	0.0901505	0.0593972	0.0357862
PDZD4	protein_coding	-3.16451	3.05197	5.74811e-15	CD4	TvsB	CD4_TvsB	down	0.194796	0.276361	0.0622795	0.196027	1.59735	1.66232	1.91447	1.30898	2.62007	0.227782	0.370494	0.381732	0.234672	0.369868	3.14267	1.80359	4.67904	18.3911
H2AFX	protein_coding	2.50384	4.70925	5.85441e-15	CD4	TvsB	CD4_TvsB	up	34.5343	25.6957	29.8419	44.7421	5.10642	8.99913	5.10542	4.52229	4.45983	10.2169	16.774	13.2321	19.7467	8.94054	23.0096	9.85343	20.3752	5.77688
GRK6	protein_coding	-1.45331	6.86157	6.00617e-15	CD4	TvsB	CD4_TvsB	down	9.80353	14.4697	11.5038	12.9905	33.1402	34.4208	33.6488	32.3462	36.5774	21.7863	19.45	18.297	17.8446	17.1646	46.9305	50.4506	36.8678	34.1884
WDFY3	protein_coding	3.41676	3.02647	6.06351e-15	CD4	TvsB	CD4_TvsB	up	0.453636	0.361219	0.799488	0.735497	0.0255194	0.0532195	0.0806036	0.0606509	0.26713	0.31226	0.25762	0.230518	0.345349	0.411158	1.54375	1.98858	0.459053	0.916153
GCC2	protein_coding	-1.58669	7.09442	6.18238e-15	CD4	TvsB	CD4_TvsB	down	4.22769	5.47576	3.9614	4.6571	14.9832	11.454	13.6275	14.9682	15.6884	12.7338	10.7326	11.5739	11.0409	13.3172	6.12473	7.42368	10.4864	12.6139
FSCN1	protein_coding	3.93122	3.62013	6.70165e-15	CD4	TvsB	CD4_TvsB	up	6.69086	11.0724	5.93329	10.9203	0.223699	1.18272	0.229402	0.624646	0.324944	4.82904	3.25264	3.11863	3.75782	2.31205	1.98441	0.530159	0.654946	0.0789196
FAM92A	protein_coding	3.04371	1.95875	7.18008e-15	CD4	TvsB	CD4_TvsB	up	1.51729	0.80287	1.44751	1.21555	0.0927182	0.184829	0.213935	0.108899	0.0398799	0.479548	0.606666	0.506135	0.699256	0.361413	0.102103	0.131843	0	0.0392525
CDK4	protein_coding	1.99494	5.18942	7.26467e-15	CD4	TvsB	CD4_TvsB	up	25.494	21.1291	23.2845	24.3323	5.77884	8.14517	5.75352	3.94001	9.72302	8.18238	11.1689	10.3082	14.4856	6.94788	7.09741	7.25973	5.03762	7.44983
LRR1	protein_coding	2.2326	4.14454	7.3701e-15	CD4	TvsB	CD4_TvsB	up	18.3426	12.5061	24.4963	14.8707	3.58857	4.96035	3.68006	2.69096	4.85444	4.75909	5.93147	5.94062	7.97876	3.84252	3.74831	4.2524	2.66509	2.96435
MIR181A1HG	lincRNA	2.95242	4.96622	7.68214e-15	CD4	TvsB	CD4_TvsB	up	29.357	15.8806	25.9712	23.4882	2.49357	3.05247	1.99794	4.69651	1.07385	8.22401	5.39404	10.1052	21.3743	11.3314	1.94335	0.828108	1.48804	1.34479
AC099548.2	transcribed_unprocessed_pseudogene	-1.73489	3.69875	7.87588e-15	CD4	TvsB	CD4_TvsB	down	2.01011	2.15293	1.9391	1.69179	6.98689	5.23684	7.02387	6.70952	4.65049	2.82425	2.64725	2.56545	2.5426	2.20901	3.48463	2.15983	4.13572	3.13475
RNF125	protein_coding	-1.67829	6.4033	7.89666e-15	CD4	TvsB	CD4_TvsB	down	6.06267	7.62531	5.57941	6.95031	22.1449	19.093	20.4402	22.2299	14.8622	9.86416	12.0681	10.4923	8.74344	10.29	12.034	10.3762	20.9555	14.5507
CTTN	protein_coding	3.54254	3.08229	8.00699e-15	CD4	TvsB	CD4_TvsB	up	0.768966	1.47394	0.991595	0.654512	0.116375	0.110109	0.0482447	0.0547421	0.473086	1.28283	1.12637	1.0402	2.12218	1.42142	3.23566	1.40837	6.40269	1.50948
QPRT	protein_coding	2.69491	1.88492	8.10074e-15	CD4	TvsB	CD4_TvsB	up	1.65986	1.88786	1.76826	2.46541	0.203148	0.398446	0.324603	0.26765	0.243845	1.26143	1.57505	1.04336	1.5584	1.21096	0.346837	0	0.132787	0.400015
TMEM8A	protein_coding	-1.63261	4.96892	8.16804e-15	CD4	TvsB	CD4_TvsB	down	2.24138	3.13865	2.90725	3.49717	7.85053	8.40716	8.39986	11.917	10.6789	5.23725	3.96624	3.81628	4.42885	3.83446	11.3053	13.3696	12.5063	10.8109
CLGN	protein_coding	5.14732	2.53614	8.35339e-15	CD4	TvsB	CD4_TvsB	up	4.48211	3.83652	5.73064	5.38632	0.0165074	0.379692	0.0620702	0.0760319	0.0847034	1.23567	1.98875	2.30247	3.47498	1.54039	0.0807917	0.0782438	0	0
TMEM63A	protein_coding	-2.24523	6.49536	8.76024e-15	CD4	TvsB	CD4_TvsB	down	2.3388	3.40118	2.56328	3.99607	10.8456	13.8825	10.4309	23.1612	9.32204	8.2484	6.88604	7.87428	5.14707	10.8235	10.0184	6.86274	8.32604	12.9636
MCM6	protein_coding	1.96072	6.33794	8.94077e-15	CD4	TvsB	CD4_TvsB	up	39.6666	35.1502	39.9013	39.7823	7.50838	13.5029	7.83692	10.8368	8.62259	17.8832	22.6523	21.0672	26.9998	18.9766	11.779	6.35734	15.267	8.41991
REPIN1	protein_coding	1.70231	6.06845	9.33457e-15	CD4	TvsB	CD4_TvsB	up	17.5157	22.0842	24.6675	33.2376	6.98018	6.80182	9.00651	7.175	10.2786	14.427	15.314	13.0378	16.7057	13.4692	12.2269	17.1568	10.7146	8.39831
RAVER2	protein_coding	2.22978	3.51236	9.71457e-15	CD4	TvsB	CD4_TvsB	up	4.53202	3.27277	3.87266	4.19604	0.654798	1.34312	0.686028	0.689362	1.13966	1.80693	1.8459	1.91805	2.26966	2.24334	0.249722	0.483694	0	1.34405
MOB3A	protein_coding	-1.58332	5.74612	1.01045e-14	CD4	TvsB	CD4_TvsB	down	3.48213	5.071	4.46941	5.55535	14.0586	11.8536	14.8805	14.9046	11.2394	12.0591	11.823	9.57865	8.10255	11.9622	26.0004	26.4777	20.7479	22.613
NFATC2	protein_coding	-1.99889	5.97136	1.02606e-14	CD4	TvsB	CD4_TvsB	down	1.80221	2.44888	1.86481	2.48954	7.87422	7.4622	8.82669	10.2377	7.44612	3.79115	3.65555	2.80845	2.34764	5.90146	13.0495	11.6931	16.8091	27.4985
HIST1H3J	protein_coding	3.54948	5.35298	1.02606e-14	CD4	TvsB	CD4_TvsB	up	239.069	92.2793	178.117	135.982	9.59105	27.4908	9.81282	8.16025	8.60442	20.6887	41.0207	42.174	56.0839	15.5774	21.1888	10.1024	16.2244	4.88752
SPTLC3	protein_coding	2.3862	3.12986	1.1163e-14	CD4	TvsB	CD4_TvsB	up	1.37683	1.08407	1.98283	1.67897	0.216087	0.328256	0.238164	0.390672	0.122522	1.99081	2.33445	1.94831	1.26969	1.90836	0.14826	0.143585	0.227048	0.239389
SLFN11	protein_coding	2.3839	5.63748	1.11776e-14	CD4	TvsB	CD4_TvsB	up	18.091	10.7283	22.0875	15.4957	2.91659	3.78432	3.69002	2.32505	5.25599	6.2609	9.61619	7.7755	10.826	6.46889	4.56113	7.77114	2.26365	9.05969
HIST1H2BO	protein_coding	3.22461	6.71152	1.12098e-14	CD4	TvsB	CD4_TvsB	up	1036.91	592.578	815.778	834.897	67.0634	160.141	71.5057	52.0433	59.0094	115.19	223.729	201.682	258.72	82.3095	157.814	51.3739	118.047	29.0606
IDH2	protein_coding	1.79506	6.91845	1.17296e-14	CD4	TvsB	CD4_TvsB	up	77.7532	71.5082	63.6978	101.226	20.6731	26.0093	20.8616	22.981	18.8361	35.7116	51.6291	41.9321	58.4051	28.7454	37.7068	32.4312	41.2462	21.3299
LDLRAD4	protein_coding	1.49	7.63096	1.17296e-14	CD4	TvsB	CD4_TvsB	up	19.747	14.4354	23.096	20.8856	7.59951	6.75628	6.58142	6.89039	4.40852	17.4181	16.2664	16.6311	20.4617	15.1784	4.49224	4.49656	4.18424	2.86868
PPP1R13B	protein_coding	-2.26157	2.88708	1.41191e-14	CD4	TvsB	CD4_TvsB	down	0.19723	0.274251	0.150449	0.240439	0.983101	1.05029	1.05115	1.04252	0.941969	0.825383	0.540201	0.738706	0.569379	0.985706	1.42669	1.27333	1.12455	1.90354
HIST1H3C	protein_coding	3.76243	6.85675	1.41459e-14	CD4	TvsB	CD4_TvsB	up	1199.67	588.432	898.165	801.906	41.4037	136.415	43.4467	35.6338	28.7726	132.802	225.529	224.255	315.138	103.202	136.46	31.5509	96.487	12.7608
HIST2H3D	protein_coding	2.91224	4.3839	1.44596e-14	CD4	TvsB	CD4_TvsB	up	198.609	90.4869	141.663	132.794	16.327	33.1249	12.0208	13.247	20.6602	21.6156	30.2619	36.3564	39.1857	13.1537	38.1105	23.812	27.0634	9.92505
UCP2	protein_coding	-1.90811	5.84381	1.51629e-14	CD4	TvsB	CD4_TvsB	down	7.61466	6.70694	9.71405	6.9075	21.0812	19.6721	33.3437	42.1152	13.5252	9.21574	9.40709	7.01689	8.72192	11.0504	25.8333	32.5771	28.9838	27.8139
PPARD	protein_coding	-2.30144	3.20973	1.51629e-14	CD4	TvsB	CD4_TvsB	down	0.448078	0.842235	0.502377	0.776869	2.85676	3.70281	2.79895	3.31263	2.24775	2.00009	1.75614	1.32052	1.31697	2.33473	3.06088	1.97623	2.82116	3.9878
TRADD	protein_coding	-1.52362	4.06876	1.61325e-14	CD4	TvsB	CD4_TvsB	down	3.71469	3.55285	3.69158	3.09779	11.0731	9.45088	11.0736	8.82654	18.336	4.30235	3.50859	3.60612	3.17479	3.2303	5.90501	6.48128	6.02866	8.28598
SKP2	protein_coding	1.82681	4.65224	1.68303e-14	CD4	TvsB	CD4_TvsB	up	15.0611	9.06718	15.8047	11.0162	3.50671	4.12234	3.17764	3.55048	4.10525	5.38398	7.6287	7.34185	9.06482	5.6994	2.23863	2.16803	3.40305	3.94874
UBE2E2	protein_coding	1.86547	3.66257	1.7631e-14	CD4	TvsB	CD4_TvsB	up	7.94076	6.49324	7.98874	8.12452	2.0969	1.68025	2.16115	2.45449	1.36579	3.25713	3.89716	3.44262	4.63764	3.45769	2.23776	4.18492	1.77255	0.889955
CCSAP	protein_coding	1.36257	4.8943	1.76612e-14	CD4	TvsB	CD4_TvsB	up	8.17858	7.30158	8.78948	8.29979	3.03024	3.20168	2.99763	3.4393	3.52755	4.6198	4.97329	4.97923	5.65421	4.45875	2.86399	3.16432	2.08487	3.02397
UGP2	protein_coding	1.90194	7.23799	1.86608e-14	CD4	TvsB	CD4_TvsB	up	58.1386	37.5852	59.2678	40.1522	14.3848	14.3316	14.4989	8.99393	15.2566	16.5989	25.53	22.7928	31.4587	18.3714	9.99652	9.94495	8.5628	11.3049
CTNNAL1	protein_coding	2.91527	4.03714	1.86608e-14	CD4	TvsB	CD4_TvsB	up	15.4404	12.4878	11.6326	13.8797	1.23647	3.37073	1.21164	1.24533	1.82626	2.5945	4.36623	4.45761	6.42979	2.70034	2.98548	1.48473	3.70702	1.3959
COL17A1	protein_coding	4.95273	1.8154	1.88058e-14	CD4	TvsB	CD4_TvsB	up	0.358379	0.491822	0.225463	0.312794	0	0.032847	0.00549171	0	0	0.994269	1.80203	0.971474	1.2003	2.58082	0	0	0	0
CR1	protein_coding	-2.88782	4.30356	1.97693e-14	CD4	TvsB	CD4_TvsB	down	0.298162	0.241906	0.458316	0.543868	2.20311	1.48779	4.58936	3.15205	2.09415	0.551969	0.355377	0.533286	0.418883	0.5389	3.2392	6.99967	2.48871	1.55025
LGALS2	protein_coding	4.65535	2.70751	1.98412e-14	CD4	TvsB	CD4_TvsB	up	18.7522	17.5892	9.78711	14.7957	0.270145	0.254921	1.61958	0.258426	3.66931	1.30444	0.712217	0.655607	1.05457	0.613647	37.5292	32.5043	9.34516	2.81518
UBTD2	protein_coding	1.80317	4.20434	2.02236e-14	CD4	TvsB	CD4_TvsB	up	8.74787	6.31508	11.8273	9.24033	2.54366	2.20203	3.12701	2.48483	5.3335	6.40567	7.11342	6.89383	8.12664	6.22465	3.13786	4.15069	2.05107	2.91283
GIMAP7	protein_coding	-1.85891	6.78392	2.02236e-14	CD4	TvsB	CD4_TvsB	down	35.7399	37.4977	48.8013	26.5047	138.047	133.004	147.41	120.523	199.271	64.5312	92.7513	80.9578	53.6469	47.9944	68.5898	97.7894	69.3074	115.992
RORA	protein_coding	-2.07738	7.0022	2.19193e-14	CD4	TvsB	CD4_TvsB	down	2.66286	3.61709	2.0406	2.26015	11.0043	9.33982	11.0995	13.2103	14.5664	4.07894	3.66527	4.25542	3.43328	6.37987	6.4345	4.7383	10.6145	22.3145
PCNA	protein_coding	2.79445	6.85816	2.29253e-14	CD4	TvsB	CD4_TvsB	up	241.048	172.065	189.794	196.716	23.4289	50.8495	21.7352	19.2012	27.2949	43.9616	69.0631	71.349	111.926	38.2163	45.684	21.789	49.6434	20.9962
ARL11	protein_coding	3.25018	1.99091	2.33155e-14	CD4	TvsB	CD4_TvsB	up	1.8904	1.53071	2.74316	1.72562	0.224859	0.22757	0.239815	0.130496	0.374647	0.878704	1.06492	0.541394	1.49613	1.09429	0.924438	2.43006	0.632007	0.304622
SLC46A1	protein_coding	3.77198	1.70903	2.68917e-14	CD4	TvsB	CD4_TvsB	up	0.40859	0.182684	0.339622	0.224623	0.00658568	0.0185142	0.0427727	0.0151666	0.349854	0.787982	0.834458	0.756368	0.866472	1.34318	0.29009	0.249725	0	0.44609
PTPRD	protein_coding	4.69158	3.42251	2.96973e-14	CD4	TvsB	CD4_TvsB	up	3.10152	0.921498	2.61785	1.88759	0.0591973	0.169605	0.00639017	0.0925607	0.0126957	1.17622	1.18919	1.36322	2.19163	1.76466	0.0228733	0	0.0437856	0
RFC5	protein_coding	1.73793	4.79681	2.98029e-14	CD4	TvsB	CD4_TvsB	up	21.9567	16.5129	18.7632	17.634	5.71421	6.89453	4.9095	4.91017	4.54609	5.18314	6.91376	7.31634	9.69006	5.17327	4.821	3.9159	3.72124	3.31817
MTERF4	protein_coding	-1.51711	6.49944	3.01948e-14	CD4	TvsB	CD4_TvsB	down	5.95802	5.80738	5.54756	6.16953	22.0869	15.7475	12.4036	16.9713	8.4283	7.73474	7.33651	8.08707	6.41399	7.18845	7.82973	5.95791	8.17537	5.68787
CD52	protein_coding	-2.13294	8.22341	3.05781e-14	CD4	TvsB	CD4_TvsB	down	135.005	135.745	79.1752	111.567	606.927	501.811	507.342	407.89	644.08	126.645	196.495	206.564	194.818	99.468	460.959	698.155	373.441	271.115
ACBD7	protein_coding	3.70488	1.8224	3.07505e-14	CD4	TvsB	CD4_TvsB	up	4.61203	5.58876	2.79046	7.31623	0.367555	0.546005	0.188463	0.444396	0.0936075	2.06148	4.00826	3.03253	4.88986	1.56025	0.674595	0.16333	0.322838	0
HIST1H4B	protein_coding	2.93146	6.4472	3.1115e-14	CD4	TvsB	CD4_TvsB	up	697.898	372.592	634.2	435.292	63.3643	99.7847	71.8283	45.4334	123.541	71.3729	218.603	140.962	154.058	51.8772	144.775	87.1422	100.476	56.5446
ANXA1	protein_coding	-2.15956	7.87171	3.55684e-14	CD4	TvsB	CD4_TvsB	down	22.3427	18.0897	26.1861	23.1317	87.057	96.6954	80.34	136.922	102.836	6.16697	9.47381	8.30936	14.6775	6.38105	92.779	57.5596	57.3633	78.7041
DTYMK	protein_coding	1.97659	3.74604	3.58566e-14	CD4	TvsB	CD4_TvsB	up	13.1763	10.484	9.28817	13.66	2.5202	3.72998	2.74284	2.83246	3.30552	3.37017	4.89953	4.17311	5.50216	2.9437	4.53528	3.19436	3.15699	3.20972
RBM38	protein_coding	-1.69492	6.79042	3.68082e-14	CD4	TvsB	CD4_TvsB	down	14.7698	24.0274	13.5185	18.4734	67.1976	52.8277	51.1675	57.9863	37.7562	36.7622	26.905	29.6237	25.3748	26.4303	68.6613	60.7572	93.4455	38.835
ANKRD13D	protein_coding	-1.64386	5.11031	4.01081e-14	CD4	TvsB	CD4_TvsB	down	1.50044	2.05255	2.15594	2.15337	5.61279	6.6229	5.51153	6.84659	4.44686	5.79135	5.03582	4.85998	5.01677	5.50091	9.92593	4.78803	7.06162	9.4302
MND1	protein_coding	3.59728	3.02975	4.22729e-14	CD4	TvsB	CD4_TvsB	up	14.3529	11.9023	13.8186	17.222	0.648217	2.72912	0.688068	0.628557	0.350122	3.4185	6.20082	6.14657	7.66286	3.55972	0.667907	0.808554	0.319638	0.385157
NTRK3	protein_coding	3.91877	2.40931	4.24253e-14	CD4	TvsB	CD4_TvsB	up	0.263654	0.177463	0.211723	0.168381	0.0283017	0.00838382	0.00659621	0.0106655	0.00232979	0.51864	0.727499	0.306	0.19404	0.669362	0.00944433	0.00914648	0	0
WASF1	protein_coding	3.32771	2.03036	4.42458e-14	CD4	TvsB	CD4_TvsB	up	1.82677	2.43751	2.46879	2.94333	0.174173	0.416808	0.227326	0.131274	0.0621306	1.51657	1.84183	1.41101	2.32134	1.4152	0.387478	1.35093	0	0.0893777
ZRSR2	protein_coding	-1.6331	3.86147	4.45798e-14	CD4	TvsB	CD4_TvsB	down	3.54291	3.69542	3.11731	4.64802	11.4238	10.1752	13.0998	11.8132	7.19386	7.31685	7.1756	7.33869	6.49292	7.838	3.77068	5.77215	3.49262	6.17252
PIM3	protein_coding	-2.16298	5.95689	4.47633e-14	CD4	TvsB	CD4_TvsB	down	11.5802	12.3075	7.93497	13.1395	53.9607	63.2217	32.1278	51.9943	12.1491	10.397	8.12544	9.36877	9.26441	7.8868	74.7334	25.9482	41.4637	10.6556
H2AFY	protein_coding	1.50164	8.09902	4.93049e-14	CD4	TvsB	CD4_TvsB	up	31.0497	27.1893	28.5772	34.0683	9.91514	12.6966	9.54594	10.5305	6.70407	11.5195	15.2849	12.8721	18.0333	12.9808	11.271	9.90817	9.90136	5.99834
ZBP1	protein_coding	-2.23804	2.75447	5.12906e-14	CD4	TvsB	CD4_TvsB	down	0.236339	0.32697	0.307812	0.228014	1.22879	1.39122	1.40702	1.18326	2.68082	0.63326	0.614958	0.520668	0.287201	0.654278	2.66424	2.85182	3.31057	4.2048
SUN2	protein_coding	-1.60396	8.66506	5.13588e-14	CD4	TvsB	CD4_TvsB	down	17.4095	28.205	20.4718	27.4011	76.2412	66.583	78.1497	63.2099	103.459	50.0443	49.017	43.1246	33.8202	38.6027	109.207	100.673	104.116	117.464
DEPDC1B	protein_coding	3.39306	3.5281	5.32344e-14	CD4	TvsB	CD4_TvsB	up	10.6551	5.8466	7.2145	10.7782	0.424955	1.49738	0.792767	0.555962	0.298837	1.58278	1.74664	2.53353	3.87469	1.75152	0.663783	0.25714	1.77892	0.306223
SMS	protein_coding	1.70257	5.83225	5.39681e-14	CD4	TvsB	CD4_TvsB	up	52.3509	51.6888	47.0201	53.7349	16.314	19.2691	15.5373	11.7665	18.848	19.9873	26.1351	22.9425	32.6544	16.9837	22.6904	19.7094	14.3292	10.3868
TESPA1	protein_coding	-1.34694	6.80515	5.4003e-14	CD4	TvsB	CD4_TvsB	down	13.1975	15.526	15.7088	15.2089	42.4111	37.731	40.0266	31.5536	27.9487	19.7684	21.2415	21.0968	20.7459	20.3159	15.5352	11.8804	16.9384	12.8145
CBX5	protein_coding	1.57036	7.79418	5.56929e-14	CD4	TvsB	CD4_TvsB	up	26.6048	21.3824	28.6801	35.9953	9.33755	9.738	10.8216	8.03677	9.64972	13.239	15.1421	12.5757	16.4141	16.5605	6.68544	7.66215	9.32496	7.38115
BCL9L	protein_coding	-2.65385	5.88808	5.84944e-14	CD4	TvsB	CD4_TvsB	down	0.759536	1.40456	0.607808	1.59748	5.63186	6.00515	6.92144	8.93556	3.49853	6.13142	4.60835	3.73165	2.62242	8.49453	8.71075	7.66487	11.5476	13.8589
RUNX3	protein_coding	-2.26008	6.41431	6.44071e-14	CD4	TvsB	CD4_TvsB	down	2.22758	3.89874	1.74109	4.47318	14.1058	14.4026	15.0896	15.4962	11.5432	13.6652	7.95327	8.21494	8.02244	13.7186	50.8846	32.8352	57.8452	67.8986
SLC1A4	protein_coding	2.03542	4.63615	6.59006e-14	CD4	TvsB	CD4_TvsB	up	6.24097	6.15338	9.3548	9.41742	1.40099	2.21676	2.05463	1.92901	0.913855	1.91606	2.54184	2.36545	3.22282	2.11763	2.76702	2.57397	5.92405	1.21772
PYHIN1	protein_coding	-2.35538	4.75594	6.71156e-14	CD4	TvsB	CD4_TvsB	down	2.65816	3.64858	1.88299	1.69531	13.4128	16.366	10.9501	9.834	9.35543	2.40056	4.80784	3.868	2.73296	2.57044	14.233	6.4701	12.5108	22.6129
HLTF	protein_coding	1.56762	5.82834	6.78475e-14	CD4	TvsB	CD4_TvsB	up	16.2356	12.6107	18.5181	12.8669	4.69285	6.51068	5.05269	4.0533	9.24636	10.6542	12.9576	12.2293	12.7234	9.30167	4.6132	5.15818	3.93376	7.44873
TPRG1	protein_coding	2.54903	3.18877	7.19073e-14	CD4	TvsB	CD4_TvsB	up	1.88691	2.84377	2.19416	1.31714	0.36271	0.575558	0.236869	0.226905	0.434651	1.06574	1.13574	1.03975	0.956464	0.995417	0.0264956	0.10264	0.101439	0.977858
S1PR5	protein_coding	-3.88575	4.16239	7.35252e-14	CD4	TvsB	CD4_TvsB	down	0.0384713	0.0919444	0.0197639	0.015686	0.392443	0.277384	1.24508	0.54227	1.70463	0.162641	0.191057	0.10182	0.0864399	0.115889	33.7628	14.8231	25.163	49.4272
RCC2	protein_coding	1.47775	7.21046	7.721e-14	CD4	TvsB	CD4_TvsB	up	50.3821	54.2786	63.7271	58.2527	16.6515	26.0454	18.8936	19.7761	17.9556	42.2192	43.1509	38.2477	45.3826	35.934	33.4929	34.6307	25.4348	20.8324
YPEL3	protein_coding	-1.62643	4.95482	7.75569e-14	CD4	TvsB	CD4_TvsB	down	3.34835	4.74466	4.48271	4.32631	13.0899	13.4493	14.4221	11.256	10.4866	10.8222	9.89291	8.46971	7.06072	9.19403	13.7397	17.1522	8.66579	11.4497
PLXND1	protein_coding	2.56781	5.12575	7.9175e-14	CD4	TvsB	CD4_TvsB	up	2.42587	6.63138	3.44047	8.29404	0.826914	0.758638	0.991142	0.930205	0.963178	2.68692	4.55838	2.33835	4.56805	3.41238	5.57781	3.69339	3.37704	9.54482
FSD1L	protein_coding	2.45437	2.29552	8.12165e-14	CD4	TvsB	CD4_TvsB	up	1.00187	0.616453	1.03313	1.10813	0.146332	0.132229	0.23224	0.17572	0.310757	0.425089	0.450508	0.461377	0.510787	0.428003	0.358095	0.64406	0.244817	0.4425
CDK1	protein_coding	3.10968	4.33471	8.46029e-14	CD4	TvsB	CD4_TvsB	up	16.8795	8.96193	15.9999	13.9364	0.779115	3.17136	1.25233	1.24591	0.602449	2.91011	5.33241	5.20028	7.53997	2.56441	1.02828	0.87137	1.4763	0.296486
SPIN4	protein_coding	2.55826	2.69886	8.51388e-14	CD4	TvsB	CD4_TvsB	up	3.29069	2.06171	4.01754	2.97567	0.459723	0.717767	0.561447	0.346493	0.756883	1.29325	1.54959	1.36018	2.062	1.2539	1.47274	1.12915	0.469868	1.91086
CCM2	protein_coding	-1.3267	5.88243	8.57896e-14	CD4	TvsB	CD4_TvsB	down	3.52766	3.63889	4.29329	3.96148	9.95506	9.83136	9.74601	9.16081	8.60384	6.6707	6.94006	7.16533	5.8418	5.877	8.59997	10.1497	6.60865	9.10091
MAP3K3	protein_coding	-1.33455	5.93889	8.57896e-14	CD4	TvsB	CD4_TvsB	down	4.43975	5.00614	5.2068	4.77363	12.1714	10.6259	13.2069	13.0107	15.1034	6.78289	7.0755	7.06197	5.29027	6.67261	17.3747	18.7097	13.779	15.4584
FNDC3B	protein_coding	-1.70805	5.06699	8.65217e-14	CD4	TvsB	CD4_TvsB	down	1.11448	1.36289	0.893818	0.778359	3.23378	2.90387	3.42659	3.99358	3.60569	1.17503	0.702956	0.920419	1.10765	1.20229	3.998	3.48473	4.44617	7.8387
SLC43A2	protein_coding	2.35405	4.35284	8.89262e-14	CD4	TvsB	CD4_TvsB	up	1.66923	2.50066	3.03471	3.81662	0.465602	0.48261	0.632194	0.57611	0.502405	1.21773	1.4406	1.11524	1.74263	1.32414	6.1694	5.35198	1.82392	1.42856
MAP4K2	protein_coding	-1.50703	5.61657	9.01483e-14	CD4	TvsB	CD4_TvsB	down	2.86259	4.70862	2.97715	3.51973	9.09685	11.6331	8.01851	11.2395	8.5225	4.44297	4.09315	4.78668	4.53454	4.18224	8.91772	7.42098	8.47222	6.24721
HMGB3	protein_coding	2.8149	4.49251	9.2042e-14	CD4	TvsB	CD4_TvsB	up	12.0277	13.9924	13.5201	19.1689	1.18843	3.63475	1.3833	2.1276	0.596982	3.70817	5.40565	5.06307	9.28135	3.10982	2.35632	1.17184	1.95054	0.293795
POLL	protein_coding	-1.57822	3.83288	9.34156e-14	CD4	TvsB	CD4_TvsB	down	1.07884	1.4066	1.12424	1.16669	4.15869	3.42461	3.34992	3.33379	4.28318	1.91417	1.87933	1.73691	1.45888	1.9349	4.66118	3.52106	3.56909	4.03189
ANK1	protein_coding	-3.27421	2.58323	9.94436e-14	CD4	TvsB	CD4_TvsB	down	0.0416514	0.137372	0.0545639	0.0624961	0.578372	0.994392	0.789191	0.512975	0.818049	0.197215	0.258148	0.174615	0.0718734	0.216433	2.26925	1.60862	1.16436	1.1602
PIK3CD	protein_coding	-1.46215	7.8157	1.02464e-13	CD4	TvsB	CD4_TvsB	down	13.7808	15.1897	17.7771	16.1685	37.8145	43.2829	40.6289	51.6468	42.1696	41.1828	36.618	33.5994	25.5881	35.1882	47.7183	50.5411	47.353	44.7272
CARD11	protein_coding	-1.79704	6.77959	1.02701e-13	CD4	TvsB	CD4_TvsB	down	5.1678	10.4881	5.50657	7.73323	21.9363	26.5581	28.9583	22.962	23.5014	23.4697	24.3394	19.9849	14.8302	25.8206	35.8531	41.5318	38.4259	44.693
ATM	protein_coding	-1.52782	9.91087	1.03528e-13	CD4	TvsB	CD4_TvsB	down	25.8351	19.0303	21.8657	17.1074	64.9358	48.0988	63.3782	65.3351	56.2738	44.6629	42.2792	49.8063	38.4307	47.2542	32.0252	39.7311	45.6373	54.7308
ARMCX1	protein_coding	2.40208	2.84174	1.03989e-13	CD4	TvsB	CD4_TvsB	up	6.74795	5.8986	10.4679	6.40042	1.49479	1.89164	1.03842	1.14378	0.684055	2.92025	4.18167	3.34281	4.37293	2.47761	1.17999	1.0285	1.35529	0.680456
ITPRIPL1	protein_coding	2.46638	3.40463	1.09929e-13	CD4	TvsB	CD4_TvsB	up	3.87526	2.98925	4.24246	3.00245	0.314386	0.927309	0.701698	0.603068	1.72148	1.50096	2.58142	2.44128	2.49224	1.37183	2.17228	2.10377	2.7029	5.88755
CKS1B	protein_coding	2.33744	4.15019	1.17464e-13	CD4	TvsB	CD4_TvsB	up	20.7005	16.1606	15.6108	21.769	3.4589	5.41116	3.38105	2.41006	3.63855	3.69572	6.28284	5.34631	8.85962	3.86834	4.64642	4.08129	2.27533	2.11861
KRT5	protein_coding	4.55857	4.361	1.20732e-13	CD4	TvsB	CD4_TvsB	up	4.45182	2.12191	2.75866	2.48857	0.0801779	0	0.205555	0.221577	0.243218	13.5429	14.914	11.2199	12.8622	18.643	0.117724	0.0570057	0	0
HS6ST1	protein_coding	1.73094	4.53781	1.21226e-13	CD4	TvsB	CD4_TvsB	up	6.49669	6.21438	9.89572	10.0787	2.56825	2.62266	2.49432	2.15769	2.70154	4.51204	5.75829	5.52135	6.71247	4.81735	3.66843	4.85888	2.47847	5.03973
IFITM2	protein_coding	-1.87307	5.61205	1.28589e-13	CD4	TvsB	CD4_TvsB	down	9.24656	14.6889	12.6379	14.7857	50.6595	49.1009	57.5774	30.8322	29.6362	23.6023	20.9508	16.4517	19.2405	16.2408	59.2704	75.3192	36.6705	37.0115
S100A4	protein_coding	-2.01876	6.12592	1.32939e-13	CD4	TvsB	CD4_TvsB	down	20.73	19.9978	12.2142	9.53298	54.6737	73.9148	70.9237	53.5115	189.899	12.2441	9.62374	9.83946	14.2927	6.86059	188.306	161.362	137.299	196.143
FSTL1	protein_coding	3.75042	3.68778	1.39814e-13	CD4	TvsB	CD4_TvsB	up	2.74401	2.33104	2.7921	2.1973	0.0985801	0.361285	0.107159	0.177081	0.17139	1.64203	2.46337	2.25403	4.29681	0.989767	0.607924	0.504644	2.10579	0.434035
RHOC	protein_coding	2.06754	3.62056	1.41402e-13	CD4	TvsB	CD4_TvsB	up	3.5242	2.25458	2.43349	2.45863	0.444251	0.635373	0.893633	0.566638	1.77543	2.33397	2.68851	2.0357	2.95059	2.06368	9.84703	5.46677	7.32381	8.75271
ZNF783	protein_coding	-1.50112	4.48593	1.47149e-13	CD4	TvsB	CD4_TvsB	down	1.33213	1.78173	1.68615	1.6709	4.4205	4.41505	4.03476	5.46836	3.62756	3.42876	3.05275	3.23682	2.21418	2.79508	4.2444	4.00142	4.96123	3.98545
ZNF57	protein_coding	2.44501	2.66413	1.47569e-13	CD4	TvsB	CD4_TvsB	up	8.21109	3.96917	6.06827	8.20905	1.3901	1.24155	1.11465	1.10345	1.70066	1.18325	1.63573	2.35736	2.02212	1.53718	0.977105	1.26172	1.24696	1.50256
TYMS	protein_coding	3.56129	4.18286	1.53123e-13	CD4	TvsB	CD4_TvsB	up	22.4496	18.6342	15.4725	23.6647	0.745369	3.79208	0.900102	1.33796	0.277546	3.44279	6.16412	7.11375	9.48597	6.60735	4.09127	0.99056	3.72009	0.353892
SLCO4C1	protein_coding	2.38403	2.45813	1.55919e-13	CD4	TvsB	CD4_TvsB	up	1.076	0.940761	1.20085	0.712402	0.241932	0.123661	0.168708	0.222864	0.274571	0.752916	0.773905	0.771312	0.763938	0.933517	2.65234	1.78891	1.54132	6.00878
HIST1H2BC	protein_coding	2.26586	7.27618	1.58973e-13	CD4	TvsB	CD4_TvsB	up	702.713	297.577	408.284	458.357	122.775	107.404	96.5601	61.3764	110.035	106.231	166.81	151.401	169.204	74.0339	96.6317	87.4235	75.963	42.972
LTB	protein_coding	-2.11543	7.36696	1.60466e-13	CD4	TvsB	CD4_TvsB	down	37.4955	53.2379	40.7125	43.0591	224.734	158.891	229.36	143.209	233.067	64.0106	89.3042	69.342	59.2549	41.1908	107.638	191.59	79.7093	69.0939
MAN1A1	protein_coding	1.74747	6.44613	1.65595e-13	CD4	TvsB	CD4_TvsB	up	26.7041	22.9001	36.3297	30.9702	7.81381	6.80131	12.5316	7.67216	10.9007	15.3731	18.9144	18.1516	20.7721	13.1007	12.6469	15.9078	17.5543	17.6659
FAM213A	protein_coding	1.70338	4.39699	1.67557e-13	CD4	TvsB	CD4_TvsB	up	4.65798	6.62005	5.60423	6.99828	1.79187	1.94241	2.04053	1.55341	1.87587	3.15679	3.82345	4.05774	4.75428	2.59349	1.82115	1.20083	1.85434	0.849088
RTN4R	protein_coding	2.73099	1.64404	1.75987e-13	CD4	TvsB	CD4_TvsB	up	0.883691	1.01607	1.82284	1.05017	0.200971	0.181743	0.190241	0.142409	0.56461	1.92717	1.02757	1.50597	1.30755	1.50345	0.756621	0.732759	1.01386	0.523578
GINS1	protein_coding	3.28161	3.68493	1.80154e-13	CD4	TvsB	CD4_TvsB	up	10.0485	6.55454	10.0217	7.3791	0.439883	1.93602	0.672309	0.432488	0.45577	1.9408	2.75432	3.04459	4.49565	1.84355	1.05575	0.661591	0.832174	0.286501
LAYN	protein_coding	2.8853	3.51205	1.94075e-13	CD4	TvsB	CD4_TvsB	up	4.17175	5.60468	3.21474	1.97862	0.492543	0.755278	0.57806	0.18149	0.32707	11.2157	6.12155	7.83331	9.1805	9.23759	0.562484	0.778207	0.461462	0
SCD	protein_coding	2.53733	5.57248	2.04999e-13	CD4	TvsB	CD4_TvsB	up	16.3174	22.9776	12.7396	14.8276	2.14355	5.21094	2.01392	2.13719	1.4761	8.51118	10.1582	10.3157	19.6501	11.5417	5.8895	3.10284	5.9527	3.74946
HECA	protein_coding	-1.52231	8.23537	2.17341e-13	CD4	TvsB	CD4_TvsB	down	26.5934	41.9944	26.573	34.2721	100.007	80.6664	98.7534	92.3734	73.5644	39.8707	36.5266	38.2936	29.6297	36.072	50.9862	48.5502	63.1435	48.2678
PEX5	protein_coding	1.43228	5.02082	2.20698e-13	CD4	TvsB	CD4_TvsB	up	9.29092	8.4032	11.5212	12.3859	3.57103	4.28361	3.70709	3.85134	4.18469	5.44406	5.6756	6.4815	6.16983	4.86991	4.05101	3.43285	4.49421	3.87575
RHBDF2	protein_coding	-2.24443	3.48256	2.22006e-13	CD4	TvsB	CD4_TvsB	down	0.197483	0.175127	0.156184	0.216133	0.700771	0.676376	1.06776	1.08163	0.902333	0.681083	0.45682	0.519917	0.343298	0.766112	5.10818	7.80932	4.60982	7.02758
PTK7	protein_coding	2.60304	4.9788	2.26172e-13	CD4	TvsB	CD4_TvsB	up	4.5398	4.26991	5.28825	5.90182	0.625402	1.24554	0.396931	1.02225	0.26071	7.06671	7.04588	7.13317	5.89173	6.38503	1.73575	0.433809	2.19726	0.710346
HIST1H1B	protein_coding	3.75882	8.45204	2.26452e-13	CD4	TvsB	CD4_TvsB	up	2300.14	1090.97	1635.75	1575.66	69.3806	260.144	82.9127	75.2357	60.8346	184.849	350.397	382.725	547.359	158.533	238.539	56.0474	141.32	30.3779
ARL4C	protein_coding	-1.76555	8.82433	2.31915e-13	CD4	TvsB	CD4_TvsB	down	49.169	53.589	56.1778	91.1265	242.053	150.87	259.397	197.903	157.466	35.7734	27.3997	40.1933	30.4502	34.2565	147.691	141.326	162.69	156.54
DEPDC1	protein_coding	3.81697	3.7244	2.69636e-13	CD4	TvsB	CD4_TvsB	up	7.11563	4.23001	7.4946	6.49091	0.110744	0.985392	0.343692	0.350346	0.0844468	1.13629	2.39722	2.28652	3.40162	1.23927	0.513487	0.207206	0.32765	0
HIST1H2AL	protein_coding	3.46763	6.24878	2.96808e-13	CD4	TvsB	CD4_TvsB	up	789.301	404.292	458.953	606.614	30.1218	109.767	36.9509	27.2235	26.4828	71.8037	176.928	142.89	209.47	68.7809	144.639	55.4084	87.3701	15.5695
CCDC171	protein_coding	2.03799	4.07142	2.98786e-13	CD4	TvsB	CD4_TvsB	up	1.43753	1.47789	1.76234	1.62663	0.291996	0.406811	0.255165	0.584018	0.216052	1.81817	1.5116	1.81302	2.55299	2.40361	0.417056	0.242342	0.191605	0.481001
AC012435.1	transcribed_processed_pseudogene	3.21977	1.57346	3.00997e-13	CD4	TvsB	CD4_TvsB	up	0.776009	0.384898	1.48678	0.749835	0.0711629	0.0935339	0.119891	0.0772605	0.087453	1.7302	2.28062	1.78514	1.74837	1.55507	0.746339	0.650521	0.428607	0.430386
CNST	protein_coding	-1.42795	6.73815	3.39404e-13	CD4	TvsB	CD4_TvsB	down	11.4233	10.3294	12.1272	7.70992	32.0328	29.5142	26.0978	24.269	30.0033	11.9757	13.724	14.3842	12.3364	11.6823	20.5624	18.6745	24.1724	13.5304
ARRDC2	protein_coding	-2.46577	6.74161	3.53249e-13	CD4	TvsB	CD4_TvsB	down	8.28776	15.971	5.22044	10.8621	75.1884	65.4033	30.948	51.2933	12.4791	10.042	6.5091	9.00189	10.0849	8.27511	33.9971	16.2514	33.1655	12.4416
SGSH	protein_coding	-2.08599	3.53884	3.54388e-13	CD4	TvsB	CD4_TvsB	down	0.576228	0.782097	0.555566	0.561688	2.02742	2.36999	2.54961	3.57354	2.7828	1.00841	0.782635	0.908661	0.534745	0.95368	3.01071	2.84286	1.36878	4.68763
AC241952.1	transcribed_unprocessed_pseudogene	-2.15494	3.81622	3.57341e-13	CD4	TvsB	CD4_TvsB	down	0.631531	0.796845	0.95206	0.562218	2.06769	3.11606	4.32737	3.62969	2.06577	2.70016	2.10366	3.78592	2.30505	2.46106	1.39407	1.16259	2.3721	2.14375
KCTD3	protein_coding	1.94085	3.76318	3.58616e-13	CD4	TvsB	CD4_TvsB	up	5.68698	4.81551	6.72263	5.91449	1.00186	2.02607	1.33169	1.66412	1.24542	2.3178	2.84965	2.46349	3.83829	2.56472	1.33263	1.14169	0.686809	0.472909
GZMA	protein_coding	-3.05989	5.40799	3.63101e-13	CD4	TvsB	CD4_TvsB	down	4.40737	7.07036	5.84661	6.71219	32.199	91.7845	28.1252	48.4545	44.5106	6.24488	19.6692	8.45296	6.61994	12.7536	136.774	58.2935	137.402	223.254
CDH1	protein_coding	2.71589	3.29675	3.71895e-13	CD4	TvsB	CD4_TvsB	up	0.841769	1.10892	0.577963	0.99046	0.0947078	0.181534	0.117118	0.138563	0.279979	3.75075	3.33275	2.76132	4.20939	7.53143	0.531693	0.277267	0.861216	0.0943407
LINS1	protein_coding	-1.48964	5.9271	3.73334e-13	CD4	TvsB	CD4_TvsB	down	5.64695	5.38844	4.05698	3.1415	13.2304	13.9576	12.0411	11.9608	14.5724	5.47175	6.15936	6.42748	5.76641	6.82771	7.1672	5.24514	6.70476	6.47076
CBLB	protein_coding	-1.62124	6.0454	3.89258e-13	CD4	TvsB	CD4_TvsB	down	2.37053	2.69763	2.68681	1.98513	6.63106	6.43453	6.33367	10.5804	3.82405	5.21895	4.24718	4.97453	4.07665	6.65508	6.10252	5.80674	7.22967	12.9198
STK33	protein_coding	2.99345	2.31765	3.92044e-13	CD4	TvsB	CD4_TvsB	up	1.24301	0.697699	1.50156	1.42681	0.101892	0.173604	0.181116	0.153307	0.0451072	0.500471	1.19934	1.14298	0.817119	0.904002	0.0664919	0.482962	0.381849	0.191717
DENND1C	protein_coding	-1.84564	5.14272	4.09299e-13	CD4	TvsB	CD4_TvsB	down	1.8776	3.87243	2.04229	3.46864	8.65297	12.9656	9.77534	9.07204	5.26262	9.16267	7.27546	7.17794	6.64578	9.47464	10.3072	10.9804	8.51539	10.5737
CBX1	protein_coding	1.62296	6.20355	4.34472e-13	CD4	TvsB	CD4_TvsB	up	33.7687	42.5021	40.5669	48.9577	14.2465	14.9443	15.3757	9.24205	17.0138	24.1712	34.1947	30.505	34.54	22.9575	13.0942	13.7116	9.55631	8.11724
PDK1	protein_coding	-1.60826	6.24993	4.50788e-13	CD4	TvsB	CD4_TvsB	down	3.78983	3.36558	3.20689	2.91993	9.55513	9.07666	8.86333	13.0018	6.16916	3.03878	2.83848	3.30954	3.36699	4.47639	3.24218	2.4166	4.48421	4.67901
RAB9B	protein_coding	2.70308	2.05477	4.51122e-13	CD4	TvsB	CD4_TvsB	up	2.35217	1.59699	2.73736	1.81634	0.48203	0.327341	0.249514	0.24105	0.357502	1.08775	1.47329	1.68466	2.01909	1.1984	0.337027	0.0652797	0	0.233221
RNASEH2B	protein_coding	1.52415	7.34823	4.62349e-13	CD4	TvsB	CD4_TvsB	up	46.5643	29.7593	42.1408	34.057	15.447	13.4446	12.794	11.3392	13.4059	14.6498	17.2555	17.5905	21.6783	15.5979	9.37116	12.2349	9.53713	6.60109
FLT3LG	protein_coding	-3.31799	1.9576	4.65074e-13	CD4	TvsB	CD4_TvsB	down	0.227583	0.607369	0.177811	0.386638	3.86323	2.43355	2.69695	4.97056	1.396	0.844535	0.52744	0.938636	0.51135	1.20687	0.266306	0.429846	0.509781	0.921413
STIM2	protein_coding	-1.30479	5.92915	5.238e-13	CD4	TvsB	CD4_TvsB	down	4.42697	5.48741	4.41978	4.70792	11.6277	11.741	11.5845	12.0923	9.41953	8.81385	8.69066	10.0012	8.02533	9.15153	7.60577	9.31362	12.3895	9.40451
PTPN4	protein_coding	-1.49971	7.28503	5.62379e-13	CD4	TvsB	CD4_TvsB	down	5.98571	5.32997	6.9716	4.08564	18.1488	12.4684	14.4299	18.236	17.8989	8.35301	8.90503	9.9137	8.0073	8.88747	15.1347	15.1864	17.6232	29.7299
ADGRE5	protein_coding	-1.85402	7.04237	5.89076e-13	CD4	TvsB	CD4_TvsB	down	6.81292	8.25472	6.89741	11.2232	27.2639	28.6762	20.0546	43.9898	23.5241	11.7668	8.31749	7.76908	9.4911	10.6151	62.3844	42.8238	61.8218	51.8102
RRAGD	protein_coding	1.96259	4.35172	5.90516e-13	CD4	TvsB	CD4_TvsB	up	6.97747	7.4596	10.8671	9.514	1.97098	2.73103	2.46652	1.75783	2.79231	2.77733	3.32952	3.44741	5.0882	3.45011	2.73954	1.92956	0.667445	0.976599
UBE2C	protein_coding	3.82716	3.74423	5.92239e-13	CD4	TvsB	CD4_TvsB	up	27.1555	23.8937	29.2057	44.1062	0.949952	4.33926	2.12671	1.31263	0.739041	4.83813	8.58768	8.62008	11.92	4.26709	4.51837	0.190255	3.76059	0.453143
BUB1B	protein_coding	3.42707	4.06187	5.96773e-13	CD4	TvsB	CD4_TvsB	up	8.85518	6.45278	10.8505	8.54534	0.276775	1.7566	0.603142	0.578975	0.271509	3.04858	5.18618	5.09689	7.32636	3.23295	1.74971	0.601285	0.540228	0.260385
FANCG	protein_coding	1.70998	3.72064	6.03242e-13	CD4	TvsB	CD4_TvsB	up	6.80539	6.16435	7.01275	7.22621	1.51399	2.87644	1.89436	2.01964	1.57788	3.54	4.12388	3.68004	3.47651	3.54854	2.58648	1.5571	2.40869	2.41869
ZNF276	protein_coding	-1.64145	6.34705	6.07096e-13	CD4	TvsB	CD4_TvsB	down	3.58769	5.4208	4.32433	5.1164	14.1574	14.0696	11.178	18.1667	9.85552	13.5676	10.8708	11.8849	9.4316	13.3952	13.3682	8.30166	14.7161	16.1633
ARID4B	protein_coding	-1.3821	7.45733	6.21159e-13	CD4	TvsB	CD4_TvsB	down	7.22886	10.7935	9.61478	8.69857	22.2843	21.4425	22.9831	28.0158	19.8439	15.9679	16.9454	16.7082	17.1689	15.2857	11.5903	12.0865	14.8931	13.9199
LIMD2	protein_coding	-1.51397	7.91217	6.37242e-13	CD4	TvsB	CD4_TvsB	down	20.7521	36.5164	22.7396	25.0608	80.084	79.5618	67.1472	73.2846	49.9461	50.6543	41.0355	44.0723	36.9883	38.1937	76.3498	63.6292	62.681	45.4404
CLIC4	protein_coding	2.86713	5.09036	6.56526e-13	CD4	TvsB	CD4_TvsB	up	15.5501	12.4005	12.6044	13.0984	0.964618	2.62963	2.43377	1.31702	1.4038	5.55021	6.1661	6.96311	11.1373	8.0663	7.4751	21.5003	4.73391	2.39838
WNT5A	protein_coding	3.45995	1.96289	7.08359e-13	CD4	TvsB	CD4_TvsB	up	0.819435	0.842743	0.276146	0.477301	0.0365554	0.068317	0.0351445	0.0789244	0.00206884	1.07058	1.62305	0.901014	0.663462	1.53557	0.0335461	0.0324882	0	0
HIST1H2BJ	protein_coding	3.37374	6.80504	7.25551e-13	CD4	TvsB	CD4_TvsB	up	573.822	261.309	337.174	288.8	28.2362	66.558	29.0862	17.018	38.3443	39.1997	76.3526	70.5696	90.9946	25.3943	81.1094	24.9819	39.198	21.1628
CNN3	protein_coding	2.41204	3.30612	7.41035e-13	CD4	TvsB	CD4_TvsB	up	4.7737	4.92265	6.30443	3.50506	0.685094	1.3248	0.994777	0.645063	2.39361	4.42218	6.17711	4.86245	9.52082	7.0468	0.534114	0.862115	0.170406	0.92401
HIST1H2AJ	protein_coding	3.90683	6.794	7.47801e-13	CD4	TvsB	CD4_TvsB	up	1182.29	556.525	939.893	852.85	27.4321	133.626	38.7549	35.5092	31.2011	120.087	261.957	259.056	370.532	95.633	110.324	25.9209	88.7247	4.51738
MBOAT2	protein_coding	1.64917	4.0198	7.53274e-13	CD4	TvsB	CD4_TvsB	up	3.26174	3.21835	4.11377	3.72878	1.07367	1.53094	0.876427	1.08094	0.616276	1.77056	2.09007	2.37872	2.17793	1.95894	1.03375	0.695239	0.549684	0.165589
AC119396.1	protein_coding	-1.42203	5.59785	7.55705e-13	CD4	TvsB	CD4_TvsB	down	14.4119	21.5438	16.1914	21.8474	48.5042	47.1887	45.4259	57.1947	48.6814	18.5125	17.4114	17.1736	12.7035	18.5499	45.2409	40.8304	38.1799	31.0447
JPT2	protein_coding	1.49521	5.21242	7.59582e-13	CD4	TvsB	CD4_TvsB	up	13.2183	11.1033	13.9647	14.2931	5.00884	5.5032	4.70357	3.42067	7.934	7.27754	7.39843	7.655	9.5026	7.45526	4.71573	6.46565	3.75286	5.56099
CENPW	protein_coding	3.26141	2.82722	7.81494e-13	CD4	TvsB	CD4_TvsB	up	24.8489	23.4793	20.2647	31.0596	1.73144	4.82884	1.59803	2.18313	0.940706	5.0325	6.13655	8.58917	10.7393	2.96551	3.49559	0.923277	1.82495	0.366505
REXO5	protein_coding	3.20892	2.67917	8.09277e-13	CD4	TvsB	CD4_TvsB	up	4.08028	3.25787	3.90757	4.66468	0.305311	0.859384	0.265917	0.277396	0.261315	0.883749	1.49859	1.34381	2.19321	1.09178	0.736906	0.118944	0.470211	0.141649
RHOU	protein_coding	2.19264	4.23691	8.13002e-13	CD4	TvsB	CD4_TvsB	up	4.00822	4.68252	7.14941	6.64116	1.03898	1.34879	1.39641	1.13112	2.58367	5.85598	8.8656	5.81608	7.73365	5.597	1.67576	4.58893	1.21677	5.53152
FCER1A	protein_coding	-4.49414	2.27594	8.1354e-13	CD4	TvsB	CD4_TvsB	down	0.185322	0.542567	0.392725	0.251874	11.6382	2.27608	13.7978	3.65301	28.7269	0.182809	0.18407	0.0613105	0.291477	0.34891	1.08427	2.94022	2.49071	1.75073
IGSF9B	protein_coding	-2.67253	2.43831	8.17702e-13	CD4	TvsB	CD4_TvsB	down	0.200151	0.291496	0.231354	0.364687	1.05875	1.64874	1.24216	3.00031	0.790803	0.790628	1.02506	0.846741	0.742027	1.19054	0.790447	0.850577	0.840626	0.810349
TNFRSF14	protein_coding	-1.18696	5.96774	8.30768e-13	CD4	TvsB	CD4_TvsB	down	5.23059	5.98423	5.12752	5.14062	12.4889	12.6767	11.3972	12.3483	14.7136	9.02612	8.49113	8.91254	7.10607	8.51	14.0556	13.7697	12.9865	13.6807
ROBO1	protein_coding	2.39906	5.17829	8.5441e-13	CD4	TvsB	CD4_TvsB	up	1.87941	3.00343	2.53638	2.54578	0.264224	0.913445	0.439702	0.264533	0.0300864	9.00289	7.80864	6.5325	7.90881	6.64758	3.20586	2.00234	3.60207	1.15209
P2RY1	protein_coding	1.98309	3.50642	8.63231e-13	CD4	TvsB	CD4_TvsB	up	3.17328	2.96349	3.47996	2.16802	0.703854	0.793838	0.669495	0.814001	0.297892	2.74394	1.37463	1.75311	2.39423	1.47	1.38543	1.26921	1.86363	0.604594
HABP4	protein_coding	-2.25421	3.21288	8.81203e-13	CD4	TvsB	CD4_TvsB	down	0.660939	0.575657	0.519572	0.557059	3.06283	1.88646	4.08929	1.98713	8.98487	1.71401	1.82403	1.88428	1.56677	1.54334	0.996591	2.77484	2.74238	3.95104
FANCD2	protein_coding	1.665	5.07009	9.16221e-13	CD4	TvsB	CD4_TvsB	up	9.4769	7.1243	8.02274	9.71221	2.30018	3.63423	2.22825	2.65903	2.70026	2.38407	2.99471	3.31131	3.71729	2.36766	2.14098	1.89824	3.17482	1.66935
COPG2	protein_coding	1.45282	4.37225	9.22733e-13	CD4	TvsB	CD4_TvsB	up	8.08085	7.44255	9.07096	10.8646	2.85176	3.65582	3.11631	3.32588	3.41046	4.8478	4.31319	4.92514	6.36409	4.74832	3.47916	3.42855	2.92107	1.9711
PRELID2	protein_coding	3.10954	1.73463	9.38098e-13	CD4	TvsB	CD4_TvsB	up	1.70712	1.07998	1.59795	1.78516	0.0736264	0.299432	0.223228	0.110582	0.356538	0.379247	0.408936	0.366768	0.658834	0.404589	0.282012	0.182079	0.179949	0.0542086
GUCY1B3	protein_coding	4.50325	3.82756	1.00726e-12	CD4	TvsB	CD4_TvsB	up	8.93789	4.90497	11.1634	7.0364	0.258739	0.846652	0.142144	0.153223	0.648488	2.29574	4.76506	4.01248	7.69856	2.48319	2.98496	0.919806	7.40222	1.8778
HELB	protein_coding	-1.43565	6.96135	1.01487e-12	CD4	TvsB	CD4_TvsB	down	5.34692	5.03238	5.46395	5.61725	15.076	13.5336	13.625	15.8202	13.9463	7.67783	7.81463	8.04974	5.73147	7.82995	7.21503	5.33815	9.95548	9.39839
CHRDL1	protein_coding	4.11236	1.76782	1.02171e-12	CD4	TvsB	CD4_TvsB	up	1.41364	1.3887	3.5103	2.64613	0.0307253	0.262497	0.0675186	0.151627	0.0715428	0.512251	1.05306	0.991227	1.0395	0.66364	0.0644479	0	0	0
CTNNBIP1	protein_coding	1.49298	4.19836	1.04873e-12	CD4	TvsB	CD4_TvsB	up	8.12564	9.20641	9.21177	10.2381	3.63293	3.785	3.18125	2.44943	3.21035	4.50128	4.15847	4.15426	5.41906	3.67646	6.27996	6.22845	6.95219	4.62494
BIRC5	protein_coding	3.60461	4.89152	1.06781e-12	CD4	TvsB	CD4_TvsB	up	28.933	21.3295	20.7348	28.8472	1.14557	4.46771	1.41529	1.16539	0.645271	2.49219	4.49682	4.19386	6.4341	2.21087	4.10575	0.705466	4.43681	0.0763752
SPRY2	protein_coding	2.77558	1.97647	1.0822e-12	CD4	TvsB	CD4_TvsB	up	1.12522	1.91077	1.75701	1.41018	0.209555	0.273571	0.191666	0.226952	0.13847	2.61383	1.04115	1.0627	1.99597	1.87318	2.82739	3.38251	1.75106	0.575453
CDC20	protein_coding	3.41777	3.7905	1.08695e-12	CD4	TvsB	CD4_TvsB	up	20.2517	15.3304	17.14	23.656	0.903366	4.04569	1.14285	1.0266	0.626887	3.12009	6.94464	5.173	7.28365	3.16129	4.33869	1.20053	3.08486	0.142969
RALGDS	protein_coding	-1.70757	6.22968	1.10115e-12	CD4	TvsB	CD4_TvsB	down	3.41239	4.61916	3.47064	3.46969	10.1784	12.4135	9.7343	16.584	8.4033	11.2237	8.20612	8.99766	9.14972	8.17865	17.43	8.72899	15.097	18.612
STK4	protein_coding	-1.36924	8.79363	1.10371e-12	CD4	TvsB	CD4_TvsB	down	31.4394	33.9005	27.1551	25.9676	86.211	70.7653	83.3304	65.7164	79.8457	38.5362	31.8	38.9458	32.4897	32.4042	44.8481	53.9484	52.2248	50.6007
NEK2	protein_coding	3.50663	3.25699	1.10727e-12	CD4	TvsB	CD4_TvsB	up	9.05109	6.92713	9.40717	8.87409	0.411392	1.67087	0.461788	0.453226	0.176192	1.58267	2.99664	3.25863	4.31026	1.41184	0.734644	0.158106	0.937535	0.0941426
CCDC69	protein_coding	-1.69813	6.88822	1.11141e-12	CD4	TvsB	CD4_TvsB	down	8.14366	12.7112	5.32722	8.16299	30.0979	28.5615	31.7452	21.0086	22.4049	26.1623	19.0262	22.282	21.8601	20.1612	40.3772	35.2326	41.9395	33.1462
SBDSP1	transcribed_unprocessed_pseudogene	-1.60628	4.8892	1.11821e-12	CD4	TvsB	CD4_TvsB	down	18.0498	18.3554	11.6488	10.6337	43.2029	48.9037	46.1273	40.3353	33.6256	15.7403	15.4471	20.8803	16.7573	13.697	19.3708	13.4281	17.9549	23.7518
CCNB1	protein_coding	2.96941	4.51026	1.14276e-12	CD4	TvsB	CD4_TvsB	up	30.0472	16.3643	27.2084	24.6229	1.99102	5.93081	2.35219	2.24925	1.52881	4.43048	7.64966	7.528	10.9612	4.09976	3.65423	1.14778	4.72647	0.683435
AC090152.1	antisense	1.84318	3.65436	1.19728e-12	CD4	TvsB	CD4_TvsB	up	14.8847	12.7666	17.933	14.7053	5.09374	5.11642	3.40142	3.16457	1.09054	6.37119	8.64288	7.63852	9.07302	6.48315	2.46403	1.40372	3.88443	2.006
TMBIM1	protein_coding	-1.35201	6.016	1.20907e-12	CD4	TvsB	CD4_TvsB	down	6.58897	6.37399	5.4473	5.88535	18.6271	15.4564	14.7687	13.1468	24.4098	5.34729	6.66713	6.73356	6.34684	4.85575	27.1566	20.829	21.9134	19.4324
AC044849.2	antisense	-2.46714	3.70344	1.22858e-12	CD4	TvsB	CD4_TvsB	down	5.52422	7.6672	3.52467	8.0384	40.7859	21.4048	38.3714	36.1985	23.1512	12.7055	5.96511	7.867	6.21748	6.95596	31.6684	19.2978	44.9555	17.6464
ANKRD12	protein_coding	-1.51298	7.40529	1.23206e-12	CD4	TvsB	CD4_TvsB	down	8.66546	7.72703	5.66706	6.8209	23.075	15.266	23.0584	21.0158	22.5275	12.9277	11.6524	14.7342	12.5314	14.7686	8.35109	11.842	11.8811	16.3617
DSC1	protein_coding	-4.71499	3.13385	1.28496e-12	CD4	TvsB	CD4_TvsB	down	0.130589	0.0755081	0.0308386	0.233592	3.25108	2.73048	2.49945	3.79646	8.47057	0.299189	0.527193	1.80615	1.06765	0.176068	3.72654	2.4633	4.18957	2.59239
RSAD2	protein_coding	2.11421	5.07567	1.30326e-12	CD4	TvsB	CD4_TvsB	up	12.1707	13.1133	15.4031	8.48308	2.71227	3.38947	3.69031	1.55419	3.27789	11.2251	9.58202	11.673	9.56352	8.61899	1.30656	3.84667	2.00088	2.29046
PREX1	protein_coding	-1.84827	7.3646	1.31288e-12	CD4	TvsB	CD4_TvsB	down	3.99113	7.89727	3.35779	6.20364	15.207	23.126	19.0339	19.8582	28.3622	8.25947	9.59376	6.75718	8.60884	5.93253	58.503	52.7528	58.6117	67.7488
PRKAR2A	protein_coding	-1.32834	5.49622	1.34782e-12	CD4	TvsB	CD4_TvsB	down	3.16561	3.85984	2.81607	4.12502	9.40331	7.59881	10.3681	7.69007	10.8083	4.76701	4.63161	4.9388	4.44651	4.50285	10.6469	9.94287	9.60818	9.6042
SEMA7A	protein_coding	2.90413	3.61783	1.36095e-12	CD4	TvsB	CD4_TvsB	up	5.75368	6.67892	2.7156	9.70391	0.539066	0.624554	1.25713	0.899362	0.665305	2.02643	2.30168	2.12175	3.38861	1.58479	1.99341	4.99671	2.02019	1.55524
CENPU	protein_coding	2.984	4.93654	1.46591e-12	CD4	TvsB	CD4_TvsB	up	33.2296	17.539	21.2567	35.5239	1.90532	5.67358	2.4857	3.51837	1.08161	5.14633	10.1847	11.228	19.4664	7.37803	2.56657	0.99425	2.94785	1.38137
SORBS3	protein_coding	-2.8301	2.32538	1.52523e-12	CD4	TvsB	CD4_TvsB	down	0.168202	0.196766	0.197835	0.421115	1.19656	1.73746	1.47595	2.59316	1.29816	0.359287	0.307753	0.262417	0.230735	0.370012	1.11877	1.08349	0.317279	1.48147
SELPLG	protein_coding	-1.48507	6.98746	1.54195e-12	CD4	TvsB	CD4_TvsB	down	14.8753	14.7308	20.5214	19.1367	51.3771	51.7954	56.3872	34.3663	108.338	35.2372	45.1197	33.995	33.3579	32.9878	95.1183	92.5109	76.4006	102.809
ETS2	protein_coding	1.91167	5.25361	1.5447e-12	CD4	TvsB	CD4_TvsB	up	10.8616	12.518	20.6713	15.4539	3.02559	5.78791	3.07969	3.91682	4.44187	6.34315	9.20537	8.68934	10.4305	7.41306	9.51164	5.85713	8.63029	3.0437
TNRC6C-AS1	processed_transcript	-2.32323	4.57079	1.56775e-12	CD4	TvsB	CD4_TvsB	down	1.55312	2.65791	0.741722	1.87312	10.7294	8.17544	5.97248	9.2519	6.8452	5.51541	3.79974	3.87151	3.60354	5.15256	7.34607	4.39091	8.56923	7.8105
OTUD7A	protein_coding	-2.9949	1.80185	1.57667e-12	CD4	TvsB	CD4_TvsB	down	0.0489622	0.103515	0.0623998	0.0634737	0.769601	0.610314	0.311503	0.535858	0.170688	0.154979	0.134672	0.130583	0.121859	0.112037	0.282058	0.0682907	0.506188	0.223647
SIGIRR	protein_coding	-1.3414	5.46381	1.59015e-12	CD4	TvsB	CD4_TvsB	down	6.16021	6.35027	6.5713	6.18173	16.5713	17.6487	14.6721	15.1315	18.3569	10.9306	10.2283	8.28272	6.86856	10.8131	19.5836	16.2366	16.7383	21.0861
KDELC1	protein_coding	3.27565	1.95817	1.66993e-12	CD4	TvsB	CD4_TvsB	up	4.65185	2.62138	3.87464	4.02897	0.247152	0.674379	0.357817	0.2712	0.421271	1.06685	1.3816	2.45029	2.35685	0.841466	0.213465	0.620199	0.204314	0.984778
FUT4	protein_coding	1.39763	4.19979	1.66993e-12	CD4	TvsB	CD4_TvsB	up	4.19876	5.1118	4.94143	5.83088	1.68966	1.86593	1.90165	2.16994	2.14974	2.48057	2.17663	2.27519	2.65008	2.48222	3.1272	3.95734	2.7936	2.64489
IFIT1	protein_coding	2.61774	3.98113	1.75575e-12	CD4	TvsB	CD4_TvsB	up	4.96108	3.41441	5.67589	2.5444	0.753446	0.706367	0.875932	0.360777	2.44869	7.41984	6.9381	7.42912	4.96353	6.26946	0.657193	2.91714	0.838694	1.01061
SCN9A	protein_coding	2.52271	3.70413	1.76482e-12	CD4	TvsB	CD4_TvsB	up	2.84354	2.45076	4.18446	2.91338	0.322076	0.539703	0.791669	0.502389	0.336744	0.704546	1.64494	0.789801	1.92374	1.08248	0.268139	0.259683	0.186651	0.0281138
GOLGA4	protein_coding	-1.51063	6.8514	1.90747e-12	CD4	TvsB	CD4_TvsB	down	3.28265	5.17217	3.29209	5.21439	10.3394	10.2016	12.8659	14.9245	8.85315	14.4642	14.8793	14.8042	14.9411	15.4498	7.92943	8.40855	10.9001	17.6934
SP140L	protein_coding	-1.15828	5.67217	1.92004e-12	CD4	TvsB	CD4_TvsB	down	5.6045	5.80377	5.80095	5.80373	11.8494	12.933	13.6381	12.948	9.86394	9.32663	9.31779	9.7646	8.09646	9.42458	6.75186	7.53492	8.6451	9.02477
MED12L	protein_coding	2.87643	3.14648	1.9313e-12	CD4	TvsB	CD4_TvsB	up	1.34877	0.929227	1.95842	1.87654	0.114535	0.219539	0.125845	0.374931	0.270395	0.691962	0.645756	0.692814	0.96874	1.01145	0.320324	0.0775555	0.229945	0.230899
ZC3HAV1L	protein_coding	2.55291	2.19743	1.9313e-12	CD4	TvsB	CD4_TvsB	up	7.13306	4.44465	6.5486	7.61619	0.853929	1.42232	0.644194	1.46476	0.515497	1.57937	1.89609	1.65426	2.68424	2.00573	0.864698	0.558285	1.65526	0.498639
PGBD4P1	processed_pseudogene	4.51994	1.50106	1.96573e-12	CD4	TvsB	CD4_TvsB	up	22.7217	10.903	23.0108	15.0682	1.14144	0.583438	0.953776	0.40891	0.459374	2.01834	4.3468	6.98472	17.4016	3.5954	0.620727	0	0	0
PIK3R5	protein_coding	-1.70129	6.56232	1.96573e-12	CD4	TvsB	CD4_TvsB	down	4.11561	5.77449	4.22341	5.15638	11.5785	19.1538	11.4365	20.5	9.86388	10.4273	11.0992	9.78429	7.41934	11.8597	22.8537	15.0921	20.2955	26.9788
ATP8B2	protein_coding	-1.24518	7.23412	2.00311e-12	CD4	TvsB	CD4_TvsB	down	10.2789	11.1723	13.1521	12.5015	26.5251	30.7504	29.1308	25.2666	47.9471	14.4127	13.4876	12.8647	12.8643	12.1697	19.318	19.4197	22.4817	24.1655
ARRB2	protein_coding	-1.4829	6.1726	2.07411e-12	CD4	TvsB	CD4_TvsB	down	5.82715	8.6215	5.50833	7.52039	18.4223	24.5588	16.9991	16.8036	15.2063	13.222	15.3155	13.7854	13.1816	13.0116	37.9069	28.3171	23.7824	20.46
TADA2B	protein_coding	-1.51488	5.28905	2.07414e-12	CD4	TvsB	CD4_TvsB	down	3.19901	3.17358	3.38928	3.30467	10.0598	6.89529	12.1339	8.26121	12.1169	4.52998	4.90068	4.4889	3.31743	4.47226	7.17318	11.4371	9.54497	10.089
ECT2	protein_coding	2.22368	4.48936	2.12839e-12	CD4	TvsB	CD4_TvsB	up	10.8428	6.2376	11.3028	9.09006	1.45497	2.86682	1.79689	1.89804	1.69149	2.40952	3.34395	3.89411	5.95459	2.43932	2.6187	1.46828	2.02274	0.953752
RPL39L	protein_coding	3.09329	2.40629	2.14777e-12	CD4	TvsB	CD4_TvsB	up	13.969	11.3056	9.03146	14.7962	1.20119	2.3273	1.19852	0.986894	2.0431	3.25773	2.02304	6.29363	6.36122	2.66513	2.38336	0.923277	0.912475	2.74879
AC015911.8	processed_pseudogene	-3.06094	1.73516	2.22137e-12	CD4	TvsB	CD4_TvsB	down	0.867458	1.63551	0.482777	0.681183	6.39086	8.00954	8.12924	7.98166	5.78702	6.54673	6.70131	4.33662	3.37838	7.36745	8.12044	5.6798	16.4083	20.8122
PXMP2	protein_coding	2.5306	2.64957	2.25501e-12	CD4	TvsB	CD4_TvsB	up	14.171	10.2062	9.74346	14.2965	2.17521	2.67029	1.65421	1.85744	1.25042	1.57741	3.69334	2.69879	3.58313	1.51564	0.717715	1.04262	1.3739	1.0347
MAP1A	protein_coding	3.57675	5.36553	2.27227e-12	CD4	TvsB	CD4_TvsB	up	3.13319	7.52822	2.99097	16.7477	0.412793	0.472878	0.919678	0.742625	0.400175	4.99062	6.92513	5.31819	7.85909	7.39228	1.09335	0.253208	1.36498	0.438606
FOXO1	protein_coding	-1.69844	7.32094	2.28008e-12	CD4	TvsB	CD4_TvsB	down	14.2578	17.1997	12.508	12.5912	51.6185	33.5945	55.1694	43.1725	41.2127	27.0371	20.3611	23.8605	17.4139	31.8553	18.6944	30.8204	22.72	20.7084
HIST1H3G	protein_coding	3.98773	6.6642	2.29067e-12	CD4	TvsB	CD4_TvsB	up	204.759	89.8063	134.851	124.535	4.13919	20.6829	5.71574	4.35862	2.99848	13.7422	30.6854	30.5082	40.4619	10.9333	18.023	3.85624	12.8375	0
GCNT1	protein_coding	2.15034	4.14215	2.29178e-12	CD4	TvsB	CD4_TvsB	up	4.91898	2.9061	7.35908	4.05893	0.993022	1.33902	1.13028	0.868163	2.03464	2.42201	2.39725	2.8049	4.11318	2.6258	2.11084	3.40711	1.49656	1.66807
SH3RF1	protein_coding	2.58138	1.68672	2.36284e-12	CD4	TvsB	CD4_TvsB	up	1.21566	1.00694	1.40764	1.44264	0.168268	0.328397	0.178833	0.164871	0.0747994	0.362456	0.600544	0.482613	0.526158	0.46618	0.494131	0.435043	0	0.207234
BCL3	protein_coding	-2.92125	2.71031	2.36284e-12	CD4	TvsB	CD4_TvsB	down	0.510561	0.600823	0.333566	0.805537	3.09945	5.83923	3.17303	4.9061	0.874658	1.19653	0.545696	0.550792	0.418964	1.07826	5.68859	3.39608	2.98342	1.61773
SYTL1	protein_coding	-1.54656	5.36578	2.39268e-12	CD4	TvsB	CD4_TvsB	down	2.31985	3.47675	2.69888	2.80085	6.99771	10.2981	7.24248	8.46863	9.22438	7.79413	5.71244	4.44882	5.49908	7.1629	13.1204	12.4437	10.6526	13.7233
CCND1	protein_coding	2.71686	2.57842	2.46039e-12	CD4	TvsB	CD4_TvsB	up	3.3078	3.31976	2.02081	3.58741	0.527229	0.259474	0.314174	0.767894	0.477413	0.774789	0.84356	0.976017	1.23535	1.34231	0.104611	0.354592	0.30038	0.301627
MGAT4A	protein_coding	-1.42191	8.01525	2.51618e-12	CD4	TvsB	CD4_TvsB	down	17.1884	15.1998	17.3708	12.9516	45.7831	37.234	42.9102	42.1065	40.9622	19.37	23.2089	24.8428	17.8878	21.4425	23.1648	20.1223	31.4373	30.3474
CCNB2	protein_coding	3.32465	4.4787	2.54185e-12	CD4	TvsB	CD4_TvsB	up	27.6524	18.4355	22.1206	25.97	1.21629	5.39273	1.73236	1.03555	0.533996	3.67138	6.50752	6.1201	9.4734	4.02707	2.25487	0.786153	2.93517	0.104024
ZNF660	protein_coding	2.85503	2.12905	2.5527e-12	CD4	TvsB	CD4_TvsB	up	1.05249	0.691237	1.61251	1.04299	0.132091	0.247113	0.0785661	0.146017	0.0861194	0.92026	1.27585	0.923403	1.18426	1.06722	0.426684	0.150265	0.0742533	0.178947
KLHL2	protein_coding	-1.43133	4.19524	2.5676e-12	CD4	TvsB	CD4_TvsB	down	2.76939	2.51533	2.88065	2.18635	5.44803	7.25706	6.91759	8.32008	5.96338	3.90916	4.27832	4.01037	3.3075	3.97347	5.28499	4.61281	4.99599	6.69732
ZDHHC15	protein_coding	2.41064	1.81568	2.65686e-12	CD4	TvsB	CD4_TvsB	up	0.960262	0.822788	1.58769	0.961616	0.189217	0.23212	0.230263	0.16036	0.285565	0.486259	0.70747	0.44406	0.590372	0.51257	0.0740867	0.0358751	0.0709108	0
DUT	protein_coding	1.63772	5.92952	2.69988e-12	CD4	TvsB	CD4_TvsB	up	28.3	35.7009	39.2233	43.6914	8.00363	15.4435	12.7558	11.001	12.8324	10.3762	12.943	11.8824	16.0028	9.0335	7.97652	8.39091	8.02948	4.99629
RACGAP1	protein_coding	2.11848	4.86711	2.74182e-12	CD4	TvsB	CD4_TvsB	up	15.1127	10.6947	16.2992	14.6749	2.58073	5.15104	3.08303	2.24664	3.07303	4.23789	7.43163	7.15063	8.44358	4.12187	4.16649	2.45377	2.69452	1.88317
TNFRSF25	protein_coding	-2.54456	5.83872	2.78412e-12	CD4	TvsB	CD4_TvsB	down	5.68498	7.87882	4.24459	5.38484	29.9329	36.9233	20.2704	48.1875	8.92754	13.7175	10.6181	14.2452	7.40403	12.8335	12.7672	2.81013	10.3684	9.44465
TRIB2	protein_coding	-1.46141	6.25364	2.81749e-12	CD4	TvsB	CD4_TvsB	down	11.737	10.6477	10.7654	8.28237	26.6643	32.8913	28.0095	26.5268	32.0099	8.97885	11.6966	8.31651	10.4887	7.38893	19.8232	18.7181	12.7544	13.273
MRPL51	protein_coding	1.7616	5.55662	3.00039e-12	CD4	TvsB	CD4_TvsB	up	63.7192	50.0273	58.6174	61.3352	18.016	20.2603	19.2148	11.3894	25.4852	24.5006	33.5973	33.8943	39.2834	19.3019	17.5917	21.2961	11.5368	12.9624
NANP	protein_coding	2.09826	2.79114	3.11843e-12	CD4	TvsB	CD4_TvsB	up	3.53571	3.71634	3.86831	4.18238	0.724882	1.02835	0.823486	0.99563	1.07695	1.08221	0.93318	1.39466	1.89684	0.93314	0.955988	0.740671	1.34201	1.17607
IRF2BP2	protein_coding	-1.42347	8.27484	3.15867e-12	CD4	TvsB	CD4_TvsB	down	37.5145	45.7227	40.2812	51.4936	126.027	92.3564	132.31	118.75	58.0441	43.8658	34.0002	43.4366	39.3092	39.4089	94.0165	65.0515	85.277	33.3066
TIMP2	protein_coding	2.75548	4.91584	3.2546e-12	CD4	TvsB	CD4_TvsB	up	5.07205	4.92359	10.1786	18.9223	1.42341	0.796262	2.06113	1.51101	1.09254	7.06469	5.9673	6.03824	7.8367	8.1866	3.45339	6.38492	3.09072	1.65522
OIP5	protein_coding	3.45524	2.05415	3.40665e-12	CD4	TvsB	CD4_TvsB	up	10.699	7.84842	9.20365	10.0304	0.445467	1.93186	0.599583	0.423183	0.415983	1.63692	2.38558	2.65827	3.06131	1.51279	1.22639	0.395903	0	0.471474
HMGN2	protein_coding	1.58587	9.12999	3.43476e-12	CD4	TvsB	CD4_TvsB	up	534.058	455.76	397.886	583.38	169.62	195.69	158.009	133.27	132.903	144.556	167.754	181.747	234.507	131.276	127.778	95.8585	116.807	55.6265
FHIT	protein_coding	-1.84311	4.62009	3.47277e-12	CD4	TvsB	CD4_TvsB	down	2.64964	4.03193	2.58985	2.65702	9.22788	11.1718	9.17442	13.2317	6.55416	1.87672	3.76525	2.59232	2.38135	2.10377	2.276	0.98965	1.86723	0.803561
C1orf112	protein_coding	1.7129	3.81261	3.50788e-12	CD4	TvsB	CD4_TvsB	up	5.75904	4.01673	5.42074	4.86104	1.31202	1.97429	1.44601	1.37862	1.14627	1.46846	2.0305	2.1738	2.52834	1.64513	1.18549	0.943082	1.05362	0.976609
HIST1H2AG	protein_coding	3.04618	7.44213	3.50839e-12	CD4	TvsB	CD4_TvsB	up	301.126	151.3	159.428	210.065	24.3028	39.641	20.5229	15.0153	37.2407	35.9349	82.8937	69.0648	92.6434	28.2458	59.8466	16.0937	30.0914	14.1153
AC073130.3	TEC	-2.58516	1.84277	3.57385e-12	CD4	TvsB	CD4_TvsB	down	0.702925	0.639893	0.340827	0.708463	4.04096	2.69287	3.32294	4.23737	1.7646	0.380642	0.494214	0.545577	0.404605	0.428249	1.77444	1.39626	4.24593	1.15116
MAD2L1	protein_coding	2.25271	5.14181	3.57385e-12	CD4	TvsB	CD4_TvsB	up	16.9181	13.5978	15.1838	14.1382	2.92756	4.34461	3.0329	2.24185	2.6374	3.25789	5.07378	5.02522	8.50698	2.67663	3.56011	1.7452	3.44956	0.963127
PLK3	protein_coding	-2.00863	5.59493	3.58528e-12	CD4	TvsB	CD4_TvsB	down	7.92277	8.16851	6.57153	8.51452	33.2204	30.6389	20.9263	40.6686	15.7372	5.8112	3.89866	4.17186	3.44409	4.28212	21.4947	7.31403	21.4074	5.8626
PARPBP	protein_coding	2.20786	3.586	3.99141e-12	CD4	TvsB	CD4_TvsB	up	7.54174	5.1572	5.67723	6.62001	0.957309	2.138	1.0375	1.26768	0.791335	1.43307	1.77383	2.17667	3.0159	1.49914	1.06485	0.618761	0.713442	0.429842
PRKCA	protein_coding	-2.60145	6.04516	4.06229e-12	CD4	TvsB	CD4_TvsB	down	2.64907	1.86233	0.576853	2.87197	14.5154	9.9935	11.0091	12.7638	12.5879	1.41047	3.28816	2.09822	2.93618	2.44026	6.97739	4.23431	6.41809	7.96881
CTNND1	protein_coding	1.89584	4.42391	4.21627e-12	CD4	TvsB	CD4_TvsB	up	3.52176	3.15302	4.67509	4.16081	0.81424	1.15747	0.773074	1.42656	0.922515	2.40421	3.19854	2.64262	2.78989	3.45828	2.74573	2.74224	0.93076	1.88024
LAMP3	protein_coding	2.70497	3.20524	4.28457e-12	CD4	TvsB	CD4_TvsB	up	5.35131	5.49661	3.03374	5.37114	0.825139	0.525475	1.2762	0.31775	0.751258	4.62429	2.23377	3.45903	2.82213	3.51516	0.397226	0.641164	0.633663	0.15271
MAF	protein_coding	-1.95761	4.83325	4.36044e-12	CD4	TvsB	CD4_TvsB	down	2.10712	1.97861	1.59393	1.29134	5.77403	4.75418	10.7979	5.74612	13.443	2.35512	2.51299	2.29557	1.55071	3.10861	2.53505	1.57828	2.07975	7.64348
TP53INP1	protein_coding	1.89262	7.48096	4.52919e-12	CD4	TvsB	CD4_TvsB	up	82.8837	60.6331	74.4233	98.8629	14.1233	22.0823	20.7318	28.387	10.3595	18.4311	19.353	18.3676	33.3314	17.6027	9.61405	16.2078	13.4621	6.16007
RBSN	protein_coding	-1.26162	5.17678	4.53705e-12	CD4	TvsB	CD4_TvsB	down	2.58031	3.46883	3.09721	2.92099	7.86345	6.10228	6.78306	8.2032	5.83013	3.20532	3.12012	3.36348	3.21522	3.25348	4.27385	5.22017	5.18962	4.48773
TMEM71	protein_coding	-1.39155	5.78784	4.66472e-12	CD4	TvsB	CD4_TvsB	down	10.227	7.86686	9.37052	10.2067	27.6218	23.1655	29.4805	18.5449	26.9478	8.03988	10.1525	11.0698	8.66251	8.00882	21.3815	25.1864	21.9164	21.5118
AC020916.1	lincRNA	-3.1929	2.51498	4.73585e-12	CD4	TvsB	CD4_TvsB	down	0.476669	0.588999	0.593964	0.67817	4.11241	3.03405	4.74442	9.58244	1.81801	1.63785	0.695063	2.81841	1.61336	1.76431	8.54462	2.75838	6.54266	10.8402
FLOT2	protein_coding	-1.37756	5.99904	4.73585e-12	CD4	TvsB	CD4_TvsB	down	8.65609	9.39644	6.64958	8.20222	23.3851	20.0295	25.6633	16.3775	31.698	11.0444	11.1849	9.63489	10.6443	11.5632	36.3505	47.5989	32.7627	26.8138
CRIP1	protein_coding	-1.99205	3.20388	4.75477e-12	CD4	TvsB	CD4_TvsB	down	1.61455	1.72343	1.41433	1.35203	6.23854	4.8097	5.42482	7.82619	6.99082	1.15087	1.38071	1.94304	0.976057	1.39037	6.30319	4.62753	9.14678	4.80733
ACTL6A	protein_coding	1.7216	5.19321	4.91276e-12	CD4	TvsB	CD4_TvsB	up	21.7712	13.8861	22.2245	15.7296	5.96481	6.26404	6.1697	3.90754	10.5565	9.33436	10.7075	10.9191	13.6224	7.2558	4.05592	5.72557	3.55307	5.7085
STAU2	protein_coding	1.37444	6.00415	5.01499e-12	CD4	TvsB	CD4_TvsB	up	13.6987	9.5021	12.7072	11.4252	5.18403	4.58457	4.65732	3.82601	4.28211	6.86735	8.9609	8.14921	9.6826	7.44249	5.19422	3.69803	3.54728	4.37154
NINJ1	protein_coding	-1.95064	4.97965	5.1216e-12	CD4	TvsB	CD4_TvsB	down	3.98835	6.00659	3.59699	4.99212	21.2023	18.2588	11.068	21.3061	7.10769	5.84824	4.96018	5.40555	6.64998	4.68189	43.3144	18.8491	22.4638	8.14255
DSCC1	protein_coding	3.56927	3.02232	5.20156e-12	CD4	TvsB	CD4_TvsB	up	10.126	7.11645	9.26777	7.767	0.198304	1.65219	0.399941	0.621096	0.197524	1.61298	2.67744	3.01293	4.23042	1.78801	0.776445	0.563969	1.30053	0
WDHD1	protein_coding	2.03948	4.69841	5.21581e-12	CD4	TvsB	CD4_TvsB	up	8.77466	6.87316	10.1046	7.70232	1.51716	3.41943	1.7714	1.41869	1.50802	3.53564	5.14694	5.16599	6.35151	3.15444	1.62225	1.60941	1.28761	1.00394
GPR155	protein_coding	-1.44781	5.56549	5.23375e-12	CD4	TvsB	CD4_TvsB	down	2.35057	2.34949	2.69917	1.84316	5.94431	5.53226	6.92713	6.82744	8.62349	6.44795	8.88103	10.7108	6.88095	8.5963	5.20295	6.99142	7.46987	5.47563
CEP128	protein_coding	1.5133	4.94728	5.42461e-12	CD4	TvsB	CD4_TvsB	up	5.52193	4.75509	7.2198	7.30304	1.97505	2.16829	2.53035	2.0133	1.89617	3.2043	3.65578	2.9832	4.83552	3.45724	0.967541	0.884971	1.3891	1.51885
TNIP3	protein_coding	2.69867	2.59659	5.47352e-12	CD4	TvsB	CD4_TvsB	up	2.21554	3.21468	1.73121	1.08246	0.369878	0.406129	0.318432	0.164054	0.248096	4.01302	2.88825	2.41122	3.32155	3.26327	0.402286	0.129866	0.385041	0.773278
TAGLN2	protein_coding	-1.44124	7.76673	5.51588e-12	CD4	TvsB	CD4_TvsB	down	49.7431	47.5379	37.1082	56.2147	138.943	123.408	112.56	142.641	84.2045	30.5898	29.9848	36.6869	44.9015	27.7361	198.594	182.001	161.204	75.3324
CXXC5	protein_coding	2.1922	5.22841	5.58264e-12	CD4	TvsB	CD4_TvsB	up	9.89265	7.50814	9.34189	8.69557	1.31771	1.36648	3.23856	1.83313	1.94958	15.1057	11.6629	12.7908	12.9461	11.3808	14.4288	30.3612	9.91831	13.0103
SPC25	protein_coding	3.06782	1.87516	5.58682e-12	CD4	TvsB	CD4_TvsB	up	5.17958	3.71368	5.06076	5.81765	0.289729	1.14652	0.507973	0.387428	0.19465	1.25599	1.54338	1.73814	2.63498	1.47931	0.960592	0.265799	0.52538	0
DENND4A	protein_coding	-1.74244	7.03811	5.95578e-12	CD4	TvsB	CD4_TvsB	down	7.61077	6.48095	6.57291	6.02211	20.2761	15.7265	15.8942	37.4056	12.202	8.30193	7.82421	8.84928	7.45075	10.2186	11.2569	13.5349	14.0614	13.643
RRM1	protein_coding	1.70275	6.40893	5.98876e-12	CD4	TvsB	CD4_TvsB	up	52.4891	36.7105	45.9197	44.2783	13.9973	17.1369	11.7562	12.2092	13.4245	11.7525	18.6231	17.678	22.391	11.4392	7.9837	7.20474	12.0411	7.39415
CHEK1	protein_coding	2.59934	4.89225	6.25145e-12	CD4	TvsB	CD4_TvsB	up	13.2373	10.6102	11.393	12.4926	1.05472	3.57867	1.52825	1.70755	0.940813	2.29182	3.55605	3.90135	5.99903	2.99684	1.23275	0.671551	2.50729	0.533159
ARHGAP45	protein_coding	-1.48082	8.62573	6.2894e-12	CD4	TvsB	CD4_TvsB	down	21.5653	38.1679	23.2714	29.3503	72.5815	82.3338	72.6443	86.0373	85.7049	60.2469	53.6621	50.9193	40.2669	50.4451	104.367	91.4271	93.6523	83.9362
SLFN12L	protein_coding	-1.89491	5.15007	6.37782e-12	CD4	TvsB	CD4_TvsB	down	3.71353	2.73226	2.12389	1.25644	9.55978	8.49499	10.6177	7.84269	12.6561	5.28368	4.88077	4.01153	3.41819	5.58899	8.40194	7.11984	8.34334	28.2832
JAML	protein_coding	-1.45522	6.37043	6.40129e-12	CD4	TvsB	CD4_TvsB	down	2.65675	3.32147	2.32499	2.54409	6.6825	7.30202	7.10356	8.65508	9.55475	15.3222	16.1075	15.1554	10.9991	16.5489	15.1223	14.8733	9.12369	10.2813
GOLIM4	protein_coding	2.21691	3.68033	6.41709e-12	CD4	TvsB	CD4_TvsB	up	2.56693	4.59141	3.89497	5.68932	0.522072	1.28033	0.983434	0.808366	0.606856	3.35214	3.28793	2.89273	5.47004	2.83407	2.93573	2.84314	2.60174	2.31993
SPC24	protein_coding	3.14093	3.64046	6.87413e-12	CD4	TvsB	CD4_TvsB	up	11.2995	11.2595	10.0308	15.8861	0.721217	2.72301	0.93849	1.09706	0.581728	2.04153	3.73895	3.36126	5.41658	1.92573	2.49165	0.517087	2.38484	0.102632
SEMA4D	protein_coding	-1.47938	7.6398	6.87413e-12	CD4	TvsB	CD4_TvsB	down	4.87784	5.95522	5.09144	7.17522	16.375	14.6344	13.3832	20.0192	19.6835	14.6741	12.6416	12.1092	12.2954	16.486	16.5748	13.9267	21.4142	26.5238
MOB2	protein_coding	-1.33452	4.30321	6.96565e-12	CD4	TvsB	CD4_TvsB	down	2.11855	2.48402	2.52707	2.26667	6.71033	5.57704	5.13568	6.299	4.97967	3.58927	4.22429	3.47806	3.11375	3.05445	5.14442	5.25295	6.74359	6.70708
PCLAF	protein_coding	3.21377	4.50009	6.96565e-12	CD4	TvsB	CD4_TvsB	up	20.1311	16.1368	13.5209	22.086	0.972283	4.36324	1.18609	1.20977	0.554954	2.70514	4.7523	4.96582	7.09333	2.60173	1.48848	0.524196	1.94274	0.312128
TFPI	protein_coding	2.85787	3.67895	7.01635e-12	CD4	TvsB	CD4_TvsB	up	3.20853	2.37425	3.13765	3.18382	0.306991	0.74779	0.158162	0.426224	0.110396	0.480498	0.62242	0.72195	1.28377	0.907414	0.366639	0.229755	0.701844	0.099495
TNC	protein_coding	6.44049	1.59209	7.0187e-12	CD4	TvsB	CD4_TvsB	up	0.0653498	0.107097	0.0165463	0.0593808	0.00178561	0	0	0	0.0048507	0.517812	1.3742	0.426959	1.81736	0.837342	0	0	0	0
TRGC1	TR_C_gene	2.41077	4.67493	7.11181e-12	CD4	TvsB	CD4_TvsB	up	12.4221	6.47864	8.0933	9.9644	1.77248	1.4074	2.10443	1.66395	1.36405	7.22535	6.09881	7.15952	10.7193	4.2406	3.90708	8.08079	16.226	13.442
IL7R	protein_coding	-1.54148	10.4309	7.14454e-12	CD4	TvsB	CD4_TvsB	down	120.628	132.785	127.865	106.851	481.929	375	298.178	265.803	496.073	165.184	204.587	195.45	151.862	140.769	207.528	152.978	209.485	267.186
LRFN4	protein_coding	2.57359	2.15368	7.34779e-12	CD4	TvsB	CD4_TvsB	up	1.73683	2.52249	2.37773	2.45911	0.2312	0.583106	0.374361	0.327875	0.50686	2.894	3.10895	1.61139	2.74456	2.11289	1.51867	0.865164	0.342017	0.721216
LITAF	protein_coding	-1.43694	7.21009	7.34779e-12	CD4	TvsB	CD4_TvsB	down	13.9667	13.5524	16.8564	14.0395	44.4572	37.0945	46.7589	29.8599	52.5209	12.9154	14.1337	13.5428	10.3923	9.24219	43.4873	48.16	55.7205	51.537
MVP	protein_coding	-1.35404	6.36676	7.51812e-12	CD4	TvsB	CD4_TvsB	down	5.37027	7.20717	5.84963	5.30864	14.9899	14.9859	16.9122	13.7943	23.5165	10.3917	9.3934	8.70938	7.25952	8.57837	22.4209	29.6024	18.9003	19.7379
CDC42EP4	protein_coding	2.81081	1.8009	7.63506e-12	CD4	TvsB	CD4_TvsB	up	0.988162	0.677581	0.844544	1.49734	0.130584	0.137007	0.172678	0.128206	0.224045	0.762591	1.16707	0.656207	1.06573	1.22991	0.857761	1.22163	0.0965872	0.407349
ATG14	protein_coding	-1.44119	4.8416	7.64539e-12	CD4	TvsB	CD4_TvsB	down	3.08409	4.26674	2.73747	3.5895	8.1433	8.94363	7.49872	12.5606	6.54736	4.44144	4.80712	5.26227	5.25237	5.31433	4.2006	3.92283	4.49916	6.63256
SEC61B	protein_coding	1.44795	5.57484	7.87151e-12	CD4	TvsB	CD4_TvsB	up	74.3104	76.7484	77.9084	84.8119	25.6647	32.1379	33.4956	23.6753	35.8743	26.5896	33.3827	31.7999	39.2157	20.4094	29.9342	24.6724	26.4158	19.588
TUBB4B	protein_coding	1.60796	5.9716	7.98391e-12	CD4	TvsB	CD4_TvsB	up	50.37	39.9338	44.9262	63.4056	15.1766	21.2725	14.1928	14.4949	12.0378	23.658	29.7892	27.7654	35.7334	20.4299	44.5194	27.121	32.7601	17.2532
DHFR	protein_coding	2.2072	6.67783	8e-12	CD4	TvsB	CD4_TvsB	up	48.4622	56.6432	43.1811	72.0704	8.8509	18.2638	11.8179	8.77346	6.01803	16.0059	17.7769	16.9098	36.9574	16.3459	13.179	7.21408	13.9303	3.89905
TCP1	protein_coding	1.47448	7.34677	8.11177e-12	CD4	TvsB	CD4_TvsB	up	64.1373	53.6222	61.2856	60.4874	20.3235	27.6878	19.0696	19.106	26.0433	25.3261	39.0685	34.3005	37.812	23.1732	20.1432	21.5928	21.8798	18.3252
GAPDH	protein_coding	1.8238	10.2734	8.18893e-12	CD4	TvsB	CD4_TvsB	up	809.917	782.898	727.37	943.931	229.712	319.449	196.355	176.499	213.846	277.71	447.731	353.161	549.444	245.408	412.387	288.661	348.473	149.058
F2R	protein_coding	2.44573	4.10076	8.47894e-12	CD4	TvsB	CD4_TvsB	up	3.78331	3.32489	6.35592	5.12389	0.49088	1.02527	1.18905	0.701677	2.70531	1.75843	2.97983	1.68993	2.8395	2.54925	6.39978	3.79098	12.013	21.2115
AP3M2	protein_coding	-1.77838	5.41281	8.65771e-12	CD4	TvsB	CD4_TvsB	down	5.28915	3.67509	5.5283	3.83856	20.274	9.94038	14.6057	18.0814	14.6545	2.33178	2.49431	3.18894	2.76714	2.62632	1.8517	2.65096	4.54638	2.73915
PVT1	lincRNA	-1.85363	3.60963	8.71273e-12	CD4	TvsB	CD4_TvsB	down	1.18897	1.20943	0.77487	1.23933	4.1786	3.22299	3.49814	5.03377	2.76267	1.73641	1.91292	1.82825	1.29819	2.41979	1.88569	1.02446	1.93691	2.44003
PPP1R14B	protein_coding	1.57772	5.01916	8.76099e-12	CD4	TvsB	CD4_TvsB	up	32.4177	34.5761	32.1645	36.914	11.353	12.2197	11.8663	10.1278	11.1934	16.2326	25.1046	18.4717	29.6336	13.5084	15.5703	15.2271	16.0717	7.74642
ETS1	protein_coding	-1.50613	10.8643	8.83356e-12	CD4	TvsB	CD4_TvsB	down	145.459	211.144	151.882	120.488	562.692	471.045	423.746	329.104	414.267	164.988	160.974	158	146.182	154.16	309.425	246.106	325.655	198.119
NSMF	protein_coding	-1.83085	4.2696	8.98482e-12	CD4	TvsB	CD4_TvsB	down	0.940768	1.62199	0.727774	1.05075	3.21719	4.82863	3.34588	4.03912	3.76593	6.51824	4.37392	4.73175	4.00714	6.09513	6.11672	4.33085	5.90371	5.80964
UBALD2	protein_coding	-1.35766	5.20841	9.00151e-12	CD4	TvsB	CD4_TvsB	down	11.3938	13.9407	10.4002	15.8637	32.2484	36.875	32.943	30.1126	23.1843	12.6642	13.425	10.6365	10.663	12.407	36.2716	25.3246	28.2578	14.9172
ASF1B	protein_coding	2.71545	3.62046	1.00942e-11	CD4	TvsB	CD4_TvsB	up	13.5641	11.3657	13.377	14.9009	1.28449	3.84199	1.88396	1.06287	1.06845	2.77968	4.83984	4.29676	6.75856	2.96392	3.94743	1.4867	3.14851	0.885242
PLEC	protein_coding	-2.06081	8.51741	1.01534e-11	CD4	TvsB	CD4_TvsB	down	4.18582	11.7724	3.69192	8.06676	27.9495	26.6678	30.5221	30.5001	16.6982	21.4724	13.8388	18.1394	14.515	18.5585	41.7219	37.2669	32.6753	30.3358
IGLL1	protein_coding	5.25512	4.02519	1.01534e-11	CD4	TvsB	CD4_TvsB	up	56.3038	46.2909	33.641	57.4206	0.590035	3.8088	0.175668	0.447099	0.189585	17.5345	27.2797	30.4828	30.7481	6.36249	1.39732	0	0	0
SPOCK2	protein_coding	-1.59507	9.36203	1.05014e-11	CD4	TvsB	CD4_TvsB	down	37.9253	57.999	28.3007	32.3741	142.542	111.004	117.401	102.144	191.227	117.507	105.409	103.675	87.516	98.0001	110.223	104.028	138.774	117.365
CDCA8	protein_coding	2.98136	3.31213	1.06265e-11	CD4	TvsB	CD4_TvsB	up	9.72092	7.84751	10.9893	12.883	0.620231	2.67156	1.17204	0.760728	0.485903	2.5816	3.58272	3.54096	4.55825	2.41188	2.6604	0.594577	1.95874	0.708071
ANPEP	protein_coding	3.21319	2.66985	1.07972e-11	CD4	TvsB	CD4_TvsB	up	1.96132	2.74098	1.14706	3.00903	0.155424	0.327706	0.257193	0.209881	0.630127	0.434102	0.352194	0.340197	0.56766	0.671764	7.05368	1.40643	2.58138	1.61507
MCM5	protein_coding	1.67837	6.63344	1.07972e-11	CD4	TvsB	CD4_TvsB	up	24.2268	26.1072	22.2438	27.5658	6.1809	12.5432	6.30242	6.24997	6.58634	9.9135	13.6328	11.3224	14.8346	8.79377	13.6337	14.304	13.2469	5.5193
HIST1H4E	protein_coding	2.0441	8.51938	1.12994e-11	CD4	TvsB	CD4_TvsB	up	3158.36	1567.12	2571	2684.63	710.141	636.692	716.37	356.78	1108.36	833.069	1389.58	1243.14	1328.58	635.385	654.262	692.443	475.862	383.826
FAM102A	protein_coding	-1.60326	7.07991	1.13084e-11	CD4	TvsB	CD4_TvsB	down	7.88392	14.7946	8.21066	11.7878	33.3518	32.7772	27.4479	36.0915	29.3474	24.5542	20.8554	20.1095	16.0958	22.7229	22.5716	20.0147	31.7915	18.9152
ERLIN1	protein_coding	1.74115	3.81575	1.13885e-11	CD4	TvsB	CD4_TvsB	up	4.04752	3.18931	4.87599	3.7059	1.00706	1.63536	1.1485	0.931796	2.22731	2.06175	2.91563	2.348	3.08213	2.87736	1.09045	1.81643	1.33594	2.86743
NLRC3	protein_coding	-1.29133	6.92313	1.15005e-11	CD4	TvsB	CD4_TvsB	down	6.40716	10.5074	7.30855	7.65839	18.2793	21.055	19.2389	19.4653	21.9072	20.7525	19.9977	19.4965	17.2535	19.9896	22.3314	17.9677	20.687	36.9117
ZGRF1	protein_coding	1.60367	4.81517	1.16244e-11	CD4	TvsB	CD4_TvsB	up	7.13305	5.01934	6.37551	5.79903	1.58018	2.71148	1.57007	2.13906	1.43087	2.54513	2.80332	3.45246	4.08736	2.5765	1.47091	1.15574	1.70005	1.40836
CDCA2	protein_coding	3.56683	3.73718	1.1654e-11	CD4	TvsB	CD4_TvsB	up	7.91857	6.41029	10.0808	12.8095	0.28178	1.80599	0.523747	0.517116	0.215288	1.88013	3.84108	3.33373	5.02727	2.36628	0.969687	0.125214	0.989994	0.0745576
PBK	protein_coding	4.18317	2.90416	1.20504e-11	CD4	TvsB	CD4_TvsB	up	11.41	7.293	12.5068	9.66363	0.174843	1.42585	0.374902	0.252577	0.14393	1.6723	2.92196	3.19358	4.54852	1.28609	0.700145	0	0.670132	0.134583
PCBP3	protein_coding	1.95602	3.34983	1.2336e-11	CD4	TvsB	CD4_TvsB	up	1.74436	2.64117	2.41225	3.31766	0.685425	0.483018	0.635711	0.807827	0.196239	2.50642	2.79516	2.79932	1.76904	2.26814	0.296	0.0716662	0.0708278	0.085346
SLC44A1	protein_coding	1.44229	6.43907	1.24147e-11	CD4	TvsB	CD4_TvsB	up	13.2706	11.1151	16.8475	14.0533	5.19917	4.82297	5.6405	4.68198	4.79881	5.77148	7.14395	6.52886	8.178	5.01922	5.27189	3.63827	3.33745	2.44166
INPP4B	protein_coding	-1.82312	7.21048	1.2463e-11	CD4	TvsB	CD4_TvsB	down	7.18754	5.90895	6.91161	5.6041	27.0937	23.1136	16.0029	24.4202	33.5233	2.4485	4.70081	3.03209	4.90139	2.48144	5.51575	3.37104	3.51954	8.11137
POLA1	protein_coding	1.34949	5.51106	1.26266e-11	CD4	TvsB	CD4_TvsB	up	13.2467	11.8777	12.6543	14.7203	4.5025	6.13595	5.5001	4.45409	4.05003	5.93991	7.4459	7.1359	8.8047	6.38653	4.46578	3.01202	4.50333	3.81689
P2RY10	protein_coding	-1.8508	5.66456	1.32312e-11	CD4	TvsB	CD4_TvsB	down	17.862	12.5349	13.7529	11.4981	67.5746	31.8281	59.971	41.3263	47.6919	15.862	16.2645	20.6634	13.3988	12.7152	24.1006	50.6164	35.9423	12.9283
GLG1	protein_coding	-1.27338	8.23696	1.3331e-11	CD4	TvsB	CD4_TvsB	down	11.2597	15.124	11.2464	13.3616	34.5318	27.7502	32.4	28.5787	32.1866	16.4143	18.4489	15.9456	14.387	18.0066	24.2771	23.0607	24.0589	23.849
MCM2	protein_coding	2.54128	6.30524	1.3331e-11	CD4	TvsB	CD4_TvsB	up	36.9781	38.9441	35.0413	41.5427	3.66798	13.5501	4.30143	4.66579	3.5725	10.666	16.9843	13.6122	22.3946	9.54009	10.0498	6.88785	13.2199	3.56636
AES	protein_coding	-1.47103	7.71714	1.36805e-11	CD4	TvsB	CD4_TvsB	down	13.6925	21.0395	13.4862	25.0038	48.793	48.5606	55.6722	49.9512	45.068	31.6851	29.0314	25.6721	26.4434	28.8173	66.8069	74.3057	57.1425	54.8315
PLTP	protein_coding	4.32023	2.86251	1.42706e-11	CD4	TvsB	CD4_TvsB	up	4.59529	3.19322	2.82907	3.6145	0.0473999	0.436105	0.0208322	0.196489	0.141027	4.2925	9.15661	3.63177	5.57455	9.96603	0.497119	0.192576	0.190323	0.114668
PADI2	protein_coding	3.84376	2.01842	1.42706e-11	CD4	TvsB	CD4_TvsB	up	0.923038	1.18995	0.918654	1.27004	0.0690087	0.0308641	0.162177	0.0357581	0.4947	0.114397	0.0358359	0.0620686	0.121599	0.0984953	3.54636	3.76161	0.64654	0.535609
PAICS	protein_coding	1.68709	6.56367	1.46751e-11	CD4	TvsB	CD4_TvsB	up	22.4508	25.93	24.3452	30.7837	7.6772	11.174	7.09832	6.18654	6.02947	9.28281	13.7931	12.9551	19.4569	9.84971	5.78068	4.8172	4.63217	3.17845
NUCKS1	protein_coding	1.36435	8.92072	1.46751e-11	CD4	TvsB	CD4_TvsB	up	134.135	131.505	138.994	147.158	56.1027	53.2544	63.3123	41.6447	64.5091	61.4697	70.0229	66.3747	85.1705	54.8742	38.9799	45.0016	45.3617	33.7841
ITM2C	protein_coding	1.87379	6.6455	1.49393e-11	CD4	TvsB	CD4_TvsB	up	50.3231	58.3678	49.7572	61.3837	12.3956	14.4199	19.8479	13.3126	17.8659	58.5188	75.1902	54.5863	79.2213	43.8861	23.5123	38.3261	12.7802	4.01737
GNG4	protein_coding	3.95285	2.91157	1.57129e-11	CD4	TvsB	CD4_TvsB	up	0.656243	1.14166	0.526235	0.36129	0.0223002	0.0561785	0.0686062	0.02201	0.0173084	3.69534	2.49143	1.95197	9.71818	2.95772	0.140327	0	0	0
AURKB	protein_coding	3.23161	3.1616	1.57129e-11	CD4	TvsB	CD4_TvsB	up	12.0667	8.44445	9.99769	13.1986	0.568165	2.5313	0.850355	0.678987	0.194669	2.13828	3.27739	3.30201	5.28177	2.37612	1.91647	0.327535	1.29481	0
CHMP7	protein_coding	-1.49966	7.62595	1.5808e-11	CD4	TvsB	CD4_TvsB	down	19.9793	29.6986	24.2804	17.1887	63.5142	66.9662	63.5561	63.7294	58.6306	56.1994	54.5919	40.2592	37.1105	41.9847	34.0397	25.3626	36.8525	22.0792
CNTRL	protein_coding	-1.33237	7.20091	1.59733e-11	CD4	TvsB	CD4_TvsB	down	6.73472	9.31492	7.0485	8.69361	15.0648	25.1978	19.2488	20.5435	17.9265	17.8697	19.4585	19.5508	19.8326	18.9082	12.2066	13.7183	13.8145	15.9037
CD1D	protein_coding	3.81327	2.46095	1.60156e-11	CD4	TvsB	CD4_TvsB	up	3.04254	2.1242	2.78149	2.11641	0.0992811	0.117108	0.438576	0.0527634	1.3001	1.52596	1.68946	1.83243	3.98329	1.66886	8.63425	11.837	2.79048	2.32787
SLC26A11	protein_coding	-2.34102	2.55618	1.6091e-11	CD4	TvsB	CD4_TvsB	down	0.308241	0.444639	0.21208	0.299238	1.29845	1.52021	1.74541	1.83296	3.34933	0.788074	0.448303	0.812892	0.336394	0.67567	1.18512	1.59686	1.57817	4.1599
CA8	protein_coding	3.15193	2.73278	1.6091e-11	CD4	TvsB	CD4_TvsB	up	2.86847	0.907871	3.60454	2.26303	0.318357	0.104935	0.335628	0.328897	0.307136	1.42574	1.10317	1.48461	2.40747	1.67639	0	0.0846164	0	0
HES4	protein_coding	3.2782	2.68022	1.69436e-11	CD4	TvsB	CD4_TvsB	up	16.5917	14.0998	12.0476	16.8894	1.33894	1.17998	2.50942	1.10582	0.236912	3.2384	5.03497	3.99938	9.67597	3.10859	4.97137	0.656534	0.432569	0
ITGA2B	protein_coding	-3.77122	4.25188	1.72339e-11	CD4	TvsB	CD4_TvsB	down	0.00324117	0.034858	0.0224787	0.0317167	0.362659	0.496697	0.209793	0.235567	1.30235	0.101397	0.0676047	0.0617633	0.0524338	0.117162	23.0745	4.01096	36.5039	3.6218
RPL28	protein_coding	-1.51492	8.67236	1.73815e-11	CD4	TvsB	CD4_TvsB	down	27.9932	32.5593	28.2007	45.8348	115.192	95.3879	104.915	69.1239	64.7398	52.6671	58.9538	54.2546	48.0482	48.1409	61.838	67.2988	48.3403	35.4285
IMPA2	protein_coding	2.23431	2.45013	1.76829e-11	CD4	TvsB	CD4_TvsB	up	2.88338	2.08758	2.38141	3.39845	0.467828	0.67944	0.66889	0.459964	1.06721	0.759622	0.86898	1.03079	0.925813	0.669496	1.91541	3.26224	1.01148	1.37116
BARD1	protein_coding	1.47952	5.36092	1.76922e-11	CD4	TvsB	CD4_TvsB	up	15.646	10.5503	14.783	11.5956	4.25971	5.66435	4.68242	4.24011	3.25887	5.11256	6.45058	6.21143	7.25212	4.73679	6.41271	4.11343	3.90588	2.16115
PDE3B	protein_coding	-1.6272	7.84013	1.77604e-11	CD4	TvsB	CD4_TvsB	down	6.04283	9.16881	5.5069	5.63204	20.4558	20.0582	18.9607	21.9271	28.4619	30.8586	20.0347	31.2296	20.4325	36.7158	16.9834	15.4446	22.2246	22.1509
SCRN1	protein_coding	1.94476	5.5833	1.83005e-11	CD4	TvsB	CD4_TvsB	up	9.71303	9.31534	14.9272	11.1238	2.32793	3.03948	4.24632	2.09203	2.52287	9.85555	11.8287	9.45582	12.4765	7.55006	7.06177	11.6547	4.31939	9.01198
TRAK2	protein_coding	-1.24548	6.3718	1.85449e-11	CD4	TvsB	CD4_TvsB	down	7.09101	6.50318	6.62589	4.90529	15.2976	15.6846	16.4904	12.0949	16.4874	10.1881	9.34159	9.9531	8.48465	9.23333	11.5934	11.9014	13.5059	10.1237
IFFO2	protein_coding	-1.74421	5.41459	1.87373e-11	CD4	TvsB	CD4_TvsB	down	2.56152	4.37151	3.14794	4.3057	9.21203	11.2351	10.5305	17.2358	10.7865	2.91807	3.64738	3.96148	2.70458	4.29602	10.2067	6.00995	6.95563	10.1707
KIF11	protein_coding	2.79987	5.63889	1.87512e-11	CD4	TvsB	CD4_TvsB	up	24.5739	21.6165	27.3693	32.2565	1.79497	7.09555	3.32566	2.96945	1.37852	5.38691	9.92787	10.1555	16.5493	6.19338	5.14628	1.71167	4.67691	0.659482
ADGRE2	protein_coding	2.44206	3.18172	1.95246e-11	CD4	TvsB	CD4_TvsB	up	0.989107	1.65474	1.77124	1.76461	0.27739	0.25858	0.317206	0.284023	0.504169	0.864537	0.839413	0.579897	1.2828	1.63827	1.75808	2.4972	0.785266	1.14899
AMIGO1	protein_coding	-1.7277	4.57123	1.99459e-11	CD4	TvsB	CD4_TvsB	down	1.53895	1.85823	1.71014	1.27207	6.1981	4.43928	6.83293	3.66981	10.1224	4.49213	4.76283	5.94852	2.85742	4.73726	5.7953	6.42112	4.51271	6.28736
CIB2	protein_coding	2.63644	2.05978	2.06696e-11	CD4	TvsB	CD4_TvsB	up	4.33445	3.21593	3.59207	4.02684	0.793761	0.239746	0.961999	0.443153	0.813145	2.28964	2.1734	2.04362	2.75779	1.91307	0.706344	0.684068	1.12678	0.814645
MCM4	protein_coding	2.48727	6.49099	2.12807e-11	CD4	TvsB	CD4_TvsB	up	31.5831	34.9168	28.383	36.9263	3.69136	11.5006	4.42414	3.88123	3.0001	8.15901	9.67094	11.1536	18.3974	9.13746	7.84859	3.26272	8.0791	2.1349
MCM3	protein_coding	1.76772	6.8176	2.1705e-11	CD4	TvsB	CD4_TvsB	up	52.2105	56.5824	56.2096	60.7044	12.9353	27.0241	14.4204	11.8811	20.3485	25.6317	38.0267	32.6528	43.7919	23.1192	22.495	19.1713	20.8019	16.9235
TLE2	protein_coding	-2.53741	2.56464	2.18011e-11	CD4	TvsB	CD4_TvsB	down	0.360904	0.511136	0.291845	0.584976	2.55664	2.35551	2.01443	3.22066	1.79804	1.55212	1.3542	1.6132	0.552616	1.81195	1.18873	1.81774	0.958122	1.44315
HNRNPAB	protein_coding	1.60012	6.44822	2.2993e-11	CD4	TvsB	CD4_TvsB	up	57.7217	75.6319	59.7239	93.339	18.6394	31.6771	23.3931	20.7386	24.326	39.7731	44.7292	42.228	60.4299	31.9767	28.5253	24.1159	26.8549	21.1686
TUBB1	protein_coding	-6.59025	5.56989	2.36813e-11	CD4	TvsB	CD4_TvsB	down	0	0	0.0158631	0	1.7029	0.154714	0.33816	0.108811	9.03363	0.0087027	0	0.0122586	0	0.034881	63.5203	22.6052	129.341	31.5041
KLRG1	protein_coding	-2.27216	4.49308	2.37183e-11	CD4	TvsB	CD4_TvsB	down	4.67452	2.23438	2.22534	2.12338	18.438	10.3384	8.44889	17.0947	8.40192	2.27189	2.60005	2.06197	2.16596	1.3299	6.12627	10.6418	14.7057	44.6365
ASRGL1	protein_coding	2.63662	2.60711	2.51754e-11	CD4	TvsB	CD4_TvsB	up	2.70307	2.54002	2.30519	2.99127	0.438971	0.684636	0.346279	0.212556	0.332944	1.71827	0.911823	1.5793	2.18962	0.824305	1.04668	0.800267	0.843632	0.635349
EGR3	protein_coding	2.9269	2.17442	2.53433e-11	CD4	TvsB	CD4_TvsB	up	0.411345	0.520775	0.651097	0.299174	0.0531602	0.092386	0.0436124	0.0538675	0.0353007	2.82313	2.34097	2.26565	1.28894	3.59176	0.468326	0.705532	0.0996111	0
CDC25A	protein_coding	3.32371	3.50275	2.59419e-11	CD4	TvsB	CD4_TvsB	up	6.00016	5.98147	7.54172	10.4914	0.29673	1.5605	0.518588	0.612137	0.174083	1.44105	2.38298	2.16865	3.52308	1.80186	1.47274	0.178286	1.52707	0.141545
EPHA1-AS1	antisense	-2.91855	3.27868	2.65038e-11	CD4	TvsB	CD4_TvsB	down	0.429825	0.764379	0.22038	0.397426	4.6155	5.13443	1.69943	2.23172	2.66415	1.82285	1.88585	2.52063	1.6243	1.36105	1.90095	0.690373	0.818756	1.31545
HSPA1B	protein_coding	6.20924	5.16514	2.72561e-11	CD4	TvsB	CD4_TvsB	up	3.21867	31.7148	19.7131	54.8513	0.197929	0.622717	0.461944	0.188617	1.52034	6.81266	82.0851	8.90779	5.42635	31.1914	2.30489	1.45578	0.383667	1.38693
GALK1	protein_coding	2.06872	2.55668	2.73279e-11	CD4	TvsB	CD4_TvsB	up	3.70912	2.72185	3.51765	3.32916	0.642777	0.95827	0.799542	0.756595	1.43355	1.7154	1.78022	1.6504	2.04712	1.24433	4.63151	2.79282	1.50554	1.71336
NDC1	protein_coding	1.39261	5.62935	2.73967e-11	CD4	TvsB	CD4_TvsB	up	18.5733	14.0554	17.967	16.5517	7.07011	6.59481	6.46692	5.43565	8.46229	8.04016	10.3149	11.0583	12.8856	7.29051	4.47709	5.76531	6.02749	5.39051
RAD51AP1	protein_coding	3.14855	3.55074	2.76451e-11	CD4	TvsB	CD4_TvsB	up	13.005	11.4575	11.7614	13.1632	0.497755	2.9293	1.08297	1.04098	0.401997	2.35499	3.26944	3.88128	7.92697	2.30413	1.48145	1.14778	1.13435	0.455623
KIF18A	protein_coding	2.0494	3.59354	2.78977e-11	CD4	TvsB	CD4_TvsB	up	6.28246	3.49853	6.76289	5.2237	0.995216	1.68152	1.18313	1.39554	0.634165	1.66853	2.88265	2.89501	3.80349	1.92878	1.2989	0.995865	1.45042	0.686607
FGL2	protein_coding	2.70003	6.5927	2.80495e-11	CD4	TvsB	CD4_TvsB	up	30.0425	27.2255	23.6501	21.7303	3.25871	4.81742	6.2695	1.43957	30.9451	2.87752	2.21437	1.21363	2.16309	1.80297	61.2468	124.66	34.9572	30.9766
TTK	protein_coding	3.15835	4.2084	2.86043e-11	CD4	TvsB	CD4_TvsB	up	13.5321	7.52465	11.9432	9.49379	0.80789	2.40565	0.766833	0.768448	0.398103	2.38533	3.58262	4.33957	6.98146	2.41456	1.8207	0.267164	0.844921	0.445424
CHRNA5	protein_coding	3.10431	1.50111	2.86043e-11	CD4	TvsB	CD4_TvsB	up	1.54442	1.01475	2.03967	1.81016	0.147224	0.276734	0.262993	0.045936	0.137614	0.7096	0.976619	0.693961	1.31217	0.841457	0.209193	0.33766	0.400451	0.160845
NEURL1B	protein_coding	3.08326	1.80702	2.95471e-11	CD4	TvsB	CD4_TvsB	up	0.742187	0.698806	1.66075	1.25385	0.0696389	0.246429	0.085148	0.107329	0.0848872	0.523338	0.692664	0.738283	0.913717	0.490383	0.275288	0.152346	0.150564	0.181427
TWSG1	protein_coding	1.91568	3.97953	3.03424e-11	CD4	TvsB	CD4_TvsB	up	7.06282	3.94702	8.22484	7.20845	2.20363	1.50215	2.04895	1.24907	2.71209	2.5451	3.83191	4.14549	4.23301	2.45629	2.44946	2.48254	2.18089	2.62793
HIST1H2AC	protein_coding	1.99532	8.11527	3.03569e-11	CD4	TvsB	CD4_TvsB	up	560.203	231.524	373.174	289.123	118.143	97.2488	90.5093	58.7538	158.168	92.6054	148.072	126.298	117.902	74.7528	149.946	96.2245	126.702	80.1795
SHTN1	protein_coding	2.85226	2.36288	3.04922e-11	CD4	TvsB	CD4_TvsB	up	1.65584	1.61736	0.843933	1.5353	0.229499	0.126371	0.340188	0.0836037	0.547875	0.287756	0.266525	0.226916	0.241168	0.364733	0.888376	1.0087	0.351846	0.494628
ZNF772	protein_coding	1.84437	4.66389	3.09082e-11	CD4	TvsB	CD4_TvsB	up	7.46999	5.30297	13.6608	7.59815	2.33706	2.57525	2.54716	2.01637	2.32838	4.88611	4.47633	3.50806	3.97088	2.77054	2.11359	2.80951	1.58665	1.81629
BID	protein_coding	1.44004	4.91516	3.14292e-11	CD4	TvsB	CD4_TvsB	up	12.4922	10.1811	11.0251	10.0649	4.07515	4.71488	4.23858	3.08553	5.42126	3.84585	4.26858	5.04132	5.90282	3.69818	12.3306	9.46535	7.723	4.91517
CDC45	protein_coding	3.27276	3.57809	3.16785e-11	CD4	TvsB	CD4_TvsB	up	12.7257	11.0324	10.1571	12.2281	0.465522	2.67459	0.607588	1.01082	0.257302	2.52291	2.42999	3.80474	5.99984	2.55657	1.77537	0.429846	1.69927	0.409517
ANKH	protein_coding	-1.48558	5.13081	3.17142e-11	CD4	TvsB	CD4_TvsB	down	1.80166	1.60402	2.33901	1.47459	5.36535	3.9874	6.57399	4.30426	6.74412	2.2766	2.49179	2.26935	1.83503	2.65624	1.99969	2.43205	2.71517	5.04167
ARRDC5	protein_coding	-2.20456	1.84869	3.35121e-11	CD4	TvsB	CD4_TvsB	down	0.483294	0.748157	0.351265	0.582208	2.48954	2.26313	3.02699	2.1627	1.40776	3.28764	2.58561	2.68613	2.99116	3.62308	2.46775	1.79244	2.06672	5.69223
RAB11FIP5	protein_coding	-2.92045	1.55775	3.39071e-11	CD4	TvsB	CD4_TvsB	down	0.0758249	0.0434922	0.0724537	0.056886	0.449588	0.260196	0.782299	0.404803	2.80511	0.0846268	0.0903751	0.0577964	0.0899546	0.0685232	0.170355	0.206228	0.733734	3.68389
SUSD4	protein_coding	-2.00766	3.64401	3.40682e-11	CD4	TvsB	CD4_TvsB	down	1.4019	1.50908	1.14506	1.46405	4.72348	6.89859	4.80645	5.75955	2.11378	2.13166	2.27645	2.50221	0.968141	2.86952	2.68191	1.5584	1.33481	0.55676
RGCC	protein_coding	-2.00713	5.69694	3.46832e-11	CD4	TvsB	CD4_TvsB	down	27.4409	32.512	16.4102	23.5144	85.9475	97.4585	74.1016	143.918	52.584	30.233	28.052	35.7687	24.7251	30.742	75.6439	25.3677	67.9493	32.1864
POU2F2	protein_coding	-2.72785	3.94219	3.46832e-11	CD4	TvsB	CD4_TvsB	down	0.224316	0.362232	0.173636	0.326293	1.43594	1.6092	2.34459	1.80524	1.58027	0.982487	0.764746	1.06542	0.708335	1.22359	3.2633	9.92084	1.6296	2.97818
SNED1	protein_coding	-2.4242	2.79595	3.51613e-11	CD4	TvsB	CD4_TvsB	down	0.150902	0.186018	0.0861933	0.144644	0.644345	0.926908	0.415418	1.05477	0.527296	0.548413	0.496978	0.620096	0.385454	0.571201	0.334568	0.324016	0.747193	1.17903
SMC2	protein_coding	1.8137	6.15973	3.51613e-11	CD4	TvsB	CD4_TvsB	up	16.9875	20.68	18.1954	27.4492	4.65535	9.17415	5.66338	4.1941	5.4994	9.7229	13.527	14.6453	17.8725	9.55869	5.8589	4.46365	5.60774	4.14443
ARHGAP25	protein_coding	-1.50981	6.1583	3.59056e-11	CD4	TvsB	CD4_TvsB	down	3.73563	4.69901	5.64416	4.00698	14.2932	13.2938	12.9877	10.9587	18.3124	10.4299	11.7408	10.1454	7.89222	10.0613	17.8865	29.5289	14.1039	37.5704
HCST	protein_coding	-1.45216	5.23865	3.66275e-11	CD4	TvsB	CD4_TvsB	down	22.4236	23.5479	20.6948	18.8601	75.1121	46.5923	73.5155	38.7462	79.9101	45.3392	46.614	42.9725	42.0209	38.7913	128.585	118.542	118.339	145.923
KCTD7	protein_coding	-1.50311	4.10092	3.67338e-11	CD4	TvsB	CD4_TvsB	down	1.0026	0.802256	1.04235	0.760662	3.09695	2.36671	2.56604	2.20254	2.93255	1.61673	1.71433	2.2303	1.24897	1.70123	2.40577	2.64631	2.78591	3.59675
KIF7	protein_coding	2.68919	2.46668	3.7708e-11	CD4	TvsB	CD4_TvsB	up	0.705135	1.25361	1.16853	1.63116	0.175468	0.27698	0.0635088	0.218688	0.0560784	2.79242	2.57279	1.92813	2.06611	2.30834	0.555688	0.293543	0.676921	0.291313
DGKD	protein_coding	-1.26834	6.44522	3.80483e-11	CD4	TvsB	CD4_TvsB	down	2.99218	3.8471	3.61331	3.60222	7.17936	8.43835	7.99987	10.2512	9.2022	9.34286	8.71836	8.58787	6.71723	9.4059	14.1431	16.4514	12.9676	17.8025
LZTS3	protein_coding	-2.24969	2.01125	3.8058e-11	CD4	TvsB	CD4_TvsB	down	0.30681	0.389744	0.249276	0.386167	1.58826	1.42559	1.3573	1.96107	0.984788	0.504727	0.278238	0.405126	0.359667	0.527407	0.983383	0.362808	0.537845	0.378053
HMGB1	protein_coding	1.44126	9.29599	3.86633e-11	CD4	TvsB	CD4_TvsB	up	159.824	141.594	148.686	163.527	53.0889	67.2215	56.0212	49.6283	64.3533	65.9844	84.251	88.5606	111.159	58.7825	38.7312	37.383	43.8964	31.4649
WDR41	protein_coding	1.79911	4.44218	3.86876e-11	CD4	TvsB	CD4_TvsB	up	5.64388	4.32848	6.1661	5.17058	1.3565	1.40315	2.14765	1.21342	2.49761	2.49962	2.82512	2.43819	2.71066	1.65009	2.72553	4.43313	1.53846	3.10312
IFT81	protein_coding	2.08817	2.64802	3.90534e-11	CD4	TvsB	CD4_TvsB	up	1.63865	1.21172	1.88124	1.92271	0.422479	0.404899	0.352645	0.383525	0.295817	0.812192	0.979606	1.23786	1.60661	0.911025	0.21639	0.279421	0.621343	0.166379
NUP93	protein_coding	1.18822	5.85525	4.0298e-11	CD4	TvsB	CD4_TvsB	up	8.21066	7.40788	7.8317	7.42145	3.14272	3.83232	3.1056	3.46508	3.52715	5.0175	5.85883	6.35887	6.64312	4.74701	4.12893	4.74572	3.82165	4.02938
MAP3K20	protein_coding	2.00227	4.43387	4.08327e-11	CD4	TvsB	CD4_TvsB	up	3.01448	2.97652	2.89565	3.86062	0.635926	1.24857	0.530663	0.763273	0.452769	1.38464	1.28597	1.27646	2.37998	1.29906	1.26327	1.32982	0.525703	0.675692
SP140	protein_coding	-2.23176	5.00579	4.16247e-11	CD4	TvsB	CD4_TvsB	down	1.67927	1.94121	1.38346	1.64274	8.48595	6.8726	9.47676	6.38037	11.4048	2.52358	2.95808	2.54382	1.50345	1.21973	6.87937	20.9954	7.71076	9.4479
IQGAP2	protein_coding	-1.41366	6.85233	4.1754e-11	CD4	TvsB	CD4_TvsB	down	5.20358	6.29812	6.91903	8.65374	13.3357	19.5613	18.991	20.2528	24.2143	7.14809	9.00743	10.2676	9.20611	7.03266	22.7257	22.7519	19.8854	32.5138
HSPD1	protein_coding	1.54516	7.64854	4.22753e-11	CD4	TvsB	CD4_TvsB	up	85.8305	81.0211	87.0075	102.56	27.5907	40.3597	31.2329	22.9295	38.0978	35.2266	55.0249	47.3149	58.8863	32.9828	23.8055	29.8559	28.0256	21.6212
FBXO45	protein_coding	1.45395	4.7035	4.35277e-11	CD4	TvsB	CD4_TvsB	up	7.057	6.86651	7.97503	8.44552	2.80723	3.12586	2.78137	2.35524	3.77518	3.13869	4.2343	4.55142	4.93543	2.93501	2.40968	4.05324	2.99425	3.41298
NIPAL3	protein_coding	-1.17591	5.95979	4.36074e-11	CD4	TvsB	CD4_TvsB	down	3.27922	3.75307	4.33077	4.36529	8.62321	9.26988	8.99505	8.65908	11.6224	6.00307	6.23669	5.89855	4.68387	6.31937	6.15202	6.97268	7.71393	6.22773
TECPR1	protein_coding	-1.49741	6.08889	4.39895e-11	CD4	TvsB	CD4_TvsB	down	2.47867	5.05406	3.20688	4.25131	9.47042	11.4737	8.89834	12.4908	9.47784	7.75046	6.47513	5.96089	5.04577	6.4384	10.422	9.14875	10.1886	7.13483
SMCR8	protein_coding	-1.17748	6.95568	4.41308e-11	CD4	TvsB	CD4_TvsB	down	9.26208	10.8384	9.37884	9.91518	25.5734	19.5915	22.2996	21.6415	19.3386	9.98842	8.51525	8.82243	7.49418	9.93492	19.011	20.9826	20.8539	16.7523
IL32	protein_coding	-2.00008	5.52953	4.51636e-11	CD4	TvsB	CD4_TvsB	down	6.90739	3.81085	2.67437	5.07952	25.1953	16.5796	15.6709	16.3663	28.238	8.61352	14.5011	13.8268	6.19792	8.98714	18.186	19.5948	20.4959	29.7818
CRY2	protein_coding	-1.38643	5.53865	4.58911e-11	CD4	TvsB	CD4_TvsB	down	4.12649	4.45043	4.66134	4.30447	13.6567	9.02175	9.92666	13.2757	8.54411	4.75262	3.9862	4.32938	3.81821	5.07116	9.8202	8.64232	15.2884	8.03621
TRIQK	protein_coding	2.31137	3.63618	4.5997e-11	CD4	TvsB	CD4_TvsB	up	4.17952	2.50552	4.72387	3.89047	0.68579	1.16344	0.789873	0.434912	0.748436	0.83256	1.45109	1.22373	2.14991	0.918872	2.14162	2.2924	1.43846	1.51666
SPIN1	protein_coding	1.15411	6.50295	4.63708e-11	CD4	TvsB	CD4_TvsB	up	30.8027	26.2642	31.7746	24.7573	13.9323	12.6338	13.7597	10.7119	13.1169	23.3509	24.4815	23.7537	24.5314	22.6525	8.94559	8.36473	8.56212	8.41976
FZD6	protein_coding	2.1777	4.00788	4.66184e-11	CD4	TvsB	CD4_TvsB	up	8.31647	4.64266	11.847	8.74884	1.63385	1.90175	1.45847	2.42723	2.87845	3.51399	4.27301	3.70048	6.34867	2.76486	0.994384	0.722268	2.14145	1.14685
LANCL1	protein_coding	1.28543	5.98182	4.73272e-11	CD4	TvsB	CD4_TvsB	up	22.3612	15.9762	23.3008	19.4691	7.63045	8.71528	8.74519	8.18148	10.1952	10.7129	12.2139	12.5751	14.9759	11.5314	5.09695	8.0097	7.27167	8.54038
ESCO2	protein_coding	3.20834	3.49887	4.8528e-11	CD4	TvsB	CD4_TvsB	up	4.35972	2.89287	4.61856	3.44111	0.202857	0.876942	0.385075	0.184882	0.138745	0.694504	1.43894	1.31333	2.11733	0.711199	0.44361	0.153436	0.48525	0.0365447
PLXNB1	protein_coding	2.57915	2.7104	4.93264e-11	CD4	TvsB	CD4_TvsB	up	0.641439	0.809799	0.811236	0.645172	0.0883909	0.211444	0.0707027	0.112366	0.0400196	2.1647	1.27788	1.3914	0.882182	1.87725	0.0519132	0.050276	0	0.209555
SEH1L	protein_coding	1.38512	5.4162	5.02203e-11	CD4	TvsB	CD4_TvsB	up	8.6328	6.12436	8.30394	7.42191	2.53307	2.97803	2.95961	3.20072	3.1039	3.05088	3.66747	3.45787	5.25784	3.2015	1.88013	2.66121	2.30709	2.0294
BRIP1	protein_coding	2.50805	4.55636	5.03415e-11	CD4	TvsB	CD4_TvsB	up	7.17327	4.73633	9.05496	5.98726	0.790222	2.14779	0.847907	0.946127	1.09576	2.01981	3.42823	3.511	4.99609	2.24324	1.13814	0.336798	0.968313	0.510474
PRIM2	protein_coding	1.29667	4.70796	5.40179e-11	CD4	TvsB	CD4_TvsB	up	12.9917	8.48562	10.1361	9.81148	4.46468	4.73471	3.72406	3.92772	4.09291	4.0777	5.06583	5.2954	5.15556	4.24596	3.41034	2.98824	3.21234	3.8708
THEM4	protein_coding	-1.63767	4.97947	5.71248e-11	CD4	TvsB	CD4_TvsB	down	5.06145	5.22456	3.35714	3.39219	14.5567	13.2793	16.2381	8.9035	17.9015	2.60585	3.63916	4.201	3.91174	2.84721	6.27273	5.40611	4.29632	7.49999
NIPSNAP3A	protein_coding	1.67054	4.97596	5.72393e-11	CD4	TvsB	CD4_TvsB	up	32.2041	21.7924	26.64	23.1681	8.59976	10.4721	5.90437	7.61541	7.22065	6.92057	10.2451	9.62671	12.7609	6.36058	8.79583	7.00405	6.36085	5.18494
SLC16A1	protein_coding	1.68816	5.26164	5.75098e-11	CD4	TvsB	CD4_TvsB	up	14.2525	12.3437	16.2865	15.3677	4.24648	5.44873	3.95946	4.41756	4.83662	4.5047	6.8527	7.20183	10.1276	4.00205	3.70964	3.91506	4.36999	3.01683
ZWILCH	protein_coding	1.68179	4.41387	5.77683e-11	CD4	TvsB	CD4_TvsB	up	8.9903	7.35041	8.19024	8.90464	2.03323	3.37898	2.49626	2.50549	2.85325	3.63289	4.35606	4.37487	6.11253	2.9675	1.97982	1.96784	4.08911	1.98293
ZNF443	protein_coding	1.75263	2.73934	5.79868e-11	CD4	TvsB	CD4_TvsB	up	4.09764	3.67361	4.35874	3.7252	1.1	1.16923	1.24341	1.19178	1.87327	2.09977	3.01839	3.31578	3.22461	2.52481	1.10121	1.68859	1.40534	1.37589
BRCA2	protein_coding	1.59768	4.65825	5.91426e-11	CD4	TvsB	CD4_TvsB	up	3.86867	3.91839	3.98772	4.10275	1.03324	1.95953	1.13003	1.11776	1.02702	1.67456	2.25834	2.17778	3.03558	1.84809	1.17333	0.857226	0.906304	0.379853
BDP1	protein_coding	-1.32664	7.3785	5.92157e-11	CD4	TvsB	CD4_TvsB	down	5.28641	7.88655	5.36247	8.60289	16.2031	16.7332	16.7198	18.4107	12.1677	15.8252	17.554	17.6177	17.218	16.7188	9.99492	11.3323	13.2608	13.8469
HIST1H3F	protein_coding	3.58682	6.92816	6.36777e-11	CD4	TvsB	CD4_TvsB	up	1218.05	753.649	932.134	947.695	40.6082	181.705	48.0833	50.0378	30.4785	94.309	173.354	185.014	240.78	73.3839	218.213	33.9321	71.7769	16.3054
FANCI	protein_coding	2.31945	5.42892	6.48663e-11	CD4	TvsB	CD4_TvsB	up	14.4726	11.0859	12.0836	14.6509	1.5509	4.80905	1.85628	2.25322	1.57088	3.50827	5.21884	5.57176	8.01421	3.99623	2.8302	1.10268	2.86456	1.42572
AL109918.1	transcribed_unprocessed_pseudogene	3.55239	2.16938	6.83936e-11	CD4	TvsB	CD4_TvsB	up	3.14367	2.6275	3.67481	5.57126	0.25478	0.577348	0.156766	0.281641	0.102537	0.485553	1.7288	1.07175	2.9371	1.45124	0.166262	0	0	0
RNF216	protein_coding	-1.15797	6.55345	6.92191e-11	CD4	TvsB	CD4_TvsB	down	6.75605	8.06259	7.03409	7.40803	15.535	15.0016	15.19	19.5781	13.9056	12.3292	9.76655	11.051	9.60778	11.8759	14.8219	13.8086	14.5357	15.8325
TICAM1	protein_coding	-2.16043	2.31958	7.41404e-11	CD4	TvsB	CD4_TvsB	down	0.497529	0.727903	0.445567	0.838849	3.00915	3.58397	2.26825	2.33665	1.43228	0.892501	0.961623	0.944882	0.888263	1.13164	6.60856	3.84009	3.25299	2.61319
PXYLP1	protein_coding	2.09535	5.072	7.713e-11	CD4	TvsB	CD4_TvsB	up	7.983	4.842	18.3548	6.9114	2.18615	1.92495	2.47959	2.32627	3.7272	4.20215	6.46184	4.62673	5.0216	6.5076	1.39716	1.28371	1.50872	3.01618
TMEM170B	protein_coding	1.42973	4.6313	7.73059e-11	CD4	TvsB	CD4_TvsB	up	5.23055	3.64841	5.21365	4.8075	1.77165	1.453	2.15655	1.63486	1.9769	1.89927	2.04517	2.23966	2.95864	1.80101	4.68292	4.50597	3.5279	1.9513
PIM2	protein_coding	-1.4942	7.5516	8.0419e-11	CD4	TvsB	CD4_TvsB	down	41.5354	45.0068	36.6344	43.611	129.199	119.203	116.836	104.599	115.118	36.1823	27.281	28.3792	30.097	27.6924	64.9661	74.5259	141.528	41.7903
E2F2	protein_coding	2.4629	4.77545	8.29033e-11	CD4	TvsB	CD4_TvsB	up	9.69318	11.4578	13.6535	16.2418	1.00267	4.70441	1.91096	1.62945	1.75305	2.48103	4.02791	3.60995	4.50698	2.93854	4.16662	2.15211	2.3928	0.747516
CCDC88C	protein_coding	-2.00273	7.57426	8.39162e-11	CD4	TvsB	CD4_TvsB	down	2.69022	7.06655	2.78995	6.53175	15.2842	20.0526	17.3978	23.7235	12.5348	14.3064	12.5505	11.9113	9.60753	15.1326	26.3696	18.4102	29.929	30.4596
SGO2	protein_coding	2.13845	3.95485	8.52216e-11	CD4	TvsB	CD4_TvsB	up	4.54723	3.79796	5.96523	5.16991	0.837165	1.88835	1.04017	0.647481	1.22895	2.22299	2.45707	3.08622	4.83328	2.91934	1.42637	1.34076	1.044	0.87092
ZC3H12A	protein_coding	-1.8992	4.52463	8.55569e-11	CD4	TvsB	CD4_TvsB	down	3.42287	3.57569	2.26847	3.05953	12.3098	12.388	8.48561	12.7686	4.47369	4.51928	3.31948	4.28973	1.91426	4.10131	21.3974	9.18389	17.6874	6.54347
NPR3	protein_coding	-4.65311	1.89679	8.57309e-11	CD4	TvsB	CD4_TvsB	down	0.0601791	0.033995	0.0484817	0.0356902	0.420301	2.6716	0.241441	1.17117	0.519559	0.0986811	0.0978095	0.0781885	0.118005	0.1133	0.409707	0	0.0980361	0.0590657
KDM1A	protein_coding	1.23279	6.77781	8.5816e-11	CD4	TvsB	CD4_TvsB	up	36.0861	29.2933	36.8229	31.2032	13.2457	15.2893	13.564	14.6632	14.7978	18.8566	24.719	23.0432	26.3927	17.8821	10.5052	13.2801	11.5675	11.1509
APOL3	protein_coding	-1.3159	5.78597	8.65767e-11	CD4	TvsB	CD4_TvsB	down	4.64657	5.11314	5.81148	4.73391	11.3716	11.7525	13.1058	14.3473	16.8768	6.01429	7.19531	7.38354	5.49961	4.61517	10.4034	13.6411	9.17887	17.0349
ZNF711	protein_coding	1.57742	5.3876	8.70504e-11	CD4	TvsB	CD4_TvsB	up	12.5662	12.5801	18.6867	15.8444	3.40066	6.85181	4.10797	5.63496	0.89983	11.1539	12.0956	12.3869	14.9485	10.9946	2.22142	1.27126	2.12619	0.931643
MARF1	protein_coding	-1.25052	6.70024	9.08189e-11	CD4	TvsB	CD4_TvsB	down	5.15415	5.5727	6.61031	6.25483	13.0461	13.3275	14.1156	15.6556	9.18931	7.82001	8.54802	7.09361	5.86439	9.50587	10.3424	12.0553	10.4526	10.8874
ST3GAL6	protein_coding	2.57544	2.43437	9.10056e-11	CD4	TvsB	CD4_TvsB	up	2.30333	2.04739	1.83668	1.84795	0.161445	0.440579	0.221683	0.525564	0.170969	0.52256	0.827007	0.76561	0.833188	0.82744	0.482129	0.544745	0	0.139013
IL2RG	protein_coding	-1.15793	6.83243	9.10056e-11	CD4	TvsB	CD4_TvsB	down	25.8012	22.7523	20.9548	25.9252	59.1743	51.4447	57.0581	45.2245	31.1722	42.2472	50.8523	42.2711	41.3917	48.6671	45.2181	39.8916	42.7541	50.5677
CRTC3	protein_coding	-1.47416	6.18814	9.19207e-11	CD4	TvsB	CD4_TvsB	down	3.27924	4.76675	3.18852	3.9535	10.3215	8.68459	10.9779	12.2152	7.1923	5.8168	4.4568	4.71995	3.99241	7.87851	7.77952	8.23555	8.13921	5.81988
CYP20A1	protein_coding	-1.44313	5.64713	9.75548e-11	CD4	TvsB	CD4_TvsB	down	2.04358	3.42119	1.66269	3.005	7.04667	6.92286	7.53863	6.03435	4.57989	4.43004	4.63669	5.41907	4.82843	3.98099	3.82607	3.0804	4.05915	5.6355
USP36	protein_coding	-1.8232	5.84823	9.78386e-11	CD4	TvsB	CD4_TvsB	down	2.98661	3.16803	2.77287	4.20846	9.7629	9.61665	9.07941	18.029	4.75596	4.49863	2.80388	3.38146	3.17797	5.58552	6.20989	5.43119	9.58321	7.41443
HIST1H1C	protein_coding	1.9518	9.17543	1.04332e-10	CD4	TvsB	CD4_TvsB	up	3164.36	1367.78	2264.1	1903.08	695.483	646.705	559.111	347.332	883.401	488.69	553.641	618.564	688.586	312.141	554.461	473.711	360.826	317.241
HACD3	protein_coding	1.32019	5.87604	1.05406e-10	CD4	TvsB	CD4_TvsB	up	13.9786	11.9928	14.8939	13.1832	5.05251	6.20295	5.02718	5.36005	6.79902	6.71125	10.3867	10.1368	11.825	7.29968	5.19724	4.65411	5.11074	4.39294
RGPD3	protein_coding	3.55894	1.57629	1.09047e-10	CD4	TvsB	CD4_TvsB	up	1.32974	1.09974	1.53347	1.18775	0.0561907	0.170061	0.136476	0.0694703	0.0696273	0.156882	0.774026	0.247992	0.833792	0.426182	0.0434231	0	0	0.050081
MVB12B	protein_coding	1.81274	4.84725	1.14126e-10	CD4	TvsB	CD4_TvsB	up	1.66134	2.42485	1.38485	2.2201	0.403747	0.69776	0.487897	0.597093	0.723293	10.6471	5.99072	6.30374	7.45125	10.6724	2.65966	2.45165	4.60057	4.36096
LINC00921	lincRNA	-2.10119	2.16308	1.18396e-10	CD4	TvsB	CD4_TvsB	down	0.8019	1.09763	0.808942	0.659867	4.08542	2.56574	4.19673	3.63178	2.97973	0.739659	0.608223	0.538305	0.570013	0.9882	1.7402	1.58618	2.15548	3.06955
LPIN2	protein_coding	-1.35022	7.15923	1.21155e-10	CD4	TvsB	CD4_TvsB	down	13.0493	14.2163	13.8807	12.3242	45.7102	26.0332	31.8256	32.7643	27.6713	16.4785	17.9674	21.2557	13.8254	14.2896	19.1334	18.0983	17.5665	21.9814
GSG2	protein_coding	3.18992	2.66074	1.21893e-10	CD4	TvsB	CD4_TvsB	up	3.81448	5.81575	4.88995	7.94167	0.227611	1.198	0.479446	0.544015	0.239528	1.12583	2.08922	2.26768	3.08716	1.42421	1.80648	0.437376	1.21033	0.104173
SH3BP5	protein_coding	-1.56118	5.18856	1.24701e-10	CD4	TvsB	CD4_TvsB	down	2.9806	3.46145	3.9703	4.99873	9.15953	11.9678	13.0926	11.2731	22.0052	3.63208	4.17644	3.14971	3.97738	4.29545	12.2704	18.0016	7.67453	18.8456
GGH	protein_coding	2.97363	2.96296	1.25598e-10	CD4	TvsB	CD4_TvsB	up	8.50152	4.96209	5.33756	6.90457	0.698142	1.13377	0.800502	0.63046	0.776533	1.44347	1.72992	2.67907	3.85911	0.603876	0.565	0.469013	1.39058	0.18618
ACVR1	protein_coding	-1.56561	3.41678	1.25942e-10	CD4	TvsB	CD4_TvsB	down	1.43393	1.55832	1.72002	1.3495	3.9544	3.66009	5.21386	5.14831	4.77566	2.06643	1.92138	1.95484	1.56837	2.54687	1.96283	2.02357	2.54533	2.19076
AC015911.3	sense_intronic	-2.614	1.88889	1.33251e-10	CD4	TvsB	CD4_TvsB	down	1.44103	1.07878	0.841007	0.501151	6.85004	4.66155	6.94156	5.12468	7.85445	2.77728	2.7784	2.27152	1.08562	3.15991	6.24894	3.45821	7.97475	22.3076
PRKAG2	protein_coding	-1.47395	4.19954	1.3915e-10	CD4	TvsB	CD4_TvsB	down	1.27063	1.06222	1.2733	1.01439	2.85408	2.71086	3.56039	3.72148	3.70787	2.60009	2.32259	2.87402	1.93608	2.64152	2.51136	4.68282	4.59216	4.40948
HENMT1	protein_coding	1.5066	4.68019	1.42346e-10	CD4	TvsB	CD4_TvsB	up	17.1389	12.7828	20.4137	14.3148	4.38311	7.40633	5.9495	4.99808	7.53333	9.20514	11.3585	11.5708	13.6572	7.92518	9.26817	9.98441	9.76792	12.1305
MYADM	protein_coding	-1.99526	6.20999	1.42348e-10	CD4	TvsB	CD4_TvsB	down	5.84548	11.0535	6.58511	13.3542	29.6695	22.4429	34.656	60.1205	10.794	6.4285	5.13494	6.55765	6.17761	7.73141	46.4712	30.8915	47.3742	13.5577
NSD2	protein_coding	1.56006	6.67911	1.42441e-10	CD4	TvsB	CD4_TvsB	up	7.45197	8.29329	8.70695	12.7917	2.18644	4.12189	2.8614	3.46	2.07991	4.92539	6.18082	5.34617	7.34911	5.78395	3.56419	2.26407	3.17908	2.43104
MYLIP	protein_coding	-1.24558	6.36722	1.44055e-10	CD4	TvsB	CD4_TvsB	down	18.057	16.5362	14.6323	16.2534	41.9744	33.5176	37.355	42.4002	35.1112	18.0712	12.0548	17.6059	17.7054	16.7055	32.9018	38.8017	47.5161	34.1999
SVIL	protein_coding	-1.44945	5.10749	1.4481e-10	CD4	TvsB	CD4_TvsB	down	1.00306	1.91478	1.57172	2.02571	3.64486	4.29473	4.68955	5.17757	6.79381	2.68516	2.53567	2.18658	2.74843	3.02498	3.76271	4.62893	4.47744	5.57115
LINC01215	lincRNA	-1.40325	4.98292	1.44916e-10	CD4	TvsB	CD4_TvsB	down	8.48915	9.98341	8.8043	9.86599	25.1521	25.4326	24.745	22.913	12.0159	5.89242	6.70131	9.25901	9.69452	5.44953	12.1834	9.15618	8.20946	3.93441
ATXN7L1	protein_coding	-1.36683	4.23649	1.4577e-10	CD4	TvsB	CD4_TvsB	down	1.24717	1.67176	1.35384	1.51757	4.17553	3.01695	4.52874	3.21588	3.11421	1.56433	1.5899	1.60506	1.27489	1.88171	2.13195	2.09421	1.86565	2.91547
RFFL	protein_coding	-1.1858	5.50464	1.47415e-10	CD4	TvsB	CD4_TvsB	down	3.62498	4.00391	3.45388	3.71445	9.57942	7.67167	8.62758	7.78168	6.5309	4.65019	4.19462	3.90363	3.34532	4.9067	4.89719	4.16787	5.62472	5.16883
PRR7	protein_coding	-1.83234	2.0734	1.47723e-10	CD4	TvsB	CD4_TvsB	down	0.822421	0.931814	0.981929	1.07636	3.01011	2.92581	3.74406	3.94464	3.6665	1.7513	1.33119	1.58009	1.6973	1.3534	4.84741	4.28032	4.63962	2.46646
S100A6	protein_coding	-1.52351	6.41926	1.52485e-10	CD4	TvsB	CD4_TvsB	down	38.1514	42.8443	27.6716	23.3447	101.022	87.0195	120.116	71.2765	210.472	32.336	41.0774	37.545	32.773	25.7242	194.615	198.809	151.409	160.539
ZNF620	protein_coding	2.21518	2.16131	1.55908e-10	CD4	TvsB	CD4_TvsB	up	1.9933	1.80605	3.47712	2.13051	0.542515	0.442665	0.653324	0.385134	1.1718	0.937293	0.976992	1.01654	1.5576	0.893621	0.950033	1.48627	0.839361	1.6014
ZBTB25	protein_coding	-1.20808	6.28603	1.55908e-10	CD4	TvsB	CD4_TvsB	down	4.51522	4.42405	4.64602	3.77918	10.8128	8.22556	10.7249	10.3604	7.91444	6.06179	5.51931	5.8466	5.13304	6.8705	3.96648	4.28155	5.61558	5.90891
CORO7	protein_coding	-1.69544	4.34102	1.57116e-10	CD4	TvsB	CD4_TvsB	down	0.894164	1.34675	0.783645	1.33151	3.50855	3.01261	3.09834	4.48843	3.71748	1.42729	0.829185	1.21035	0.761331	1.26664	2.95934	3.22774	4.50997	3.74445
ITPKB	protein_coding	-1.56568	8.17222	1.59511e-10	CD4	TvsB	CD4_TvsB	down	18.3472	25.5429	16.6437	19.0527	81.4872	40.0172	60.8417	53.2441	44.2834	50.0584	38.7297	38.9659	31.8735	42.7797	43.4465	36.6516	55.8119	40.2934
LINC00649	antisense	-1.55663	4.95399	1.62857e-10	CD4	TvsB	CD4_TvsB	down	1.29893	1.0024	1.38441	0.924141	4.11311	2.79285	3.67642	2.98351	2.86699	1.28502	2.28488	1.75278	1.39412	2.33068	1.58602	1.7408	2.22645	3.25191
PTTG1	protein_coding	2.51221	4.34563	1.64405e-10	CD4	TvsB	CD4_TvsB	up	26.0447	18.0136	23.0487	26.5008	2.79504	7.58239	3.6026	2.3976	2.88699	7.11117	11.9845	11.2693	18.122	5.48233	3.13755	1.94471	4.80489	1.15796
RUVBL2	protein_coding	1.53574	5.17392	1.6718e-10	CD4	TvsB	CD4_TvsB	up	17.3966	16.0736	15.659	19.2881	6.24653	7.36786	4.71752	5.2516	6.47836	7.99291	11.4314	9.00546	13.4735	6.48945	9.73801	7.0899	7.66799	5.33676
LMNB1	protein_coding	1.80776	6.4808	1.70824e-10	CD4	TvsB	CD4_TvsB	up	42.674	45.9109	50.7597	54.6966	10.2962	23.1381	12.1858	9.78362	9.3963	20.0654	28.8343	26.4552	38.0015	18.8583	16.5503	12.257	16.1071	4.81208
NLGN4X	protein_coding	4.74168	3.57048	1.7179e-10	CD4	TvsB	CD4_TvsB	up	4.68109	1.33488	7.53029	2.78802	0.277482	0.0496413	0.170734	0.111831	0	0.541764	1.85882	0.612421	5.77609	1.46947	0.135807	0.0986433	0.0649929	0
MAPKAPK3	protein_coding	1.66183	6.47289	1.82803e-10	CD4	TvsB	CD4_TvsB	up	44.5778	34.8929	40.5217	40.7969	12.6644	15.2176	11.9117	11.0114	14.4996	14.7545	26.689	19.0908	24.6942	13.2694	30.2828	25.0846	13.6906	13.4502
AC127502.2	sense_intronic	-2.22104	3.63845	1.83093e-10	CD4	TvsB	CD4_TvsB	down	2.11217	2.61727	1.85468	2.05315	6.85759	10.3024	6.16182	16.9693	1.69655	4.01823	4.51505	5.42004	5.22035	9.18081	4.08344	2.18547	3.49698	5.20527
IDS	protein_coding	-1.74465	5.49134	1.88354e-10	CD4	TvsB	CD4_TvsB	down	2.31383	2.05742	1.7129	1.91369	6.0329	4.21803	8.12173	8.42826	5.24155	3.75396	3.81366	2.96407	2.54766	5.22317	5.24739	4.52895	8.5876	11.0691
CRTC2	protein_coding	-1.52852	4.03587	1.92863e-10	CD4	TvsB	CD4_TvsB	down	1.80316	2.27496	1.67739	2.61587	4.96369	7.07089	6.11122	5.98987	3.67081	4.95706	3.295	4.00638	3.37099	5.15415	5.38565	7.04471	8.03342	5.40473
MORF4L2	protein_coding	1.39838	6.33708	1.94887e-10	CD4	TvsB	CD4_TvsB	up	63.4399	41.3398	62.929	50.4864	19.4674	23.3354	20.4502	19.5104	26.2361	23.7491	33.8912	31.6295	38.2694	21.5751	17.1731	20.697	17.7154	15.5149
PITPNC1	protein_coding	-1.14363	6.65952	1.9626e-10	CD4	TvsB	CD4_TvsB	down	7.13318	9.25209	7.29568	7.5244	18.9402	14.9351	19.0869	15.9849	13.5858	11.5449	12.7255	11.7221	11.3411	10.8313	17.383	14.3315	15.6483	13.6388
PRMT2	protein_coding	-1.27167	7.31227	1.96409e-10	CD4	TvsB	CD4_TvsB	down	10.6436	13.0636	10.05	9.99849	28.2206	28.5642	24.7964	24.0594	24.0138	19.5311	19.7793	22.1119	14.7807	17.1809	23.719	18.7972	27.5197	19.5554
ATP2B1	protein_coding	-1.52569	7.0666	2.05473e-10	CD4	TvsB	CD4_TvsB	down	7.85965	8.9577	9.60268	7.66579	19.9793	21.4093	17.2601	39.5134	15.3933	8.46428	7.68607	8.38641	8.64627	8.92774	15.7282	20.258	13.9587	14.5179
UBE2S	protein_coding	1.59338	4.42364	2.08081e-10	CD4	TvsB	CD4_TvsB	up	11.6675	11.0213	10.9478	17.3397	4.09788	4.32011	4.92385	3.53899	4.06276	5.85467	7.19165	5.67212	7.79501	4.51968	11.78	6.66958	13.53	4.28487
IER5	protein_coding	-1.46832	6.22584	2.08551e-10	CD4	TvsB	CD4_TvsB	down	10.4221	8.92944	7.25993	11.0423	31.5241	28.3248	18.1252	26.1822	6.72623	10.5157	8.09022	11.2802	9.52131	8.65759	49.4051	28.568	38.3379	10.7838
SLC12A6	protein_coding	-1.22012	6.67447	2.13115e-10	CD4	TvsB	CD4_TvsB	down	4.93091	5.09783	6.67368	5.817	11.1149	12.0876	13.6846	15.5948	9.66186	11.5877	12.3524	10.8404	10.8299	12.658	10.5265	12.3113	8.60845	8.34476
HS3ST3B1	protein_coding	-1.22769	4.50076	2.1657e-10	CD4	TvsB	CD4_TvsB	down	2.37677	2.42758	2.97334	2.33729	7.0947	6.29007	5.1682	5.15195	7.69297	3.53452	3.70589	3.13016	3.5612	3.34378	3.15383	3.2823	4.14499	6.46044
CLDN1	protein_coding	3.54199	3.36291	2.17953e-10	CD4	TvsB	CD4_TvsB	up	7.40691	7.80749	8.96093	5.65557	0.83142	1.35415	0.134877	0.227172	0.0255208	2.57069	4.94686	2.26194	3.54919	2.05848	0	0	0.132026	0
HLA-DRB1	protein_coding	3.14189	5.86173	2.24846e-10	CD4	TvsB	CD4_TvsB	up	112.297	92.9696	30.4559	115.798	9.27603	5.98909	14.9657	9.59029	52.9902	11.0593	5.38572	11.8314	10.6767	5.59533	74.2021	174.683	25.5899	42.9013
TXNRD1	protein_coding	1.317	6.44483	2.31362e-10	CD4	TvsB	CD4_TvsB	up	22.6345	18.942	24.4476	22.9873	8.4774	10.5864	9.56158	7.09215	10.9003	9.8558	13.1309	11.3997	14.5429	8.48045	10.6206	10.541	10.3096	8.73071
YWHAQ	protein_coding	1.36905	8.11411	2.35564e-10	CD4	TvsB	CD4_TvsB	up	215.854	168.896	163.112	194.49	75.5473	77.4755	72.2835	62.0713	80.297	60.9053	75.0705	76.371	97.2168	50.6414	99.8251	87.2076	102.32	77.9711
MRPL57	protein_coding	1.50326	5.35077	2.53775e-10	CD4	TvsB	CD4_TvsB	up	41.3666	28.7977	40.5159	31.9431	14.7471	12.7458	13.4104	9.38939	15.5319	12.0899	17.5917	16.1044	20.3025	10.2434	9.89846	11.8739	10.9814	6.87563
SEPHS1	protein_coding	1.29489	5.73376	2.55079e-10	CD4	TvsB	CD4_TvsB	up	23.1977	21.9608	24.3447	26.4716	8.68717	11.6076	9.73009	9.08079	8.95234	12.1918	14.7953	13.7746	17.0808	9.77517	9.74675	6.79634	9.45332	7.41917
RBL2	protein_coding	-1.2094	8.65287	2.55716e-10	CD4	TvsB	CD4_TvsB	down	35.4034	32.9139	33.1154	24.9378	77.1105	70.9368	77.0227	67.1519	82.77	57.6489	63.9444	64.444	50.75	48.8636	46.0405	48.2652	46.4452	61.7771
AKAP9	protein_coding	-1.347	7.53792	2.65198e-10	CD4	TvsB	CD4_TvsB	down	3.74556	5.73301	3.98382	5.44486	9.25033	11.1463	11.6983	16.0055	9.54334	13.194	14.8467	14.5442	13.4501	15.2335	7.76914	8.04812	8.10003	11.8565
GRIP1	protein_coding	-3.13437	2.41414	2.6836e-10	CD4	TvsB	CD4_TvsB	down	0.129762	0.228548	0.251072	0.349653	1.32189	2.44897	1.49115	3.18717	0.588725	0.29337	0.39506	0.481553	0.699737	0.258113	1.58442	0.30689	0.379125	0.182735
SARM1	protein_coding	-2.01883	3.64443	2.6926e-10	CD4	TvsB	CD4_TvsB	down	0.24717	0.306945	0.486131	0.310901	1.69327	0.914462	1.61128	1.27874	2.6063	0.945221	0.659481	0.915842	0.509623	1.0037	0.7259	1.49389	1.65011	3.29647
TNFRSF10A	protein_coding	-1.97495	4.32806	2.71183e-10	CD4	TvsB	CD4_TvsB	down	2.43263	4.83906	2.91758	2.12294	9.14825	12.2266	18.1411	8.91065	12.9247	5.72717	4.26922	2.89967	4.58634	4.26315	4.79417	8.45685	7.21075	6.31913
ALS2CL	protein_coding	-2.62706	3.61573	2.71284e-10	CD4	TvsB	CD4_TvsB	down	0.55622	0.757722	0.446226	0.735445	2.55328	5.2961	1.82352	5.74363	1.94906	0.382953	0.301881	0.389586	0.337433	0.307429	1.00418	0.108057	0.480568	0.418221
ZNF117	protein_coding	1.44946	4.64652	2.77318e-10	CD4	TvsB	CD4_TvsB	up	2.87605	2.76915	4.47405	2.30278	1.08313	1.19447	1.27249	0.998508	0.925412	3.12898	4.41781	3.84158	4.51478	3.94465	0.897967	1.00696	0.633296	1.25368
KIF2C	protein_coding	2.81872	3.78274	2.77767e-10	CD4	TvsB	CD4_TvsB	up	9.91371	8.13402	10.1473	10.9494	0.509673	3.00316	0.861433	1.16072	0.38887	2.14041	3.42601	3.54978	5.38853	2.40253	1.80157	0.738166	1.19378	0
FBLN2	protein_coding	2.15685	4.77368	2.79761e-10	CD4	TvsB	CD4_TvsB	up	1.27497	2.17141	0.553192	1.3263	0.361144	0.27141	0.366685	0.187751	0.249313	10.249	13.8148	12.9138	10.1315	10.6519	16.9054	8.64373	11.6581	2.30094
DNA2	protein_coding	1.65026	4.19712	2.81579e-10	CD4	TvsB	CD4_TvsB	up	7.84065	7.07143	7.93491	8.20249	1.98329	3.7053	1.67856	2.51576	1.33812	2.85993	3.93239	3.94483	4.78422	3.11103	1.76487	1.10596	1.29175	1.2572
HMMR	protein_coding	3.17661	4.45215	2.82942e-10	CD4	TvsB	CD4_TvsB	up	14.6731	13.4406	14.0687	17.9854	0.642609	3.93821	1.21936	0.839621	0.360219	3.14604	5.55718	6.21354	8.89844	3.06719	1.98976	0.559455	0.982951	0.0740272
GSAP	protein_coding	-1.71811	4.17513	2.83557e-10	CD4	TvsB	CD4_TvsB	down	0.693604	0.689346	0.43976	0.50856	1.21768	1.92878	1.6055	2.91346	2.34719	0.549273	0.506265	0.536434	0.522772	0.587072	3.81718	3.58807	5.69524	10.0674
RELA	protein_coding	-1.27179	5.49502	2.90247e-10	CD4	TvsB	CD4_TvsB	down	3.33887	5.15378	4.6777	5.59853	10.2311	11.8208	11.1766	12.1095	9.29009	7.81497	6.13224	5.94787	5.16707	7.06727	11.0967	9.80644	10.9751	11.6783
KIF21B	protein_coding	-1.54439	6.55766	2.92353e-10	CD4	TvsB	CD4_TvsB	down	1.70292	3.69051	2.07224	3.08889	6.21688	7.95874	7.84942	8.76453	6.6156	10.0289	8.70122	7.86458	6.40013	10.2657	10.9164	9.2833	12.0604	16.595
ATG9B	protein_coding	-1.8928	1.86112	2.92353e-10	CD4	TvsB	CD4_TvsB	down	0.225213	0.23212	0.207174	0.199723	0.961134	0.652281	0.916616	0.680779	1.03853	0.509378	0.662686	0.645981	0.523735	0.537436	0.553419	0.459399	0.681037	0.410318
KDELC2	protein_coding	1.53944	4.92995	2.9384e-10	CD4	TvsB	CD4_TvsB	up	9.18144	9.64191	11.282	11.7361	2.63968	4.51805	4.4174	2.8094	6.4375	4.65845	6.61407	6.17133	8.57888	4.75434	3.59246	3.92018	3.48689	4.49341
MCM7	protein_coding	1.97884	7.12487	3.04631e-10	CD4	TvsB	CD4_TvsB	up	77.6962	66.0927	65.8629	74.7895	13.5979	29.2742	12.1306	17.1472	6.86505	24.0269	31.3695	29.274	38.5028	22.7099	26.2023	8.64454	18.6301	8.30212
NUDT1	protein_coding	1.65091	3.96107	3.10515e-10	CD4	TvsB	CD4_TvsB	up	14.261	13.3066	13.3974	15.6811	4.99826	5.50882	4.26579	3.23742	5.15874	6.40327	7.0439	6.69561	9.87352	4.21434	3.74186	4.90973	5.54548	3.48031
AAK1	protein_coding	-1.90298	7.05598	3.12289e-10	CD4	TvsB	CD4_TvsB	down	2.08054	2.55778	2.15735	2.5648	7.26131	6.45471	8.20731	13.087	5.01243	5.47071	5.26159	5.11375	3.49524	10.2205	3.55282	3.03659	5.16224	10.7376
YWHAH	protein_coding	1.5756	5.1635	3.14335e-10	CD4	TvsB	CD4_TvsB	up	21.483	18.1165	23.3739	21.3226	5.9201	9.21786	8.6462	4.46814	14.5324	11.7767	13.3753	10.9368	16.3546	10.3816	21.525	23.4395	14.1949	14.4914
SBDS	protein_coding	-1.22421	6.30474	3.15187e-10	CD4	TvsB	CD4_TvsB	down	36.2224	40.1666	26.0757	36.84	83.8155	84.9799	81.9692	74.6063	49.6019	32.5589	25.7528	33.5854	28.0081	31.4951	44.1967	34.8921	48.8638	26.5801
RIN3	protein_coding	-1.80892	5.14248	3.1759e-10	CD4	TvsB	CD4_TvsB	down	1.00495	1.46781	0.898158	1.65083	3.91959	4.07935	4.18413	5.41054	2.51211	2.84344	1.74112	1.7867	1.49726	3.64441	9.86336	10.7358	8.24307	9.2616
SOCS6	protein_coding	1.62017	4.09994	3.2054e-10	CD4	TvsB	CD4_TvsB	up	5.89602	5.1306	5.90811	7.13477	2.02138	2.28615	1.77215	1.7442	1.12739	2.19389	1.88138	2.31803	3.51828	1.41969	1.98427	1.79903	1.69717	0.827759
RNPEPL1	protein_coding	-1.61099	5.61928	3.23681e-10	CD4	TvsB	CD4_TvsB	down	1.18833	2.87327	1.7895	3.15269	6.13857	7.02836	6.60859	7.73527	6.23258	3.77027	3.15437	3.23521	2.8043	4.0716	14.9298	13.8289	12.3907	14.5554
CXorf65	protein_coding	-2.02421	1.94505	3.23779e-10	CD4	TvsB	CD4_TvsB	down	1.53121	1.77258	1.21682	1.50878	5.7659	7.26272	4.59893	6.87119	2.14093	3.47941	2.2813	3.39403	2.70934	3.42337	2.46365	1.73524	4.71607	3.87462
MHENCR	antisense	-1.8396	2.59883	3.24148e-10	CD4	TvsB	CD4_TvsB	down	3.93078	4.78307	2.93385	4.10293	16.304	14.3615	11.7412	13.8911	8.40293	4.63396	6.15751	5.01146	4.05764	6.11496	11.3544	6.41453	7.24512	2.91007
DCP2	protein_coding	1.25665	8.31848	3.70021e-10	CD4	TvsB	CD4_TvsB	up	61.9848	44.516	70.5667	57.855	28.0977	24.5018	25.3741	20.3419	20.1899	29.6236	35.1639	31.4088	31.4967	26.2796	19.371	19.301	18.0304	12.7078
HERC5	protein_coding	1.95212	4.60614	3.71759e-10	CD4	TvsB	CD4_TvsB	up	8.88261	7.14821	11.7539	8.19777	1.70762	2.09813	3.94288	1.54643	6.01184	5.74851	5.14058	5.5241	5.30292	5.02343	1.43121	4.51759	3.14561	3.85153
HLA-E	protein_coding	-1.36693	10.4401	3.74723e-10	CD4	TvsB	CD4_TvsB	down	248.655	272.817	192.694	187.388	749.171	547.203	591.082	437.807	749.568	328.33	372.841	310.129	263.226	274.664	694.472	723.807	835.876	627.697
MAGED1	protein_coding	1.38357	5.54862	3.84086e-10	CD4	TvsB	CD4_TvsB	up	8.29306	10.9164	10.4859	14.6155	4.00696	4.89663	4.61359	3.45799	3.5144	9.62149	10.7381	9.73331	12.4662	8.13838	7.60091	7.27986	4.82326	4.26208
BCL7A	protein_coding	2.13644	5.27458	3.8669e-10	CD4	TvsB	CD4_TvsB	up	10.1592	9.10944	13.6268	14.4638	2.20155	2.89364	2.98068	2.6944	1.54974	5.38514	6.85136	5.37033	7.89166	4.64062	2.11652	9.68984	3.02027	0.71012
IFIT3	protein_coding	1.68999	4.19533	3.93333e-10	CD4	TvsB	CD4_TvsB	up	9.51381	8.24805	12.7957	11.8485	3.02412	3.13314	3.6827	3.30511	4.5502	9.54227	7.79789	8.71189	7.75426	7.81396	4.30629	10.7506	3.11417	3.64214
SYNE2	protein_coding	-2.24047	8.40887	4.0271e-10	CD4	TvsB	CD4_TvsB	down	1.36025	3.83285	2.03785	3.77663	7.05983	11.1407	16.6545	17.1641	15.0724	4.40505	6.30872	4.53821	4.69267	6.52008	9.70313	9.10078	19.3297	52.7039
PLSCR1	protein_coding	1.4164	4.94097	4.06761e-10	CD4	TvsB	CD4_TvsB	up	10.281	8.43837	12.4061	7.85642	3.32626	4.07316	4.58197	2.61308	3.08019	8.34224	7.76981	7.89643	7.85773	7.59106	7.85849	10.9368	6.35158	6.1094
CCNA2	protein_coding	3.35734	5.08229	4.17293e-10	CD4	TvsB	CD4_TvsB	up	38.2405	27.6207	37.2673	34.1779	1.37133	7.57678	2.50358	1.92886	0.968905	4.93666	9.88671	11.559	16.7653	5.91996	5.23691	1.04933	7.25936	0.728949
GSN	protein_coding	2.1632	4.8109	4.1922e-10	CD4	TvsB	CD4_TvsB	up	3.32535	3.62319	2.15593	2.69855	0.478335	0.660141	0.995303	0.498914	1.26588	1.81167	1.20192	1.18884	3.08435	1.09904	6.81942	8.6449	4.20683	2.50844
SYK	protein_coding	3.16248	6.46892	4.21654e-10	CD4	TvsB	CD4_TvsB	up	23.3754	24.8265	29.7831	31.6158	1.26487	2.14974	6.70234	2.12197	3.70222	6.20464	10.9279	9.5528	13.9012	9.05802	27.0577	82.9806	12.8097	9.28361
JUN	protein_coding	-1.88192	8.21871	4.2422e-10	CD4	TvsB	CD4_TvsB	down	36.6797	40.2663	33.6231	48.8557	132.692	187.307	146.796	120.777	29.3212	80.3202	55.5641	37.8198	39.1506	41.934	231.297	133.531	88.6622	31.0302
DDB1	protein_coding	1.25802	7.81615	4.2431e-10	CD4	TvsB	CD4_TvsB	up	28.1741	23.1789	27.6945	25.0059	10.7998	11.9968	10.9107	9.79639	16.7543	12.9583	16.3214	13.974	16.563	10.6719	14.6148	17.5039	11.8563	11.8219
ZBTB4	protein_coding	-1.42602	6.28305	4.29402e-10	CD4	TvsB	CD4_TvsB	down	3.72912	5.79057	4.27711	5.3223	13.9254	10.2149	16.6727	10.5659	17.4291	15.5607	12.4462	13.1996	10.4088	16.5297	15.7216	20.3417	19.8228	21.5168
APBA3	protein_coding	-1.22745	3.96877	4.36576e-10	CD4	TvsB	CD4_TvsB	down	1.57379	1.66239	1.72182	1.51839	3.47778	4.14571	3.53787	4.01388	2.90801	2.49979	2.42193	2.1392	2.00816	2.16921	4.3652	4.27157	3.2206	3.51366
NDN	protein_coding	3.64754	2.19716	4.36576e-10	CD4	TvsB	CD4_TvsB	up	8.25514	3.07297	8.66972	4.16367	0.748482	0.662683	0.255855	0.246247	0.153303	2.2137	3.05394	0.946931	4.69776	1.14724	0.130832	0.380117	0	0.301783
F5	protein_coding	-2.70788	2.03074	4.54455e-10	CD4	TvsB	CD4_TvsB	down	0.261405	0.223467	0.0900661	0.155776	0.99516	1.25877	0.924396	1.57438	1.89151	0.112637	0.0898751	0.11176	0.0542163	0.105056	1.16471	0.444354	0.202687	0.366351
MSI2	protein_coding	1.35904	7.35088	4.56611e-10	CD4	TvsB	CD4_TvsB	up	13.7156	11.7491	14.8542	15.4223	4.97865	4.86684	4.92485	6.96242	4.19923	7.53569	6.49446	7.42101	8.98426	9.63826	2.88169	3.07558	4.70575	4.08319
TMC8	protein_coding	-1.50779	7.15544	4.68336e-10	CD4	TvsB	CD4_TvsB	down	9.3996	16.0048	10.0726	12.328	27.8533	39.939	28.9222	39.2362	30.7385	32.7626	22.8328	26.349	19.0432	34.4901	29.7572	23.0371	24.0964	43.3401
GPR132	protein_coding	-3.08949	5.05251	4.80646e-10	CD4	TvsB	CD4_TvsB	down	1.01525	2.90553	0.60409	2.67932	21.6101	20.2186	6.9109	12.5669	7.17442	1.52485	1.1105	1.75846	1.74405	1.04039	15.5792	7.34005	31.0893	8.46364
TCAF2	protein_coding	-1.54022	4.2959	4.86929e-10	CD4	TvsB	CD4_TvsB	down	1.71403	2.41198	1.62208	1.80843	5.75047	4.99246	4.95835	6.28023	4.56136	2.13622	1.50899	1.99279	1.86058	1.41759	3.0085	1.58925	4.2632	2.70372
BTBD3	protein_coding	1.42147	4.80372	4.92676e-10	CD4	TvsB	CD4_TvsB	up	10.4663	6.976	10.2669	11.3123	3.67165	4.1305	2.91531	3.848	0.76051	3.20709	3.0214	3.78465	5.07065	3.28943	2.35274	2.43568	1.47537	0.467841
LINC-PINT	antisense	-2.26148	5.49754	4.9299e-10	CD4	TvsB	CD4_TvsB	down	3.85736	3.7028	2.42742	3.95793	13.6354	10.3171	13.7212	29.1884	15.1077	4.81471	2.39852	4.74912	3.696	6.04993	9.45636	8.39947	22.0651	24.2003
CKLF	protein_coding	1.85804	2.08147	4.93017e-10	CD4	TvsB	CD4_TvsB	up	9.97991	7.99987	6.55005	9.23769	2.34158	2.17029	2.73564	2.04782	4.54933	1.69026	1.70852	1.96869	1.67132	1.47047	1.30561	0.842957	0.416548	1.75676
PPM1H	protein_coding	2.27514	2.14344	5.03129e-10	CD4	TvsB	CD4_TvsB	up	1.1896	0.969813	1.3299	1.16742	0.309385	0.224134	0.1399	0.28949	0.3353	0.943366	0.561684	0.503617	0.803579	0.940952	0.357689	0.311768	0	0.0412532
PPP3CB-AS1	processed_transcript	-1.61233	3.38371	5.0348e-10	CD4	TvsB	CD4_TvsB	down	0.737132	0.977635	0.941032	0.748158	2.82282	3.02722	2.79861	1.7684	3.66292	1.10742	1.41403	1.07008	1.2795	1.05783	3.15406	1.93601	2.29603	2.6642
ESCO1	protein_coding	-1.13093	6.18664	5.0348e-10	CD4	TvsB	CD4_TvsB	down	8.97545	11.1385	9.2735	7.90182	21.7778	21.33	18.1554	20.4076	14.1102	13.7826	16.3832	16.741	14.5402	14.2053	10.6539	8.23581	10.8831	8.70587
ABI2	protein_coding	1.08491	6.19614	5.04392e-10	CD4	TvsB	CD4_TvsB	up	5.48288	4.60569	5.87175	5.45085	2.66821	2.4506	2.54338	2.43142	1.78436	2.92627	3.35022	3.45087	3.49723	3.83988	1.35354	1.36329	1.55462	1.64849
GINS3	protein_coding	2.17932	3.16055	5.17799e-10	CD4	TvsB	CD4_TvsB	up	3.70055	3.7398	3.3853	3.39416	0.647127	1.33602	0.521915	0.624069	0.585983	1.44226	2.20533	2.09033	2.89825	1.27796	0.841295	0.383418	0.852597	0.39953
SAMD3	protein_coding	-1.85233	5.93701	5.24658e-10	CD4	TvsB	CD4_TvsB	down	4.95209	4.71853	3.06993	2.69926	18.096	16.204	10.8533	10.5805	5.3289	5.93463	6.11981	7.46033	4.63105	4.38101	12.4799	7.23053	18.8457	17.1792
PABPC1	protein_coding	-1.29223	9.77371	5.24658e-10	CD4	TvsB	CD4_TvsB	down	72.8529	107.08	76.0775	126.308	227.696	217.46	230.854	260.316	167.316	159.441	187.106	167.366	164.997	197.582	282.355	263.41	241.908	166.165
CFH	protein_coding	2.94668	3.67941	5.31152e-10	CD4	TvsB	CD4_TvsB	up	2.81638	3.13745	2.77202	3.57919	0.133086	0.758004	0.457098	0.242276	1.52839	1.11127	2.3432	1.25227	3.21614	1.27259	0.310173	0.240313	0	2.43257
CYTH4	protein_coding	-1.26004	6.41895	5.35038e-10	CD4	TvsB	CD4_TvsB	down	4.82719	6.229	5.02389	3.93879	12.4697	11.6248	12.3637	11.4959	16.8525	18.4444	14.6709	14.3711	12.2909	15.8805	22.061	26.7662	17.6615	23.9775
FIGNL1	protein_coding	1.22449	5.08249	5.41613e-10	CD4	TvsB	CD4_TvsB	up	11.8158	10.8216	10.9078	13.9197	5.61918	5.28054	4.37792	5.02991	4.53733	5.32159	7.49737	7.70455	6.92863	5.58365	3.31227	3.93686	4.13097	3.2992
FLNA	protein_coding	-2.10536	10.0638	5.43435e-10	CD4	TvsB	CD4_TvsB	down	8.47659	28.3661	8.59827	27.8671	66.666	75.8566	96.0174	76.9049	124.111	41.4721	35.2001	30.6787	29.2343	32.7162	276.503	254.723	294.873	313.778
PRDX4	protein_coding	2.03559	3.39029	5.47142e-10	CD4	TvsB	CD4_TvsB	up	12.5016	9.6342	10.0706	9.97116	2.00618	3.00011	3.32695	1.93548	6.61187	3.41958	4.64587	4.77178	6.39497	2.22027	3.84792	6.29661	3.04797	3.67275
PCSK7	protein_coding	-1.44352	6.39493	5.5068e-10	CD4	TvsB	CD4_TvsB	down	1.40365	2.19383	1.55844	2.00968	3.46392	5.24955	4.1622	6.61671	4.20196	4.03925	3.06236	3.24996	2.73621	4.03236	4.32708	3.80666	3.83802	8.08675
BIN1	protein_coding	-1.23677	6.72715	5.62491e-10	CD4	TvsB	CD4_TvsB	down	8.65701	10.487	7.01823	7.83024	22.5823	21.221	19.6337	16.6587	22.4701	15.0125	12.0157	12.3515	10.4945	10.2368	21.5118	22.2105	19.4031	15.7691
LINC01772	lincRNA	-2.28678	2.03322	5.62491e-10	CD4	TvsB	CD4_TvsB	down	0.365933	0.687724	0.384528	0.709845	2.57165	2.42704	2.03365	3.45821	1.3924	0.815699	0.677359	0.54588	0.418577	0.776633	1.55708	0.678587	1.04323	1.9754
LINC01891	lincRNA	-2.57527	2.37671	5.66512e-10	CD4	TvsB	CD4_TvsB	down	6.52116	2.18194	3.20839	4.06333	33.5808	13.4864	26.8937	20.9911	20.6195	3.84549	4.08556	5.54951	2.70502	3.05993	4.69583	1.8191	1.79781	3.24949
NA	NA	-2.83661	8.30075	5.67672e-10	CD4	TvsB	CD4_TvsB	down	356.362	285.606	264.031	967.298	3611.49	2093.62	5031.88	2643.22	2506.26	1847.63	2131.25	698.728	2166.78	3161.98	9746.42	19474.7	13914.4	29121.8
JMY	protein_coding	-1.50099	6.64379	5.77951e-10	CD4	TvsB	CD4_TvsB	down	6.75137	8.04062	5.62272	7.47698	23.4059	17.9893	16.0837	21.4613	9.67359	7.96115	7.45875	7.32751	6.218	7.82211	10.757	7.71184	19.0942	8.31384
TUBA1C	protein_coding	1.84032	5.31374	5.84991e-10	CD4	TvsB	CD4_TvsB	up	16.8262	14.2201	15.8373	21.4103	3.35132	7.00203	4.74365	3.96338	4.81779	5.00945	5.97344	5.49389	9.20759	3.51095	12.2745	6.65692	9.81635	4.21548
HLA-F	protein_coding	-1.47237	7.30279	5.92095e-10	CD4	TvsB	CD4_TvsB	down	17.2832	15.3271	11.9964	11.2487	48.5672	38.6529	34.286	33.4561	55.809	28.1298	22.6073	26.9289	14.8591	26.6103	65.7481	58.7722	82.8667	63.75
PRDX1	protein_coding	1.48355	6.12511	5.97971e-10	CD4	TvsB	CD4_TvsB	up	93.6586	88.417	82.4939	86.632	30.58	38.4151	35.0231	21.5257	55.9749	29.675	39.0983	38.1349	44.5578	24.9309	26.5583	41.9569	23.1956	20.8669
ZNF394	protein_coding	-1.09897	6.28436	6.02908e-10	CD4	TvsB	CD4_TvsB	down	18.2125	15.8993	14.519	16.4297	39.233	30.0428	36.0046	34.0585	23.9463	11.1933	10.5844	11.2652	10.2556	10.6346	30.7776	27.992	36.7021	23.5258
GABARAPL1	protein_coding	-1.74624	4.98907	6.101e-10	CD4	TvsB	CD4_TvsB	down	4.27557	3.68115	2.44985	3.75588	13.77	9.31137	10.9816	13.4237	7.6377	5.77815	3.9624	4.09751	3.34798	4.35727	12.0568	6.64664	19.0557	13.1923
ZNF862	protein_coding	-1.20644	5.06538	6.20317e-10	CD4	TvsB	CD4_TvsB	down	1.98485	2.25861	1.86503	1.99277	4.41686	4.91538	4.51901	4.84246	4.04944	5.73304	5.51368	5.14137	3.60229	5.88021	3.65618	2.93138	3.49945	4.52783
FLI1	protein_coding	-1.16868	7.10164	6.36036e-10	CD4	TvsB	CD4_TvsB	down	9.47142	9.49174	9.35913	9.66619	24.5207	22.7037	22.1381	16.0305	23.0141	13.4215	17.0764	14.2591	13.3325	12.5918	22.0732	23.6525	19.8842	20.1093
SMIM3	protein_coding	3.51964	3.95558	6.37878e-10	CD4	TvsB	CD4_TvsB	up	6.27242	16.5562	8.11529	41.6556	1.35023	1.68579	1.9824	1.30498	3.54769	1.55254	2.20695	2.27879	7.84232	2.15267	5.52505	3.98688	7.67309	2.74879
CSF2RA	protein_coding	2.61453	2.24393	6.47349e-10	CD4	TvsB	CD4_TvsB	up	2.28772	2.07138	1.35024	1.63188	0.265056	0.161888	0.534414	0.235889	1.06582	0.397188	0.321943	0.313308	0.227985	0.413909	6.59623	3.76904	2.02031	1.21722
CDCA5	protein_coding	2.83436	3.52443	6.47349e-10	CD4	TvsB	CD4_TvsB	up	7.91636	7.15487	6.28224	10.0627	0.583037	2.35275	0.692308	0.763228	0.186568	1.60844	2.29467	2.10368	3.15161	1.68288	1.60915	0.311679	2.21784	0.148469
PTP4A2	protein_coding	1.3942	9.46564	6.49901e-10	CD4	TvsB	CD4_TvsB	up	265.125	209.606	203.434	191.331	100.425	79.1572	91.7034	59.51	82.6846	65.8073	88.181	76.5491	102.391	64.5558	81.0823	87.4278	72.7937	56.4076
NCAPH	protein_coding	3.06308	3.68422	6.57164e-10	CD4	TvsB	CD4_TvsB	up	10.0991	8.40966	9.23093	13.4542	0.540646	2.5998	0.925844	0.848595	0.518081	2.26932	3.07467	3.08978	5.23873	2.21964	2.46624	0.373198	3.24572	0.0888869
ORAI1	protein_coding	-1.34954	5.10132	6.63359e-10	CD4	TvsB	CD4_TvsB	down	7.94595	6.78637	9.01307	8.78871	29.9625	14.8193	19.8758	18.2781	27.7789	8.15762	7.89226	8.05208	8.51392	7.90677	22.2257	22.0656	28.649	18.8065
PHC3	protein_coding	-1.25931	7.71727	6.66583e-10	CD4	TvsB	CD4_TvsB	down	8.5051	7.69688	7.88153	6.53152	21.0849	14.9497	18.7775	18.476	12.6032	12.6192	11.1727	12.828	9.73412	15.1394	9.27282	10.441	13.0915	13.0023
ACTN1	protein_coding	-1.41439	7.09084	6.68922e-10	CD4	TvsB	CD4_TvsB	down	3.3271	6.49724	5.00767	6.79043	14.4016	14.0314	14.3055	14.9037	13.079	18.2244	16.6089	15.0207	11.8376	17.6329	19.7572	15.6343	14.4729	9.48752
LSM2	protein_coding	1.44574	4.56936	6.70451e-10	CD4	TvsB	CD4_TvsB	up	42.2313	27.9795	37.5509	35.2828	14.1548	14.9683	14.0569	9.27165	18.0542	16.7802	20.9066	21.6999	22.8362	14.5684	27.2105	27.4883	16.6143	13.527
PLAC8	protein_coding	-1.4537	7.2206	6.8021e-10	CD4	TvsB	CD4_TvsB	down	22.6986	22.3646	19.1143	24.572	67.2394	65.7281	62.8676	47.2356	40.3967	9.94545	18.7978	20.7106	17.8151	13.5142	64.7818	78.5504	53.7207	48.0955
PIM1	protein_coding	-1.36844	6.98064	6.82391e-10	CD4	TvsB	CD4_TvsB	down	26.7851	28.9281	25.9474	36.647	80.2859	89.8105	57.7059	77.6427	91.7242	12.8566	13.3801	11.3054	18.5925	11.0324	38.6125	49.887	36.5511	55.6904
BICDL1	protein_coding	-1.38682	5.85742	6.96583e-10	CD4	TvsB	CD4_TvsB	down	4.96708	7.03326	4.98045	4.66581	13.6576	10.6278	13.8965	18.4427	4.77016	18.6076	12.689	13.9441	12.729	18.3931	8.33827	7.00455	9.34771	5.57877
ASPM	protein_coding	2.87092	5.44717	7.0638e-10	CD4	TvsB	CD4_TvsB	up	7.94314	5.95693	10.8039	10.6342	0.427873	2.54967	1.02275	0.82598	0.366079	3.33925	5.44535	5.84709	7.65481	4.02838	1.89396	0.447373	1.54749	0.266384
ATP6V1A	protein_coding	1.4596	6.12199	7.12181e-10	CD4	TvsB	CD4_TvsB	up	24.3116	17.3758	23.1694	18.4325	7.1575	8.2419	8.68485	6.19174	11.4469	11.8081	13.4705	12.8011	14.761	10.261	14.7248	20.9852	8.57869	11.7003
BMF	protein_coding	2.22126	4.61011	7.38891e-10	CD4	TvsB	CD4_TvsB	up	9.57555	10.7447	6.75274	11.337	1.60785	3.15334	0.936179	2.53596	1.15845	2.99945	4.22231	2.99764	4.55978	2.92155	5.19464	5.61475	1.59813	2.08619
EXO1	protein_coding	2.97169	3.59821	7.70012e-10	CD4	TvsB	CD4_TvsB	up	8.13539	6.1165	8.29518	7.08775	0.407296	2.11266	0.528494	0.717849	0.263437	1.67188	2.57693	3.11586	5.21424	1.79676	0.915347	0.354592	1.16814	0.281518
SV2A	protein_coding	1.76864	2.78711	7.8315e-10	CD4	TvsB	CD4_TvsB	up	2.3534	2.15531	3.05223	2.64296	0.584953	0.81494	0.73886	0.857562	0.768687	1.51051	2.15598	1.77974	1.51845	1.57991	0.628447	0.202876	0.100251	1.02681
CENPM	protein_coding	2.40042	2.58603	7.83585e-10	CD4	TvsB	CD4_TvsB	up	9.18813	7.8429	7.42344	10.3147	1.16127	3.17562	1.09164	1.12324	1.29691	1.36038	1.95989	2.12914	2.61922	1.42885	1.98926	1.23848	1.35999	0.819379
SPSB1	protein_coding	1.55228	3.61532	8.07632e-10	CD4	TvsB	CD4_TvsB	up	3.67448	6.25847	5.32289	4.46659	1.63315	1.76387	1.93922	1.38333	1.51089	7.83638	4.83644	5.3187	6.22947	5.22583	1.41054	1.58175	1.27902	1.28433
NLRC5	protein_coding	-1.63814	7.35382	8.3747e-10	CD4	TvsB	CD4_TvsB	down	3.94813	5.45945	3.77783	5.23564	10.8577	13.615	11.9252	20.9439	13.3426	15.8792	11.9418	13.4572	8.18161	17.4163	15.726	17.0079	21.9433	27.5704
CCSER1	protein_coding	3.60623	2.15975	8.44033e-10	CD4	TvsB	CD4_TvsB	up	1.87716	1.08735	1.0962	1.01582	0.0940499	0.051868	0.130289	0.141356	0.261467	0.150256	0.128525	0.083564	0.134905	0.146174	0	0.750804	0.0463763	0
CST3	protein_coding	2.54957	5.2429	9.28606e-10	CD4	TvsB	CD4_TvsB	up	10.5175	15.3436	9.176	21.0247	1.83005	1.13178	4.93292	1.67938	9.22177	2.36728	3.91741	3.01944	3.88605	3.60276	32.135	42.908	14.6589	6.15073
N4BP1	protein_coding	-1.2051	6.55831	9.31843e-10	CD4	TvsB	CD4_TvsB	down	8.28322	9.15772	8.62035	7.95813	19.8686	18.9258	17.5278	22.1192	10.216	10.1338	9.42407	10.7372	7.85295	11.3922	10.8931	8.67685	14.9914	9.47821
USP22	protein_coding	1.08626	7.55046	9.50836e-10	CD4	TvsB	CD4_TvsB	up	36.5384	41.5643	44.1774	43.2003	18.4698	21.6408	18.7827	19.0432	24.7621	30.7151	28.7424	27.19	28.9151	27.0678	23.8609	24.51	19.2507	16.6486
TPRG1L	protein_coding	-1.33779	4.63137	9.84468e-10	CD4	TvsB	CD4_TvsB	down	6.94627	4.88418	5.67153	4.84395	16.7001	12.5419	15.8394	11.3754	18.4397	6.49706	7.55077	7.33795	5.26497	6.49964	10.8841	16.8248	11.8198	15.9325
TPX2	protein_coding	3.10768	5.27453	9.94196e-10	CD4	TvsB	CD4_TvsB	up	24.335	23.9818	25.2635	38.0404	1.26958	7.35908	2.37386	1.93235	0.825482	6.42673	11.3021	10.1998	16.6724	8.69337	7.07801	1.15378	3.35376	0.565769
PRPF38B	protein_coding	-1.1949	6.64778	9.99146e-10	CD4	TvsB	CD4_TvsB	down	10.6583	10.2232	14.3327	10.7622	23.1871	29.6524	25.2797	27.1594	13.7216	18.8709	19.4553	19.052	16.6954	18.7482	14.0281	9.75813	15.8793	12.272
AGBL5	protein_coding	1.4248	4.00137	1.02455e-09	CD4	TvsB	CD4_TvsB	up	5.06411	4.60027	5.16207	6.27078	1.70661	2.16748	2.0407	1.93964	1.84323	2.57714	3.48067	2.87167	3.59946	2.68524	2.82141	1.25043	2.74623	0.992747
KIF20A	protein_coding	3.57371	3.43337	1.05833e-09	CD4	TvsB	CD4_TvsB	up	7.14123	4.58239	8.19672	6.27196	0.147804	1.44654	0.298688	0.294336	0.153521	1.8756	3.95509	3.43599	4.77992	1.79209	1.14892	0.370897	1.46623	0
SNCA	protein_coding	2.47172	2.2993	1.1043e-09	CD4	TvsB	CD4_TvsB	up	1.4388	1.38832	3.15696	1.67039	0.197181	0.44697	0.5275	0.201384	0.539532	0.538154	0.641082	0.768718	0.930561	0.531644	3.71338	3.59627	3.25299	0.508121
TRIP13	protein_coding	2.75	2.81054	1.11262e-09	CD4	TvsB	CD4_TvsB	up	5.87258	4.51855	4.84279	5.60077	0.502652	1.53415	0.525381	0.520917	0.341369	0.837532	1.4005	1.33624	2.48001	0.84493	0.780616	0.274908	1.08677	0.409229
GNG11	protein_coding	2.46241	3.50796	1.16355e-09	CD4	TvsB	CD4_TvsB	up	4.59363	2.69397	3.2925	2.47809	0.782867	0.725462	0.346544	0.505855	1.41269	3.28646	3.12362	4.26923	4.31906	5.70801	8.35228	3.60395	18.0464	4.29188
RHOH	protein_coding	-1.11973	7.64101	1.16846e-09	CD4	TvsB	CD4_TvsB	down	23.7829	20.3141	23.35	21.066	59.0395	41.4092	46.7557	45.1433	31.9885	22.7747	19.7551	22.7013	21.5241	21.3851	30.7766	37.0631	38.3494	16.491
TBX21	protein_coding	-1.98744	4.29579	1.17079e-09	CD4	TvsB	CD4_TvsB	down	0.385439	0.375052	0.445527	0.235734	0.901777	1.00935	2.2208	1.63716	3.78484	1.74005	1.62021	0.874389	0.872216	1.57834	30.6372	23.4934	24.9761	50.8283
PLEKHA5	protein_coding	1.36491	4.81818	1.18521e-09	CD4	TvsB	CD4_TvsB	up	2.47569	3.26963	3.10066	2.38102	0.968687	1.40767	1.12827	0.85006	0.717112	4.54383	4.58494	3.59238	3.87061	4.2548	0.905288	0.409144	0.462123	0.881678
GIMAP1	protein_coding	-1.78146	6.30333	1.19926e-09	CD4	TvsB	CD4_TvsB	down	5.24604	8.56082	8.69885	5.01669	30.8937	21.1113	29.9737	12.6677	38.411	10.6229	15.9415	13.3302	10.5609	9.71324	15.7963	22.417	14.3706	20.022
RASA2	protein_coding	-1.22547	7.43157	1.21205e-09	CD4	TvsB	CD4_TvsB	down	22.2728	19.2668	18.1072	12.745	45.7243	39.1847	39.0201	45.3446	39.0954	25.3505	25.6915	30.5515	24.1781	27.3541	23.6069	23.189	27.8402	29.706
CCSER2	protein_coding	-1.25364	7.37595	1.21253e-09	CD4	TvsB	CD4_TvsB	down	14.7112	13.18	12.7403	10.7111	33.436	25.2553	31.0251	32.7078	23.0673	15.0697	13.9817	13.6681	13.5441	14.8497	17.4242	17.0489	28.647	24.0042
PDCD4	protein_coding	-1.20106	8.51824	1.24789e-09	CD4	TvsB	CD4_TvsB	down	53.0611	58.7399	69.9759	56.8409	136.03	115.236	126.995	170.384	81.0683	78.3232	65.3772	76.4126	67.052	67.985	48.9492	59.351	64.4532	54.2757
CCR8	protein_coding	3.35308	1.78529	1.28406e-09	CD4	TvsB	CD4_TvsB	up	13.5962	5.0503	4.60743	6.60112	0.939943	1.05097	0.508729	0.396854	3.38088	0.923358	1.62703	0.531094	1.65626	0.385508	0	0	0	0.663212
TIRAP	protein_coding	-1.90601	1.96008	1.29738e-09	CD4	TvsB	CD4_TvsB	down	0.300614	0.409517	0.258678	0.392224	1.18828	1.34824	1.35616	1.19836	1.48819	0.940444	0.716598	0.739926	0.621404	1.01875	2.18093	1.77148	1.34673	3.97583
FKBP4	protein_coding	1.27583	6.10212	1.35884e-09	CD4	TvsB	CD4_TvsB	up	19.711	19.5863	21.0227	24.633	9.39032	10.187	8.70662	6.78832	10.407	12.1963	18.7844	15.4519	17.6715	12.1748	8.38868	9.96622	6.81538	5.73743
SIVA1	protein_coding	1.26647	5.16551	1.37738e-09	CD4	TvsB	CD4_TvsB	up	14.8161	10.9227	13.5697	13.8453	4.19707	5.51884	5.53065	6.85478	6.42661	6.63787	5.60126	6.2962	7.37401	4.87248	5.81866	4.91796	5.77175	5.49066
ZNF788	protein_coding	2.51617	1.92605	1.37942e-09	CD4	TvsB	CD4_TvsB	up	1.13991	0.897121	1.50039	1.00455	0.189791	0.324747	0.0807002	0.195088	0.1006	0.41131	0.439903	0.530368	0.593814	0.511244	0.203903	0	0.260216	0.0783888
RHOF	protein_coding	-1.12436	5.97347	1.39107e-09	CD4	TvsB	CD4_TvsB	down	5.0881	6.55321	5.05138	6.58218	14.6396	12.665	13.1059	10.3201	11.812	9.64275	8.43058	8.02669	7.59711	7.78631	15.2456	13.4585	14.3182	13.2463
MGLL	protein_coding	2.21603	2.71197	1.39903e-09	CD4	TvsB	CD4_TvsB	up	0.568141	0.978147	0.645732	0.991955	0.090272	0.229838	0.2096	0.152978	0.260651	1.00743	0.520078	0.578371	0.840354	0.651848	1.37547	0.968792	1.7713	0.432644
KLRD1	protein_coding	-2.5858	5.95089	1.39984e-09	CD4	TvsB	CD4_TvsB	down	0.124052	0.171217	0.0959927	0.0354061	0.532873	0.282733	1.08684	0.662546	0.421649	0.330398	0.206384	0.192069	0.153301	0.275595	11.7724	7.54924	15.9222	26.3848
CCNF	protein_coding	1.86502	3.81519	1.42978e-09	CD4	TvsB	CD4_TvsB	up	3.57895	3.15901	4.69068	5.40216	0.769082	1.85682	1.00684	0.979798	0.985354	1.54558	2.58323	2.26201	2.97565	1.79434	1.64179	1.47367	1.99301	0.877485
JAK3	protein_coding	-1.25957	7.39646	1.4568e-09	CD4	TvsB	CD4_TvsB	down	12.7181	19.4283	14.482	17.5314	32.8516	40.7654	37.2036	42.8009	27.1085	22.0202	15.5646	16.3066	14.6748	20.9833	28.9977	27.6522	29.2453	24.8904
IFI6	protein_coding	1.57857	5.16835	1.45732e-09	CD4	TvsB	CD4_TvsB	up	88.4403	97.2928	72.1989	73.7652	29.1212	25.3778	40.1446	16.354	29.3056	40.4138	33.8397	36.9602	33.4803	33.0588	26.2858	35.3567	15.6545	13.8107
CDCA3	protein_coding	3.14139	2.46772	1.45774e-09	CD4	TvsB	CD4_TvsB	up	2.59707	1.89857	2.38635	2.73033	0.0943555	0.641757	0.221614	0.121967	0.118514	0.643153	1.15699	1.03608	1.31294	0.726242	0.357525	0.129843	0.0855496	0.103086
HIST1H2AK	protein_coding	1.77056	5.58033	1.46557e-09	CD4	TvsB	CD4_TvsB	up	389.363	186.374	256.226	204.507	88.4389	89.8277	77.9876	47.3689	145.972	69.5586	79.2562	89.0562	86.6515	37.9071	98.3544	89.6495	84.909	57.8294
LINC01550	lincRNA	-1.3744	4.96398	1.47014e-09	CD4	TvsB	CD4_TvsB	down	2.80794	2.90411	2.50981	2.48791	7.96778	6.52393	7.45307	5.81577	5.82469	7.35132	8.4952	7.51628	5.14953	10.5025	3.32529	2.38395	4.13344	2.04209
MELK	protein_coding	2.98402	3.45598	1.51508e-09	CD4	TvsB	CD4_TvsB	up	10.9629	6.64003	10.2422	9.16324	0.49049	2.80339	0.771641	0.593031	0.469382	2.01057	3.40384	3.41053	4.69858	2.19897	1.71861	0.554804	0.939965	0.377546
TSPAN32	protein_coding	-2.7092	3.73802	1.52045e-09	CD4	TvsB	CD4_TvsB	down	0.047434	0.615572	0.387457	0.297842	1.70565	2.4694	1.95382	2.76426	4.1693	2.95583	2.69961	2.47065	2.0463	3.82582	8.39233	5.16042	8.79758	16.9768
SKI	protein_coding	-2.01591	5.11177	1.52468e-09	CD4	TvsB	CD4_TvsB	down	1.69264	3.17191	1.05237	2.74369	7.68052	7.38372	8.69184	11.2619	5.12771	4.66878	3.41238	2.90171	2.72071	6.4181	9.22453	6.31792	8.98818	9.72835
EFNA1	protein_coding	1.80288	2.49022	1.53351e-09	CD4	TvsB	CD4_TvsB	up	3.06122	2.86041	4.39575	3.59423	1.11139	1.16386	0.806146	0.898943	0.521598	2.98974	4.43411	2.69503	3.2098	3.07381	0.895519	0.963641	0.761894	0.229517
LYZ	protein_coding	3.2633	9.41113	1.55606e-09	CD4	TvsB	CD4_TvsB	up	455.852	537.418	190.651	326.627	19.5081	69.9769	59.7065	8.10027	198.333	8.30468	7.20277	8.93238	9.92751	9.32092	2387.15	1876.9	550.232	234.716
UBE2T	protein_coding	2.64909	2.92499	1.59038e-09	CD4	TvsB	CD4_TvsB	up	19.6811	11.4463	21.3759	11.9302	2.24569	4.08772	2.73371	1.16085	2.56017	4.85651	7.60111	7.86029	11.9795	4.27472	3.55825	2.06762	0.454096	1.91512
HIST1H3A	protein_coding	1.88575	5.75516	1.62136e-09	CD4	TvsB	CD4_TvsB	up	383.78	183.422	293.294	303.642	112.824	56.1069	92.174	53.8557	134.5	53.5207	70.8285	73.6164	75.0666	31.4997	129.699	98.8198	155.321	57.4235
PPP4R1L	transcribed_unprocessed_pseudogene	-1.44721	3.98096	1.70932e-09	CD4	TvsB	CD4_TvsB	down	1.34583	0.984462	0.938179	1.01818	3.11538	2.88628	2.06184	3.61858	1.30862	2.24131	1.44298	1.67699	1.71471	1.93551	1.31083	1.05791	0.888704	0.629924
TGFBR2	protein_coding	-1.40539	7.86843	1.71234e-09	CD4	TvsB	CD4_TvsB	down	28.9841	31.9341	25.4445	19.1817	92.9916	59.7995	71.2659	55.5158	65.5445	52.9424	47.6728	48.0642	32.6907	50.5162	47.2618	51.0246	62.6105	50.8537
CHST2	protein_coding	1.56459	5.76336	1.72535e-09	CD4	TvsB	CD4_TvsB	up	13.3151	16.9398	13.0156	9.15776	4.73151	4.43386	4.87525	3.67887	3.11813	15.1625	16.9068	10.5223	12.0269	12.1358	28.2851	18.6358	11.6101	15.834
DLGAP5	protein_coding	3.1574	4.87682	1.72941e-09	CD4	TvsB	CD4_TvsB	up	21.8727	17.5363	21.014	26.3225	1.14489	5.59058	1.89585	1.07627	0.624577	4.08206	8.65487	8.79637	11.853	4.12355	2.96246	0.600495	3.56082	0.0794577
RBBP4	protein_coding	1.13989	7.86658	1.76442e-09	CD4	TvsB	CD4_TvsB	up	48.8778	35.294	41.282	41.1782	20.1895	19.472	18.392	17.559	18.4201	19.8933	24.0313	23.7662	27.0417	20.3047	16.9402	19.4805	15.3203	15.6608
AFMID	protein_coding	2.49126	2.04629	1.81152e-09	CD4	TvsB	CD4_TvsB	up	2.11118	2.0618	1.90943	2.51172	0.216777	0.746297	0.305124	0.246679	0.327158	0.657647	0.834353	0.705797	1.1025	0.828424	1.18579	1.32972	0.358408	0.215937
CAPS	protein_coding	-2.20001	3.48519	1.81255e-09	CD4	TvsB	CD4_TvsB	down	0.536339	1.26434	0.444612	1.32204	3.94017	4.33185	3.59432	4.51556	1.57282	2.95795	2.15507	3.0616	1.97195	3.25882	2.111	1.60239	4.15024	2.89529
RFC3	protein_coding	1.56753	4.25651	1.81766e-09	CD4	TvsB	CD4_TvsB	up	16.9713	11.3019	15.2609	13.3495	3.75973	5.68264	3.72052	6.03065	3.16596	4.80612	4.25302	6.56609	7.96685	4.4198	2.54921	3.06474	2.52407	1.72349
AL591895.1	antisense	-2.59696	1.74126	1.82537e-09	CD4	TvsB	CD4_TvsB	down	2.22312	2.66892	1.17528	3.75223	9.88861	14.2536	12.5745	22.4771	6.85002	11.9775	9.55129	12.6844	7.38802	17.5207	5.08175	7.0307	11.1175	12.5591
PSPH	protein_coding	1.83265	2.96392	1.84378e-09	CD4	TvsB	CD4_TvsB	up	7.39993	5.10948	5.08243	5.9494	1.84396	2.34995	1.37351	1.01574	1.13384	2.31324	3.1056	2.57053	2.65207	1.97942	1.7379	1.32876	1.22566	0.632957
SEC14L2	protein_coding	-1.58859	3.81588	1.847e-09	CD4	TvsB	CD4_TvsB	down	1.29865	1.45702	1.32389	1.82874	6.34774	3.04401	4.23654	4.14328	2.39499	2.14523	1.81837	2.33673	1.54811	2.05447	1.60404	0.981126	1.77769	1.26577
ANLN	protein_coding	2.70054	3.9123	1.8523e-09	CD4	TvsB	CD4_TvsB	up	5.70995	4.54454	5.95555	7.44563	0.369194	2.01437	0.531224	0.715786	0.196958	1.59157	2.71084	3.04383	4.08285	1.7917	1.42875	0.73254	0.804411	0.145395
ARHGAP19	protein_coding	1.25617	5.0627	1.85452e-09	CD4	TvsB	CD4_TvsB	up	7.75158	7.59513	8.6509	10.1038	3.31736	4.0045	4.00564	2.94154	4.28228	5.22946	5.9374	6.31918	7.58289	4.66328	2.9905	3.88803	3.76413	3.82699
NBPF19	protein_coding	-1.84609	5.23079	1.85452e-09	CD4	TvsB	CD4_TvsB	down	0.591902	0.857697	0.531769	0.771657	1.63406	2.24868	2.34263	3.67417	1.18274	3.2846	2.39442	3.25099	1.97036	4.05181	1.46592	0.677283	1.69914	3.27279
BCAS4	protein_coding	-1.51753	4.20506	1.87124e-09	CD4	TvsB	CD4_TvsB	down	0.892112	1.00027	0.894977	1.10284	3.53744	1.94847	2.93654	2.71833	3.49291	1.91985	2.51686	3.23836	1.74644	2.35322	2.56534	4.06544	3.89032	3.49661
KNSTRN	protein_coding	1.75497	3.45534	1.90346e-09	CD4	TvsB	CD4_TvsB	up	7.1445	4.49057	6.3896	5.49283	2.13782	2.08678	1.44868	1.2818	1.1939	3.2015	3.16909	3.3739	4.52707	2.00793	1.38279	1.20526	0.92646	0.717663
ARHGAP11A	protein_coding	2.18901	4.69187	1.90424e-09	CD4	TvsB	CD4_TvsB	up	7.14015	6.23918	10.7423	9.43568	1.0359	3.00251	2.07797	1.23536	1.35977	2.89195	5.22927	5.66258	7.01841	2.84561	2.12233	1.3322	0.978058	0.770583
PRKX	protein_coding	-1.49142	6.00259	1.97322e-09	CD4	TvsB	CD4_TvsB	down	4.94131	4.16864	6.54539	5.69629	16.0355	9.27869	18.6102	16.1326	14.2137	5.84019	4.81929	5.53302	6.20285	5.4401	10.4939	18.809	10.044	16.5285
PFAS	protein_coding	1.37199	4.85862	1.97981e-09	CD4	TvsB	CD4_TvsB	up	6.31976	5.88275	6.95361	9.212	2.1511	3.49834	2.29866	3.0091	2.91095	4.37727	4.60631	3.91186	5.11263	4.07673	3.43563	5.44464	3.13888	4.00742
BCL2L2	protein_coding	2.41982	1.95279	1.99967e-09	CD4	TvsB	CD4_TvsB	up	0.876179	1.05317	1.64989	1.81425	0.123224	0.229895	0.252731	0.408645	0.152494	1.09308	0.767875	0.985548	1.10013	1.59137	1.20619	1.40178	1.15448	1.04334
LRRFIP1	protein_coding	-1.43085	7.48319	2.00139e-09	CD4	TvsB	CD4_TvsB	down	6.31623	8.39067	7.78204	12.1888	21.0071	19.2623	21.1469	32.0838	15.4508	10.7474	9.20311	9.09863	8.71477	12.6442	18.8506	22.0183	18.6927	17.2115
LYPD3	protein_coding	-2.29751	1.63051	2.00155e-09	CD4	TvsB	CD4_TvsB	down	0.478541	0.35847	0.399034	0.582439	3.64752	1.54494	2.12243	1.61396	0.661813	1.3467	1.12797	1.09451	0.943625	1.71854	1.3038	1.35981	0.767943	0.115669
VIPR2	protein_coding	3.35587	2.90051	2.08665e-09	CD4	TvsB	CD4_TvsB	up	1.59865	4.70094	1.2651	2.28981	0.105438	0.424413	0.0709579	0.359678	0.0596723	2.12658	2.54604	2.28423	3.21419	2.22622	0.483791	0.0468534	0.370442	0.278984
ITGB2-AS1	antisense	-1.39442	4.40104	2.0956e-09	CD4	TvsB	CD4_TvsB	down	4.26547	4.12709	3.42913	4.15837	11.5319	9.40443	7.67892	13.3894	6.03918	13.3404	12.3141	8.65441	12.5951	14.4886	5.49208	6.22208	9.12475	9.20245
CYP2U1	protein_coding	1.99588	4.62147	2.16373e-09	CD4	TvsB	CD4_TvsB	up	6.56981	4.77394	9.26793	4.66431	1.66247	1.09502	2.38217	1.19734	2.83188	4.82622	6.0945	5.12266	7.78262	4.4242	1.94782	3.53196	0.951992	2.62884
CEP290	protein_coding	-1.08202	5.41982	2.16491e-09	CD4	TvsB	CD4_TvsB	down	2.19268	2.40909	2.42707	2.48858	3.99678	5.4506	4.85794	5.84996	3.62064	5.6541	5.91945	6.49358	5.91666	6.43293	1.65376	2.04911	2.32774	3.98293
AL109741.3	sense_overlapping	-2.38015	2.72858	2.26095e-09	CD4	TvsB	CD4_TvsB	down	6.13907	5.03354	6.54576	3.89096	43.9746	20.0111	27.6893	20.9639	15.5804	6.91235	2.35451	5.26048	2.94994	5.87061	3.84075	2.47975	8.16912	4.92181
TPGS2	protein_coding	1.10071	5.65765	2.28136e-09	CD4	TvsB	CD4_TvsB	up	7.85979	8.00273	7.43713	9.48084	3.77458	4.4028	3.70557	3.39613	3.58891	4.08549	5.21347	3.41086	4.14843	4.01443	3.13076	3.40235	3.56842	2.92171
POLR3E	protein_coding	-1.34209	6.05872	2.31823e-09	CD4	TvsB	CD4_TvsB	down	4.67239	4.80479	4.97191	4.75344	11.0476	9.64803	9.51796	18.4829	5.7113	5.63888	5.18137	5.44132	4.81112	5.6208	6.20406	5.18321	8.61408	6.04976
VSIR	protein_coding	-1.42391	6.90105	2.33389e-09	CD4	TvsB	CD4_TvsB	down	6.38552	10.7087	5.28566	9.47305	25.8327	23.7295	19.9193	15.9629	42.7581	10.5638	12.4094	10.4939	10.4531	8.48947	62.7648	54.7737	50.6434	41.4784
TMEM2	protein_coding	-1.68946	6.97921	2.34182e-09	CD4	TvsB	CD4_TvsB	down	5.77418	8.36577	5.67035	6.74971	21.6646	23.0716	15.3955	25.5364	12.1196	9.59996	7.65307	7.05287	6.53185	10.2792	12.284	11.922	29.5443	17.2855
AC139256.1	antisense	-2.58442	1.56011	2.39705e-09	CD4	TvsB	CD4_TvsB	down	0.505541	0.283021	0.24815	0.3106	3.51011	1.08158	1.87451	1.57403	1.48128	1.11838	0.598423	0.879774	0.709539	0.923107	0.777939	1.22428	2.04763	1.68228
HIVEP3	protein_coding	1.67219	4.71499	2.41054e-09	CD4	TvsB	CD4_TvsB	up	2.18066	2.48764	2.44508	3.27698	0.580636	0.638092	0.803844	1.24191	0.338467	2.13683	2.56293	1.7696	3.008	3.84933	1.24329	1.04927	1.35999	2.06893
MYO1F	protein_coding	-1.88851	6.36251	2.45893e-09	CD4	TvsB	CD4_TvsB	down	1.00164	1.70036	0.748352	1.52207	3.04479	4.96828	5.88575	4.50477	9.19884	2.0123	1.56129	0.746847	1.03829	1.32641	40.7468	31.5636	26.6976	38.1338
PGD	protein_coding	1.4473	5.70134	2.51887e-09	CD4	TvsB	CD4_TvsB	up	22.5473	23.6989	21.7127	30.2782	9.52547	10.7637	9.0366	6.67725	11.5619	12.6427	15.9602	12.4648	16.5353	11.9367	40.7999	33.1614	17.4466	10.0202
FEN1	protein_coding	1.59174	5.12862	2.55567e-09	CD4	TvsB	CD4_TvsB	up	27.6701	25.3311	28.526	32.1142	9.83904	11.973	8.19582	7.6756	4.53329	9.07337	13.5	13.9971	18.6758	7.36519	10.501	7.50395	10.5388	5.05608
DENND4B	protein_coding	-1.46799	5.55686	2.6174e-09	CD4	TvsB	CD4_TvsB	down	1.98801	2.82863	2.53467	3.02177	5.3429	7.95636	7.10773	8.29811	6.2823	5.837	3.4779	4.30029	3.20458	6.34053	9.96019	12.0657	8.92743	13.2162
NUF2	protein_coding	2.677	3.28176	2.69385e-09	CD4	TvsB	CD4_TvsB	up	7.02651	5.1415	7.71778	6.12264	0.460606	2.20131	0.703275	0.685958	0.398548	2.1538	3.89083	3.64569	4.94912	2.40599	0.601156	0.218324	1.15077	0.346664
TTC22	protein_coding	-1.71046	2.41753	2.74439e-09	CD4	TvsB	CD4_TvsB	down	0.276339	0.334479	0.291942	0.225345	0.77577	0.949924	1.11027	0.863838	1.70085	0.625577	0.460404	0.563864	0.488706	0.691452	1.54377	1.37386	1.5974	3.36845
CDCA7	protein_coding	2.19849	5.71703	2.81556e-09	CD4	TvsB	CD4_TvsB	up	34.1404	28.3933	33.794	31.7413	3.59519	13.6382	5.08176	5.57212	1.25943	9.26505	12.3465	11.4275	21.8875	9.2889	6.61451	3.29624	6.63829	0.592519
TTC39C	protein_coding	-1.09492	6.20778	2.82028e-09	CD4	TvsB	CD4_TvsB	down	8.55283	7.24851	7.8966	6.81329	17.6418	13.5813	18.6194	15.3308	23.4357	5.8644	6.74979	6.51664	5.88491	5.65215	7.06452	8.30538	6.25708	13.2552
MLLT11	protein_coding	1.66002	3.75252	2.89788e-09	CD4	TvsB	CD4_TvsB	up	5.35999	4.44766	6.31977	6.77595	2.15341	1.95536	1.71902	1.41192	1.25026	3.28138	4.78877	4.40654	5.22599	3.01244	2.66585	0.960661	1.42413	0.929528
MTMR2	protein_coding	1.04502	4.88779	2.91651e-09	CD4	TvsB	CD4_TvsB	up	6.5216	5.41163	6.9911	6.62489	2.78662	3.41932	3.28444	2.8869	2.54624	5.05917	5.56344	4.91897	5.62872	5.16486	5.32604	5.19805	5.61145	4.14272
ATP5G3	protein_coding	1.13168	6.36249	2.94907e-09	CD4	TvsB	CD4_TvsB	up	27.0486	21.5986	20.8446	22.5679	10.7298	12.0617	9.8322	9.38032	9.40571	8.44082	8.76903	8.88514	10.2816	6.49588	9.42727	8.44431	8.84482	4.64131
INTU	protein_coding	3.21966	1.57281	2.96298e-09	CD4	TvsB	CD4_TvsB	up	0.363956	0.293871	0.470747	0.422816	0.0214194	0.0780068	0.00988446	0.0562341	0.0310329	0.154339	0.163508	0.216067	0.392525	0.197345	0.0314497	0	0.0301016	0.0725436
PLCB4	protein_coding	2.7566	2.17268	3.02393e-09	CD4	TvsB	CD4_TvsB	up	0.920446	0.8469	1.25684	1.0419	0.0473793	0.288698	0.0997318	0.161947	0.0722571	0.771639	1.04113	1.08486	1.32875	1.65537	0.109842	0.0354592	0	0
CBFA2T3	protein_coding	3.07689	2.02149	3.06268e-09	CD4	TvsB	CD4_TvsB	up	0.789322	0.980661	0.892641	1.41508	0.0460983	0.0684792	0.192049	0.17915	0.112183	0.639366	1.31962	0.696087	1.15345	1.38511	0.549944	1.14714	0.0809799	0.146369
ST6GALNAC6	protein_coding	-1.44605	5.0109	3.13039e-09	CD4	TvsB	CD4_TvsB	down	2.56298	2.95089	2.17357	2.14255	7.50561	7.1641	7.2182	4.88316	7.3748	7.5474	5.70754	4.79408	6.00548	3.94838	10.6634	6.2239	8.47483	13.067
DLEU2	antisense	1.35551	4.52572	3.31631e-09	CD4	TvsB	CD4_TvsB	up	12.072	8.94113	9.43989	8.26879	4.03264	3.13841	3.80352	4.16054	1.74032	2.15232	2.48985	3.15772	4.04013	3.25391	2.7229	3.11649	1.99017	1.48455
CAPG	protein_coding	2.005	5.32219	3.42878e-09	CD4	TvsB	CD4_TvsB	up	21.677	21.7075	28.2712	20.367	5.53079	5.85476	8.00009	3.52934	8.8331	14.0861	14.5388	18.4224	26.3298	12.1071	19.769	33.2231	8.53324	5.02942
ACOX1	protein_coding	1.22555	5.79801	3.47161e-09	CD4	TvsB	CD4_TvsB	up	9.53527	7.61167	11.2501	9.24424	3.70445	4.10309	4.72362	3.56403	6.74564	6.00628	7.46067	6.81218	7.60403	6.03578	5.06942	8.49062	5.13752	4.84931
PHF6	protein_coding	1.23714	6.04626	3.48443e-09	CD4	TvsB	CD4_TvsB	up	16.544	11.931	15.216	12.726	5.55723	7.52593	5.81118	5.03028	6.55405	7.49229	8.93508	7.86264	9.5132	6.67578	4.25472	6.59286	4.52481	4.97977
ZNF33B	protein_coding	-1.16309	5.16053	3.5189e-09	CD4	TvsB	CD4_TvsB	down	2.61418	2.35572	2.96414	2.49384	6.97195	5.6091	5.79666	4.97999	9.44917	2.8586	4.47238	3.65259	3.53883	3.34941	3.55825	3.77002	3.26017	5.61206
YWHAG	protein_coding	1.23338	6.36495	3.54812e-09	CD4	TvsB	CD4_TvsB	up	37.9362	34.0623	38.6428	43.4241	15.9352	19.4083	14.21	15.9642	16.1123	14.5754	18.7565	17.2376	22.5992	12.9532	19.8066	22.9662	16.1204	14.0635
MKNK2	protein_coding	-1.34059	6.89062	3.744e-09	CD4	TvsB	CD4_TvsB	down	6.89551	12.2747	8.39669	10.507	22.5417	24.464	28.8854	20.5374	22.2889	22.0799	18.144	18.0968	17.3934	18.3504	36.2913	60.0775	36.2176	27.0667
HCK	protein_coding	3.41704	4.51019	3.87379e-09	CD4	TvsB	CD4_TvsB	up	6.07483	5.6155	3.16567	4.85891	0.261543	0.183462	1.22692	0.169164	2.76135	0.546108	0.190723	0.355747	0.439289	0.269497	35.1337	59.5845	11.4177	8.10412
PRDM2	protein_coding	-1.33123	6.1496	3.9586e-09	CD4	TvsB	CD4_TvsB	down	3.49029	3.72952	2.81273	3.85763	7.62251	7.52666	8.72955	11.0703	6.08069	5.96348	4.9473	5.26137	4.36559	7.7664	5.82846	7.99658	9.65187	10.59
IL11RA	protein_coding	-2.01448	3.34468	4.05106e-09	CD4	TvsB	CD4_TvsB	down	0.825656	0.84569	1.00469	0.879405	2.51385	3.62005	2.19373	6.06765	2.55722	3.67575	2.09622	3.01026	2.02173	3.93536	1.30133	0.859289	1.47201	3.20638
FECH	protein_coding	1.1908	4.93671	4.24413e-09	CD4	TvsB	CD4_TvsB	up	12.7467	9.6871	10.6951	10.7028	5.15454	4.80145	4.8047	4.43293	4.78594	7.28477	5.58517	6.23087	8.61099	6.61109	6.5517	5.1964	3.56789	4.8855
NAT14	protein_coding	1.82756	2.16349	4.24413e-09	CD4	TvsB	CD4_TvsB	up	3.18577	3.41728	3.19207	3.37793	1.11367	0.731882	0.954438	0.912316	0.756332	2.51077	3.37079	2.47005	3.31923	1.71951	1.16799	1.58361	1.56509	0.404121
STT3A	protein_coding	1.23714	6.08405	4.24903e-09	CD4	TvsB	CD4_TvsB	up	15.0645	12.2289	15.9058	17.6639	6.20547	6.09588	6.73123	6.78782	9.07887	6.29825	10.1528	8.13165	10.3294	6.55514	6.05363	8.19447	6.51839	7.77519
PDXK	protein_coding	-1.34644	4.70424	4.2925e-09	CD4	TvsB	CD4_TvsB	down	1.01498	1.22046	0.875834	1.12821	3.29044	2.20276	2.7596	2.52481	2.78857	1.2694	1.06663	1.19324	0.830763	1.67717	3.77512	4.80628	3.73508	3.88919
RAPGEF6	protein_coding	-1.23235	5.83454	4.2925e-09	CD4	TvsB	CD4_TvsB	down	3.38425	3.08169	4.15819	2.30812	7.64496	6.2569	7.78129	8.71806	8.97382	5.15632	4.95066	5.40363	4.31423	5.41888	2.766	4.1499	3.16824	4.15759
SEL1L3	protein_coding	-2.53968	5.1662	4.31213e-09	CD4	TvsB	CD4_TvsB	down	0.82403	1.07139	1.19964	0.836532	4.06203	4.18366	9.62233	5.01282	13.7871	1.51331	1.46035	1.36005	0.725481	1.49804	4.11558	20.811	4.77865	10.6215
PALLD	protein_coding	2.1495	2.59089	4.34111e-09	CD4	TvsB	CD4_TvsB	up	0.691989	0.854545	0.44894	1.22868	0.188836	0.151304	0.179694	0.206863	0.167913	0.761067	0.879903	0.733052	0.575559	1.31823	0.449619	0.290293	0.286897	1.18116
RELB	protein_coding	-1.59857	4.21277	4.34111e-09	CD4	TvsB	CD4_TvsB	down	2.92847	4.09308	2.20185	3.25821	7.44373	8.39779	7.77304	14.1868	3.44464	5.26792	2.84392	3.47837	3.56433	4.01123	12.9023	10.9637	10.6761	4.22416
ECE1	protein_coding	-1.65441	5.96567	4.39389e-09	CD4	TvsB	CD4_TvsB	down	2.49878	6.36201	2.06677	4.6307	11.0768	13.0505	13.0545	11.7878	10.56	6.67751	5.89605	4.5894	5.56213	6.11538	14.4661	15.6264	12.7144	8.74314
KIAA1524	protein_coding	1.74171	3.90223	4.45656e-09	CD4	TvsB	CD4_TvsB	up	7.81907	4.88496	6.50072	6.77029	1.44669	2.71104	1.55679	2.04573	0.98675	2.56805	3.407	3.55964	4.77791	2.7075	1.71035	0.801491	2.42915	0.827217
C17orf49	protein_coding	-2.04819	2.28519	4.49237e-09	CD4	TvsB	CD4_TvsB	down	1.21862	1.0848	0.844102	1.06073	3.50278	4.59819	3.35709	5.93475	0.533577	0.972477	0.611992	1.03824	0.535309	0.881634	2.69171	0.931006	2.3923	0.665231
PPIL1	protein_coding	1.51985	4.16256	4.49615e-09	CD4	TvsB	CD4_TvsB	up	20.8048	14.8312	17.7403	17.7843	5.62765	7.95175	5.73214	5.47748	9.95082	6.52197	9.18191	10.4654	11.2297	6.04105	4.46649	8.51608	6.67972	6.7611
P2RX1	protein_coding	1.88297	2.68457	4.5354e-09	CD4	TvsB	CD4_TvsB	up	2.51068	1.83262	1.97314	3.11541	0.368394	0.687854	0.768907	0.730622	0.384605	1.05375	0.850746	1.26301	1.49074	1.38224	3.88181	3.82102	3.41086	1.17429
C4orf46	protein_coding	1.65745	4.82043	4.63288e-09	CD4	TvsB	CD4_TvsB	up	19.7764	13.8751	17.3082	16.4613	4.45146	7.10185	4.41831	5.39244	3.20381	4.68605	6.00782	6.52223	8.99972	3.87954	3.58973	1.96784	5.31584	1.56231
CYTIP	protein_coding	-1.33847	8.51676	4.66669e-09	CD4	TvsB	CD4_TvsB	down	71.4263	87.7999	50.7781	66.2192	203.959	184.921	155.031	154.58	112.226	99.0265	74.7544	88.1707	87.3124	72.1478	104.798	86.5761	147.849	75.5627
SNORD13	snoRNA	3.51112	3.08715	4.67066e-09	CD4	TvsB	CD4_TvsB	up	634.9	92.0351	122.046	96.2121	24.1548	23.5937	23.9224	10.9732	19.3257	32.6187	41.7543	30.7684	48.51	18.1743	85.0217	61.1671	18.6005	42.0247
CLNK	protein_coding	2.5689	1.75021	4.75377e-09	CD4	TvsB	CD4_TvsB	up	1.84092	1.80007	1.01201	1.02839	0.302203	0.369874	0.136473	0.141747	0.241012	0.436318	0.336901	0.262412	0.281399	0.176844	0.0814166	0.157698	0.0779265	0.0938998
GSTK1	protein_coding	-1.00439	6.50928	4.76119e-09	CD4	TvsB	CD4_TvsB	down	14.7874	15.0996	12.9462	14.2795	30.8433	29.5607	29.7308	24.4162	41.6043	14.9748	15.1905	14.7212	15.8449	13.8538	28.6815	25.4043	23.6773	22.3973
MCL1	protein_coding	-1.1531	9.84205	4.8173e-09	CD4	TvsB	CD4_TvsB	down	165.996	140.508	118.716	140.661	329.256	248.94	341.182	339.08	272.296	136.639	108.362	131.683	102.68	117.745	288.702	284.355	336.238	177.249
SRD5A3	protein_coding	1.75984	3.02254	4.85669e-09	CD4	TvsB	CD4_TvsB	up	2.94299	2.63249	4.67374	3.8206	0.90313	1.24759	1.21758	0.779955	1.54042	1.77248	1.504	1.56428	1.88772	1.07138	0.971676	1.43923	0.875316	1.2525
ARID5A	protein_coding	-1.54785	5.61343	4.94255e-09	CD4	TvsB	CD4_TvsB	down	6.49519	8.51061	6.31578	7.60126	20.0924	22.9466	15.4226	26.1093	11.6777	14.6875	12.3763	11.7008	9.83808	12.7246	16.4408	7.68664	23.0614	13.976
BTN3A3	protein_coding	-1.26565	6.14245	5.2024e-09	CD4	TvsB	CD4_TvsB	down	5.86369	4.59176	6.13703	4.76608	15.1687	12.1103	13.9431	10.1353	18.9675	13.8949	12.5546	13.3436	8.29935	13.3949	12.5023	18.508	16.9239	24.4097
ZNFX1	protein_coding	-1.08585	6.62092	5.3345e-09	CD4	TvsB	CD4_TvsB	down	5.69802	6.53691	6.62046	5.38012	12.1825	11.6752	14.4899	13.1069	18.6682	10.0248	10.3318	9.08052	8.0348	9.14362	10.0892	13.8052	9.78615	15.0989
KIF4A	protein_coding	2.96594	3.53252	5.43654e-09	CD4	TvsB	CD4_TvsB	up	4.7073	5.14797	5.2087	9.67104	0.254316	1.65302	0.59945	0.650369	0.254346	1.52694	2.99216	2.5684	4.36623	1.92793	1.05892	0.2159	1.17356	0.385667
MEST	protein_coding	1.73346	4.72528	5.56016e-09	CD4	TvsB	CD4_TvsB	up	12.879	9.91092	12.7537	8.92464	4.04611	4.80285	2.02701	2.48482	1.5678	5.64672	5.92714	8.36884	9.08188	4.12097	2.83677	2.37747	2.19301	1.25835
ARHGEF18	protein_coding	-1.64517	3.87248	5.72626e-09	CD4	TvsB	CD4_TvsB	down	0.663688	1.55791	0.901684	1.74365	3.51023	4.31417	3.61387	3.78649	3.03113	1.94942	1.82284	1.76648	1.75834	1.78955	2.5527	3.17853	1.70641	2.5235
TTC26	protein_coding	1.99607	2.1378	5.84431e-09	CD4	TvsB	CD4_TvsB	up	1.74195	1.47861	2.22152	1.65529	0.333867	0.556821	0.43415	0.451819	0.430106	0.66339	0.729248	0.863007	1.35855	0.617973	0.252686	0.342604	0.193483	0.466287
MIS18A	protein_coding	1.67637	3.62121	5.88401e-09	CD4	TvsB	CD4_TvsB	up	13.7627	13.641	14.6731	14.1096	4.64357	5.99505	4.03487	2.87013	4.42184	5.68586	7.59197	8.11686	10.3608	4.50596	2.19938	2.55602	1.96476	3.38214
ENPP4	protein_coding	1.29331	5.42463	5.88757e-09	CD4	TvsB	CD4_TvsB	up	11.6399	12.897	12.8061	17.8924	5.40491	5.48563	7.03367	4.60577	8.30108	7.31997	9.59018	7.40221	10.7429	6.49354	6.68119	8.99555	7.27861	15.5365
FDPS	protein_coding	1.29147	5.56138	6.03351e-09	CD4	TvsB	CD4_TvsB	up	23.4841	21.2337	18.4175	22.0469	8.07552	10.8504	8.75599	7.09802	10.4638	9.69693	12.6024	11.4959	15.2524	8.00824	12.2988	11.8452	8.45475	7.60167
ANKRD33B	protein_coding	2.43062	2.92371	6.09503e-09	CD4	TvsB	CD4_TvsB	up	1.16782	1.07993	0.785123	0.928319	0.0791452	0.289923	0.232668	0.128803	0.273928	1.11492	0.679516	0.810422	1.04131	1.32751	0.542303	1.90073	1.03811	0.774369
AXIN2	protein_coding	-1.3044	4.32068	6.1002e-09	CD4	TvsB	CD4_TvsB	down	2.89534	2.94972	2.68082	1.8501	6.85811	6.51026	5.71618	6.54659	4.72839	4.84663	5.20102	3.97726	2.97038	3.93957	1.59529	1.45134	1.85079	0.947821
FIRRE	lincRNA	2.46352	4.72554	6.12402e-09	CD4	TvsB	CD4_TvsB	up	26.7848	19.8431	23.4932	25.9459	2.47985	7.87115	2.33819	4.71768	1.64957	3.94336	7.59848	8.26481	10.9512	4.13699	5.09068	1.25342	2.97302	0.298536
TLR3	protein_coding	2.7866	1.56821	6.27183e-09	CD4	TvsB	CD4_TvsB	up	1.09706	0.755877	0.859822	1.32446	0.291717	0.0824021	0.144329	0.0636456	0.54221	0.165155	0.223244	0.114725	0.0865735	0.157175	0.112717	0.291099	0.143846	1.34332
KPNA2	protein_coding	1.22626	5.90235	6.31625e-09	CD4	TvsB	CD4_TvsB	up	36.7111	31.662	31.7909	47.9678	14.5266	18.2422	16.1052	14.4241	6.62913	12.4266	14.6661	16.3872	18.0599	10.8416	16.5742	14.571	13.2454	6.49554
SSBP2	protein_coding	1.2185	6.52313	6.48824e-09	CD4	TvsB	CD4_TvsB	up	16.6476	11.217	19.9039	12.7993	7.64854	5.72628	6.65983	5.99436	5.43327	7.61559	8.36654	8.5707	10.6615	8.59501	2.88816	2.5152	2.48578	2.19484
ABHD17B	protein_coding	1.51149	5.99975	6.51487e-09	CD4	TvsB	CD4_TvsB	up	47.7246	44.624	44.4536	37.7773	18.5843	16.5136	16.3866	9.73022	13.1689	15.3151	14.6935	17.433	20.9188	11.649	9.13553	19.762	19.776	10.1424
AC078883.1	antisense	-1.94418	2.00223	6.54423e-09	CD4	TvsB	CD4_TvsB	down	0.999949	0.790752	0.569419	0.7075	3.9236	2.48533	2.70406	2.65248	1.73187	1.24334	0.832529	1.43612	1.22911	1.30399	0.929188	1.09986	2.37162	2.38146
CD27-AS1	processed_transcript	2.24585	1.61843	6.84974e-09	CD4	TvsB	CD4_TvsB	up	1.20789	1.29717	1.58113	1.74201	0.176551	0.290066	0.294857	0.47397	0.246656	0.81614	1.36737	1.01769	0.995515	1.01292	1.40724	1.2194	0.14178	0.427105
MATN1-AS1	antisense	-1.88997	2.06757	6.85064e-09	CD4	TvsB	CD4_TvsB	down	0.514177	0.468034	0.442737	0.291683	2.0567	1.35397	1.7715	1.18167	2.15664	0.967782	0.652812	0.670956	0.65098	0.858618	0.941734	1.03364	1.20182	1.59298
SGMS1	protein_coding	-1.11307	5.00537	6.9017e-09	CD4	TvsB	CD4_TvsB	down	3.48696	3.8886	3.30274	2.62442	7.53389	7.35019	6.79556	7.09668	6.05623	3.65815	3.53567	3.82187	3.57657	3.99904	6.83755	4.6049	6.99579	4.98535
XPC	protein_coding	-1.04877	5.75297	7.12306e-09	CD4	TvsB	CD4_TvsB	down	5.37727	6.74295	8.06058	6.02399	13.1897	14.3497	11.9189	14.7963	18.9706	10.5167	10.1791	10.8078	10.1206	9.37411	12.5844	13.8193	11.6922	13.9674
HDAC2	protein_coding	1.0732	6.42685	7.13279e-09	CD4	TvsB	CD4_TvsB	up	9.69931	7.56166	9.88602	8.41999	4.32018	4.65536	4.19638	3.72905	3.7044	5.66932	6.79277	6.53055	7.55528	5.6354	3.13732	3.14915	2.5962	2.50646
ARHGEF3	protein_coding	-1.11261	7.07915	7.27368e-09	CD4	TvsB	CD4_TvsB	down	10.693	13.0759	12.5902	13.7305	33.4364	24.5938	28.9184	21.3666	23.4794	15.5584	17.5287	18.6008	15.6403	18.2435	21.7618	20.7786	24.716	34.7312
IQGAP3	protein_coding	3.73286	2.20099	7.27916e-09	CD4	TvsB	CD4_TvsB	up	1.13949	1.3183	1.66364	2.50911	0.028073	0.330685	0.0287887	0.105793	0.0161767	0.622753	0.6918	0.762789	0.971352	0.693343	0.262304	0.0362902	0.0717312	0
HACD1	protein_coding	3.0203	1.80181	7.33067e-09	CD4	TvsB	CD4_TvsB	up	2.62742	1.80481	3.07278	2.50676	0.127576	0.727229	0.164958	0.199276	0.53743	0.931767	1.29619	1.09143	1.8766	0.904162	0.162886	0	0	0.0939301
RGPD2	protein_coding	3.12762	2.37732	7.36497e-09	CD4	TvsB	CD4_TvsB	up	1.35112	0.837721	2.29751	1.702	0.137827	0.29815	0.138817	0.129231	0.325382	0.543996	1.29598	0.721317	1.97759	0.331417	0.108412	0.0699952	0	0.125034
CDKN2C	protein_coding	2.04965	3.28846	7.67522e-09	CD4	TvsB	CD4_TvsB	up	5.8671	3.28132	6.54149	4.16094	0.829713	1.7017	1.46243	0.788206	1.37115	3.31021	4.99266	4.01264	4.26912	2.55428	2.58879	1.25358	0.874524	1.66849
WIPF1	protein_coding	-1.171	8.03391	7.89706e-09	CD4	TvsB	CD4_TvsB	down	11.9439	16.1654	15.2165	17.3177	33.3937	31.7315	42.3682	29.0614	28.9761	25.2327	25.8149	24.8415	19.9763	29.8899	39.3038	41.9002	40.7207	43.8606
PIK3IP1	protein_coding	-1.80634	8.70006	7.98512e-09	CD4	TvsB	CD4_TvsB	down	53.9279	94.1736	36.2715	49.1933	251.328	207.643	162.769	195.156	163.109	57.339	50.3558	55.6922	59.9077	42.3732	146.602	69.0601	197.131	75.8867
ZNF608	protein_coding	3.21603	2.74192	8.00433e-09	CD4	TvsB	CD4_TvsB	up	0.925318	1.56356	1.32795	1.97755	0.0994289	0.150561	0.308441	0.0618251	0.126048	1.30102	1.40183	1.00711	2.08841	1.37118	0.474468	2.58029	0.279464	0.0420935
KCTD9	protein_coding	1.66002	4.65948	8.163e-09	CD4	TvsB	CD4_TvsB	up	8.02916	8.92361	8.479	19.1136	2.6459	3.91582	3.51851	4.01406	3.7858	4.70287	4.46448	4.69985	7.09444	6.40834	2.882	2.0096	2.75845	5.0523
TSC22D1	protein_coding	1.28298	6.0148	8.28617e-09	CD4	TvsB	CD4_TvsB	up	8.87433	6.87058	10.5355	9.46325	3.43482	3.80585	3.91697	3.53055	4.18273	8.94738	9.80299	8.42379	9.72348	9.92528	9.20976	5.2718	12.448	7.4319
TIMELESS	protein_coding	1.95289	4.3305	8.35245e-09	CD4	TvsB	CD4_TvsB	up	5.04993	6.00645	5.00195	10.8385	0.839903	3.04976	1.33747	1.71224	0.843561	2.93892	3.27118	2.71809	3.6937	3.28719	2.90935	3.95305	2.99244	1.30211
ILF2	protein_coding	1.30739	7.70941	8.48262e-09	CD4	TvsB	CD4_TvsB	up	191.867	153.944	159.595	168.418	66.4109	80.2867	62.7433	62.7994	56.6456	69.5325	102.285	90.9101	124.369	62.0679	56.5966	45.2653	61.2731	33.9784
BCL6	protein_coding	1.74066	5.19237	8.55355e-09	CD4	TvsB	CD4_TvsB	up	5.24481	9.32835	4.47242	10.6788	1.51836	2.48603	2.13949	2.75068	1.44837	11.8998	7.19561	7.35919	11.2085	8.76553	9.10476	7.99354	5.13094	1.91369
FITM2	protein_coding	-1.62165	2.64207	8.81312e-09	CD4	TvsB	CD4_TvsB	down	0.497052	0.785718	0.431282	0.54895	1.79286	1.82802	1.64665	1.69121	1.19641	1.67114	1.95923	2.02301	1.61454	2.05141	0.934263	1.01125	0.736411	1.52119
SPINT2	protein_coding	1.31125	5.05893	8.87664e-09	CD4	TvsB	CD4_TvsB	up	8.74151	8.77603	7.74687	8.26285	3.63716	2.93836	4.01837	2.91302	7.30324	6.62156	8.80619	7.32264	9.62923	4.79269	8.26084	7.43558	5.58121	2.29779
VDAC1	protein_coding	1.29913	7.10618	8.93711e-09	CD4	TvsB	CD4_TvsB	up	83.9121	74.6908	79.375	83.5304	35.1086	37.0407	30.0459	28.443	26.2892	28.5441	41.9833	36.786	50.3658	23.1577	34.5847	34.1901	38.9886	15.7523
LEPROTL1	protein_coding	-1.27772	7.85956	9.09302e-09	CD4	TvsB	CD4_TvsB	down	34.0817	35.9914	27.542	26.4257	90.0841	71.8841	75.6148	63.1505	62.3218	32.2009	34.5932	35.1086	29.8076	28.1222	28.9872	24.1915	46.7465	23.7031
MALT1	protein_coding	-1.14233	7.45479	9.27815e-09	CD4	TvsB	CD4_TvsB	down	13.1945	12.9485	12.0441	9.23704	27.6615	22.8304	29.5734	24.6188	26.7079	11.71	10.6085	13.2715	12.0672	10.7483	11.5491	16.5067	13.3272	12.1651
SPATA13	protein_coding	-1.05278	6.86423	9.60697e-09	CD4	TvsB	CD4_TvsB	down	5.81638	8.72824	6.54056	6.1235	13.3699	14.8591	13.8775	14.3444	15.2437	12.914	11.9907	13.6535	10.9621	12.5952	10.6662	11.0184	11.9104	16.1971
E2F7	protein_coding	2.86726	2.43046	9.6354e-09	CD4	TvsB	CD4_TvsB	up	1.92391	1.49198	2.15455	2.05538	0.0982742	0.563017	0.173565	0.20369	0.0593258	0.557519	0.935611	0.94057	1.35456	0.873838	0.601228	0.0776355	0.383636	0.0462274
TK1	protein_coding	2.48004	3.35584	9.78265e-09	CD4	TvsB	CD4_TvsB	up	15.7391	13.4405	11.8827	19.4492	1.42383	5.69936	1.72561	1.96742	0.870696	1.91278	3.34165	2.91694	3.49293	1.98762	4.61559	1.31471	3.898	0.156567
PDE4DIP	protein_coding	-1.24029	5.82074	9.84682e-09	CD4	TvsB	CD4_TvsB	down	1.14504	1.13807	1.42518	0.959767	2.59684	2.63146	3.55861	2.24471	3.00238	2.44186	1.99319	2.75798	1.64902	2.06234	1.91148	1.84234	1.47064	1.90921
SELL	protein_coding	-1.44792	9.56498	9.9062e-09	CD4	TvsB	CD4_TvsB	down	183.086	183.494	196.345	189.886	675.789	563.788	490.909	323.281	424.857	89.0967	158.884	159.624	136.184	107.296	392.35	344.152	268.693	115.052
MFNG	protein_coding	-1.06312	6.51906	9.95401e-09	CD4	TvsB	CD4_TvsB	down	20.7301	21.7414	18.8231	20.4641	48.1569	45.1795	36.212	41.2666	44.667	16.8876	20.637	17.2204	16.8398	14.6584	46.5076	34.5849	47.2165	31.9914
DIAPH3	protein_coding	2.75295	2.92275	1.01024e-08	CD4	TvsB	CD4_TvsB	up	2.66443	2.0543	2.66343	2.90643	0.14933	0.808723	0.277106	0.284948	0.0579518	0.662225	0.930558	1.08434	1.5103	0.775554	0.55685	0.067411	0.26649	0.0802786
GMNN	protein_coding	1.93804	3.73318	1.02146e-08	CD4	TvsB	CD4_TvsB	up	13.4066	11.4566	11.5014	12.4673	2.27933	5.44524	2.42296	2.5734	1.30886	3.30542	4.89336	4.80024	6.23029	3.30798	2.34678	1.18579	4.49236	0.823747
PPP4R1	protein_coding	1.04441	5.8757	1.02252e-08	CD4	TvsB	CD4_TvsB	up	10.2472	9.79978	10.8224	10.6911	4.68932	5.68995	4.93692	4.83047	5.56266	6.79138	8.34717	7.50195	8.93119	6.03146	6.52485	6.37925	5.11507	6.77274
CENPH	protein_coding	1.61504	4.35108	1.0276e-08	CD4	TvsB	CD4_TvsB	up	18.7855	21.6836	14.6367	23.9101	6.11877	8.55963	5.17394	5.9226	4.04092	5.4504	7.54943	8.56866	10.8521	4.5104	5.40397	3.48903	4.09475	1.81782
DACT1	protein_coding	-1.68639	3.91381	1.05381e-08	CD4	TvsB	CD4_TvsB	down	1.99552	2.22083	2.80838	1.7057	9.9175	6.93691	6.39774	4.87153	5.93722	2.66639	2.74619	3.52202	1.55578	1.93282	0.956528	1.19882	0.861669	0.324467
GOLGB1	protein_coding	-1.55655	6.72916	1.06601e-08	CD4	TvsB	CD4_TvsB	down	2.7325	4.48693	2.28853	6.26558	9.28539	11.2042	10.6717	15.2329	6.71016	10.3339	11.3592	10.5241	10.1354	11.5246	8.15504	7.87723	10.2306	11.9839
ATAD5	protein_coding	1.22565	4.71717	1.07143e-08	CD4	TvsB	CD4_TvsB	up	5.55646	6.47816	6.11502	7.4592	1.95773	3.57075	2.56131	2.85638	1.70449	3.48754	3.89481	4.05845	4.93671	4.30897	1.96395	1.62536	1.84559	1.64733
TSPYL5	protein_coding	1.63023	4.31156	1.07274e-08	CD4	TvsB	CD4_TvsB	up	7.84809	9.1887	8.56992	9.07217	2.34856	3.67184	1.85053	3.3299	2.29318	3.04179	5.61054	3.5435	4.91473	2.24464	3.43148	3.37774	2.69212	1.49222
TFE3	protein_coding	-1.3466	3.92569	1.09554e-08	CD4	TvsB	CD4_TvsB	down	1.18041	2.04505	1.31749	2.17522	3.93697	4.54011	4.60175	4.00231	2.80106	3.15044	3.14178	2.72165	2.88818	3.07493	7.4322	6.39805	5.5328	4.21784
HERPUD2	protein_coding	-1.09924	6.34588	1.1107e-08	CD4	TvsB	CD4_TvsB	down	16.8887	18.07	15.2675	13.6321	39.5064	31.3548	35.9855	29.957	31.3241	19.2427	17.4738	17.8985	17.246	17.3186	29.4197	27.1351	42.4613	31.9557
GRAMD4	protein_coding	1.35845	5.10696	1.11431e-08	CD4	TvsB	CD4_TvsB	up	9.16344	11.722	9.64546	13.6355	3.85334	6.19506	3.26529	3.89845	2.54837	7.82882	7.32	6.33117	9.15584	6.95218	8.58496	5.80993	5.74196	4.89098
TLR8	protein_coding	3.33008	3.14144	1.12144e-08	CD4	TvsB	CD4_TvsB	up	1.37222	1.15277	0.769181	1.00103	0.027669	0.0454589	0.291852	0.0600797	1.61782	0.108335	0.197052	0.0721979	0.144873	0.163414	10.1565	16.8058	4.55504	3.61453
POLE	protein_coding	1.34912	5.82548	1.12497e-08	CD4	TvsB	CD4_TvsB	up	5.5365	5.50973	6.6634	7.93782	1.76009	3.45273	1.96644	2.88726	1.63881	3.40626	3.13742	2.95271	3.34129	3.92921	1.90135	1.20795	1.80528	2.03498
PAFAH2	protein_coding	1.38201	4.93148	1.16153e-08	CD4	TvsB	CD4_TvsB	up	11.2407	7.61206	17.1994	7.76238	4.07385	4.22425	4.82646	3.68872	4.50553	8.81799	9.85538	9.78555	9.76526	8.26739	6.91702	7.01787	6.93576	10.4848
CLDN12	protein_coding	2.33821	2.07241	1.1939e-08	CD4	TvsB	CD4_TvsB	up	0.816714	0.57409	1.90041	0.985944	0.211855	0.185916	0.274842	0.172821	0.381364	0.629615	1.2327	0.915482	0.805982	0.624101	0.14991	0.181478	0.143484	0.259342
LRRC4	protein_coding	2.74607	1.69949	1.19834e-08	CD4	TvsB	CD4_TvsB	up	0.766744	0.715945	1.21949	0.67251	0.0852635	0.111133	0.271056	0.0294539	0.189158	2.02404	1.68695	1.13971	1.77886	1.45531	0.312978	0.484972	0.599123	0.216579
GSTCD	protein_coding	1.34325	3.96874	1.2016e-08	CD4	TvsB	CD4_TvsB	up	4.91307	3.81359	4.9588	5.04592	1.49512	2.02231	1.79952	2.06593	1.72511	1.92601	2.63156	2.30789	2.93603	1.70793	0.923054	1.28261	1.45967	0.786864
TIMP1	protein_coding	-1.84174	3.55179	1.21497e-08	CD4	TvsB	CD4_TvsB	down	1.79801	2.81267	2.31673	2.86578	8.68683	11.7625	8.46175	6.20222	13.3258	1.63871	3.09626	1.7706	3.55719	1.80687	30.1655	18.8939	14.75	10.5884
DST	protein_coding	1.42034	4.59871	1.22432e-08	CD4	TvsB	CD4_TvsB	up	0.717428	0.888342	0.810699	0.893493	0.202675	0.271301	0.412703	0.350639	0.306126	0.895576	0.867002	0.706871	0.975376	0.826617	0.286608	0.431118	0.151753	0.393849
NDST1	protein_coding	1.77119	2.88027	1.22631e-08	CD4	TvsB	CD4_TvsB	up	0.649507	1.03155	0.740578	1.54738	0.247376	0.330877	0.298124	0.284434	0.354807	0.52203	0.585108	0.494717	0.692346	0.61213	1.61725	2.10545	1.62405	0.978474
HPGDS	protein_coding	2.26649	2.11434	1.24247e-08	CD4	TvsB	CD4_TvsB	up	4.21029	4.75417	5.55626	4.39245	0.774319	1.52482	0.827495	0.788376	0.671634	1.34756	1.87929	1.35342	3.58483	1.48266	0.119676	0	0.229091	0
CTPS2	protein_coding	1.37071	3.75323	1.25659e-08	CD4	TvsB	CD4_TvsB	up	4.0261	3.1395	4.38829	3.72782	1.27095	1.76454	1.58195	1.28584	2.08682	2.45992	2.88971	2.52003	3.59203	2.59306	1.74232	1.68737	0.702159	1.69217
SLC43A3	protein_coding	1.53185	3.0968	1.26614e-08	CD4	TvsB	CD4_TvsB	up	2.81208	2.90153	2.8315	3.15065	0.994202	1.38727	0.789077	0.863212	1.2245	1.75799	1.8159	1.95763	2.54525	1.52981	2.40499	2.16664	1.71304	0.967582
RNF38	protein_coding	-1.11581	6.08225	1.31646e-08	CD4	TvsB	CD4_TvsB	down	7.76769	8.20266	7.01689	7.92144	18.6022	14.125	18.3147	15.9392	10.9708	9.51699	7.78217	8.81604	7.3421	11.7911	9.59012	9.52684	12.2912	13.1017
HIVEP1	protein_coding	-1.60695	6.53034	1.32234e-08	CD4	TvsB	CD4_TvsB	down	3.88873	6.34474	3.0541	5.40414	14.5247	11.3033	12.2095	18.8984	5.85242	9.62149	6.77272	7.99687	6.99439	12.0104	5.77572	5.52671	10.3515	4.80355
NAB2	protein_coding	1.50292	3.85206	1.3304e-08	CD4	TvsB	CD4_TvsB	up	3.03648	2.98281	4.26986	2.55901	0.846018	1.1702	1.26035	1.2638	2.40177	11.9222	12.6813	11.1435	8.18708	9.31122	3.69301	4.14554	1.60668	2.51683
TSPAN2	protein_coding	-1.76514	3.24271	1.33918e-08	CD4	TvsB	CD4_TvsB	down	1.57757	1.56613	1.33765	1.43274	3.55224	6.14732	4.27927	6.12158	4.25835	0.896679	0.691748	1.00961	1.45103	0.977459	5.55651	2.00901	4.11283	3.75963
TTC39B	protein_coding	-1.44214	5.98026	1.34407e-08	CD4	TvsB	CD4_TvsB	down	2.83552	2.84455	3.66597	2.31588	6.73984	6.16492	8.44519	10.3529	6.47441	6.05228	5.26532	6.49323	3.09148	6.58432	3.00067	2.90604	4.08028	5.48946
ADAMTS1	protein_coding	4.10682	2.08248	1.35634e-08	CD4	TvsB	CD4_TvsB	up	0.422855	0.414591	1.47026	0.797665	0.0682108	0.0224134	0.0774445	0.0100985	0.110296	0.379069	1.0171	0.629016	1.82007	0.365446	0.0357689	0.519613	0.342356	2.76396
MTHFD1	protein_coding	1.30455	5.44932	1.36242e-08	CD4	TvsB	CD4_TvsB	up	7.99718	7.58002	7.1584	10.5676	2.63497	4.49634	3.14059	3.20484	2.56545	3.22027	3.44749	4.02646	4.6301	3.58926	4.04131	5.58377	3.04288	2.57906
CAPRIN1	protein_coding	1.10821	8.17494	1.36626e-08	CD4	TvsB	CD4_TvsB	up	61.6291	49.5457	68.6358	56.4025	26.0991	31.2278	27.5539	24.6873	32.0626	33.2954	43.4727	36.699	43.7089	33.6381	27.3697	30.5796	24.9071	24.4799
JUNB	protein_coding	-2.10235	9.03916	1.39995e-08	CD4	TvsB	CD4_TvsB	down	120.989	53.9027	77.0691	68.8761	519.277	160.785	468.869	228.738	445.746	255.609	141.302	168.025	118.93	152.229	465.849	932.832	600.263	229.255
TIMM8B	protein_coding	1.43122	4.16616	1.40393e-08	CD4	TvsB	CD4_TvsB	up	36.1532	23.8635	29.5361	23.7313	11.7905	11.4724	10.2449	8.462	13.5761	10.7243	14.0233	12.7661	14.3533	7.51256	10.8334	13.6393	7.88047	13.2441
KLRB1	protein_coding	-2.1292	5.82975	1.41616e-08	CD4	TvsB	CD4_TvsB	down	7.0948	8.54344	5.77842	4.48863	25.8924	16.5631	43.3566	27.5352	101.101	12.6489	18.623	28.1366	11.2565	8.7163	105.032	43.7632	93.1821	156.954
POMP	protein_coding	1.19826	5.59532	1.43599e-08	CD4	TvsB	CD4_TvsB	up	69.7242	62.4303	57.2391	63.2175	28.5926	32.7772	26.8874	21.7773	24.6145	24.0436	28.2319	29.501	35.9749	18.5734	22.1145	23.1304	22.3518	14.4869
IFITM1	protein_coding	-1.18666	6.95165	1.4379e-08	CD4	TvsB	CD4_TvsB	down	68.9849	97.1785	56.8824	77.7597	204.945	163.058	173.344	143.289	180.055	100.768	95.2083	97.9471	109.237	75.9515	119.768	108.741	94.9312	93.0769
JPT1	protein_coding	1.35496	5.5135	1.45884e-08	CD4	TvsB	CD4_TvsB	up	25.6279	21.0651	23.3611	25.3681	8.63837	12.1605	9.68038	6.80385	11.2541	9.17017	11.6831	10.5655	13.4845	6.98302	10.804	15.7666	9.63257	7.85183
DYRK2	protein_coding	-1.10919	8.36071	1.47017e-08	CD4	TvsB	CD4_TvsB	down	24.2379	26.9192	22.0641	19.402	53.0194	42.0666	49.0224	55.7066	34.5464	39.8606	36.1507	39.0657	29.5741	35.2213	26.1311	27.9614	31.7348	30.2911
SCAI	protein_coding	1.06031	6.11391	1.47106e-08	CD4	TvsB	CD4_TvsB	up	8.37512	6.39736	9.16035	8.30423	3.36217	3.76789	3.92515	4.40646	2.72604	6.75168	6.78061	7.01095	7.16431	8.62997	2.36834	1.89884	2.00669	2.17174
LRRC42	protein_coding	1.49726	3.08603	1.47747e-08	CD4	TvsB	CD4_TvsB	up	6.43255	5.16313	6.06962	5.14815	1.94114	2.38017	1.96135	1.78486	2.0873	3.22418	3.93573	4.36677	4.0643	2.74808	2.61962	3.85624	1.80527	2.53787
KLHL36	protein_coding	-1.21993	6.08075	1.49672e-08	CD4	TvsB	CD4_TvsB	down	3.91156	3.70151	4.07747	3.20295	9.46297	6.9716	10.0714	8.19227	14.0356	6.68459	5.79283	5.89994	3.80994	6.02501	5.76298	8.71455	6.04817	9.5326
B4GALT4	protein_coding	-1.28287	3.8162	1.55435e-08	CD4	TvsB	CD4_TvsB	down	1.31192	1.02368	1.64354	1.11911	3.09928	2.76214	3.63269	2.92822	2.55131	1.31152	1.44062	1.2356	1.54798	1.43932	2.08615	1.54095	2.3013	2.52834
MATK	protein_coding	-1.50271	5.3593	1.58468e-08	CD4	TvsB	CD4_TvsB	down	1.57715	2.3052	1.32919	1.61916	4.67862	6.82706	3.74543	4.08788	3.27712	6.81817	9.68381	7.83779	6.95846	5.17793	33.3106	18.907	28.6126	36.87
TSPAN5	protein_coding	1.28197	4.11322	1.63421e-08	CD4	TvsB	CD4_TvsB	up	3.65646	3.00011	4.63328	3.27002	1.27831	1.56957	1.91172	1.22556	2.64008	2.66574	2.2945	2.02648	2.42877	2.32782	1.05407	1.41598	1.10651	2.86273
SNHG22	antisense	-1.89175	4.08146	1.63615e-08	CD4	TvsB	CD4_TvsB	down	3.60806	4.154	1.69762	6.05424	15.2487	10.0989	16.9916	15.1838	23.0312	2.48161	1.48861	1.9778	1.3844	2.35924	2.43575	1.50972	2.61109	2.24737
ADCY9	protein_coding	-2.34991	2.40791	1.66621e-08	CD4	TvsB	CD4_TvsB	down	0.0694795	0.0934046	0.0548792	0.104818	0.571435	0.173213	0.456538	0.443001	0.980734	0.211486	0.201855	0.202736	0.0749335	0.241345	0.878055	0.897606	1.21393	3.96634
EXTL2	protein_coding	1.5408	3.55176	1.6677e-08	CD4	TvsB	CD4_TvsB	up	4.63378	3.1062	5.48667	3.83332	1.5519	1.92943	1.0768	1.29844	1.03784	2.13677	2.98329	3.10294	3.02059	2.18208	1.46334	1.01228	1.40061	1.38633
IGHM	IG_C_gene	-4.27057	7.75452	1.68159e-08	CD4	TvsB	CD4_TvsB	down	2.08293	7.06675	1.95695	1.67394	23.3842	88.9199	116.993	17.4524	9.23455	15.3718	7.03863	4.9735	6.59281	8.74682	199.226	1047.44	69.9858	11.6108
STOML2	protein_coding	1.13272	5.11469	1.68297e-08	CD4	TvsB	CD4_TvsB	up	38.6533	30.3924	31.5096	33.0396	14.1194	18.2543	15.3489	13.1645	16.1671	14.1173	14.8423	14.7362	18.9904	11.2761	15.2477	16.257	14.9957	12.2615
FBXO5	protein_coding	1.78404	4.29148	1.68297e-08	CD4	TvsB	CD4_TvsB	up	10.918	8.08383	10.6976	9.71857	2.12777	4.59816	2.4352	2.27021	2.60961	3.70684	5.32888	5.01273	6.68231	3.45184	5.86605	2.17029	2.77575	2.28049
LRRCC1	protein_coding	1.77298	4.05654	1.68341e-08	CD4	TvsB	CD4_TvsB	up	4.53257	5.87304	5.51016	7.05918	1.44376	2.25556	1.93345	1.07962	1.80567	2.2826	4.76302	4.87648	6.22538	3.07769	1.59612	1.20764	1.14577	1.15053
CBX7	protein_coding	-1.65907	4.51605	1.74058e-08	CD4	TvsB	CD4_TvsB	down	1.11649	1.2535	1.5442	1.15627	3.71521	2.52138	4.47448	5.3248	7.49264	2.11027	1.62391	1.8017	1.15732	2.57693	1.99779	4.52543	2.85202	8.3963
CDHR3	protein_coding	-2.1004	2.3296	1.74476e-08	CD4	TvsB	CD4_TvsB	down	0.256408	0.418647	0.224976	0.341586	1.2382	1.24904	1.22496	1.61364	0.79584	0.579558	0.695945	0.473692	0.349092	0.814451	0.64166	0.172618	0.887111	0.534475
SH2D1A	protein_coding	1.2831	6.94733	1.75205e-08	CD4	TvsB	CD4_TvsB	up	97.0084	74.9663	110.527	74.2983	37.7342	43.2273	34.7496	30.8883	32.0258	38.7759	62.5383	48.7859	60.0931	38.3086	31.0381	21.9702	30.2011	37.3431
SCAMP2	protein_coding	-1.00775	5.46279	1.78568e-08	CD4	TvsB	CD4_TvsB	down	4.08412	5.01802	4.93156	4.9238	9.84881	9.80443	10.5269	7.94566	13.7825	7.18934	6.52976	6.35412	5.83091	6.20695	12.3286	15.7566	13.4444	15.4427
JAK1	protein_coding	-1.0626	9.38146	1.78849e-08	CD4	TvsB	CD4_TvsB	down	59.5889	79.5716	64.5888	60.4424	148.299	129.38	151.963	122.177	128.644	85.6292	91.9449	86.8427	81.7613	73.2108	137.576	141.138	130.147	127.951
KRT73	protein_coding	-2.97506	1.53476	1.82196e-08	CD4	TvsB	CD4_TvsB	down	0.244232	0.539924	0.159451	0.237888	3.15966	2.33301	1.21092	2.59088	1.33362	0.5392	0.566023	0.393224	0.310962	0.996274	1.80998	0.276774	1.45886	1.64803
CNN2	protein_coding	-1.33334	8.15477	1.8551e-08	CD4	TvsB	CD4_TvsB	down	29.0533	61.3245	33.5978	44.3128	115.44	109.229	119.927	79.4658	91.1317	44.748	58.4788	55.2719	51.1185	45.9339	131.274	146.063	127.902	64.5093
RBM41	protein_coding	-1.05533	4.37067	1.86515e-08	CD4	TvsB	CD4_TvsB	down	2.17635	2.41884	1.82139	2.05369	4.20777	4.71165	4.47412	4.19699	2.89851	3.9371	3.70818	4.62441	3.68139	4.57715	3.18849	3.04783	2.6951	2.19687
CALD1	protein_coding	2.76939	1.71635	1.86714e-08	CD4	TvsB	CD4_TvsB	up	0.199238	0.199204	0.110571	0.111792	0.0524419	0.0134026	0.00717052	0.0169081	0.075979	0.661472	0.849663	0.687925	1.03989	0.815603	0.359332	0.174	0.491326	0.148009
HPF1	protein_coding	1.37224	4.25605	1.90477e-08	CD4	TvsB	CD4_TvsB	up	24.7449	20.2031	26.295	22.3855	9.47777	11.1895	9.65798	5.79478	11.8264	10.3499	15.0453	14.5639	17.465	10.7706	6.33349	5.79298	5.38843	7.91329
RB1	protein_coding	1.30321	6.52441	1.93138e-08	CD4	TvsB	CD4_TvsB	up	28.3919	22.5103	27.2152	25.7116	11.19	10.7073	12.1303	8.03939	10.7464	11.2816	13.6003	13.5327	16.6156	12.4435	9.78764	18.1647	8.38815	7.41535
LAT2	protein_coding	1.74341	4.38723	1.95056e-08	CD4	TvsB	CD4_TvsB	up	3.7369	3.9338	2.84151	4.24816	0.681433	1.26552	1.53349	0.920667	1.76201	1.85092	1.5688	2.21902	2.9138	1.68584	16.2309	22.7711	8.40602	8.14173
PRMT5	protein_coding	1.35259	5.03394	2.03038e-08	CD4	TvsB	CD4_TvsB	up	19.7198	13.856	17.7434	16.5336	6.81895	8.68317	5.91894	5.12946	7.2487	7.02039	9.7572	8.77228	10.424	6.21972	8.01556	8.3979	4.60317	3.78186
PFKM	protein_coding	1.29	3.66078	2.05554e-08	CD4	TvsB	CD4_TvsB	up	3.19375	2.77866	3.26338	3.32549	1.26849	1.46701	1.10947	1.28929	1.55719	1.1946	1.69281	1.58857	1.67827	1.09377	1.00583	1.34359	1.0623	0.680026
ZWINT	protein_coding	2.15725	4.3913	2.06343e-08	CD4	TvsB	CD4_TvsB	up	20.3599	19.0242	19.683	24.9011	3.42242	9.05368	3.21288	3.10937	1.90005	4.95136	8.95011	8.39819	12.5049	4.80323	4.88698	1.7491	4.06738	0.612639
FRMD4A	protein_coding	1.52235	3.04964	2.06483e-08	CD4	TvsB	CD4_TvsB	up	0.942842	1.02381	1.47584	1.47902	0.371683	0.41374	0.543505	0.384238	0.069806	0.843438	0.952198	0.71661	0.799509	0.907336	0.121275	0.11745	0.116076	0
CENPN	protein_coding	1.82277	3.49161	2.13573e-08	CD4	TvsB	CD4_TvsB	up	7.26123	6.18597	5.18943	8.14588	1.42742	2.90243	1.42919	1.79913	0.799109	1.64999	2.59939	3.04284	4.09236	1.95379	2.26579	1.71432	2.16866	0.734961
ZNF219	protein_coding	1.6738	3.30253	2.1643e-08	CD4	TvsB	CD4_TvsB	up	1.3846	2.27905	2.14951	2.81175	0.502351	0.606378	0.562712	1.03943	0.650837	2.41885	2.6729	2.0319	2.01913	1.87143	0.794333	0.659385	0.868894	0.5235
TROAP	protein_coding	2.66829	2.40141	2.17832e-08	CD4	TvsB	CD4_TvsB	up	2.42984	2.45338	2.64734	3.83674	0.256744	0.857458	0.321303	0.342738	0.133974	1.09264	1.47788	1.33315	2.50279	1.05372	1.21398	0.123757	0.489238	0.14738
RAD54L	protein_coding	2.61743	1.86854	2.19418e-08	CD4	TvsB	CD4_TvsB	up	2.97435	1.95184	2.44742	2.60362	0.171419	0.821431	0.258191	0.362697	0.121267	0.838288	0.984751	1.21861	1.6462	1.08201	0.550576	0.0761732	0.752821	0.0907133
RAD51	protein_coding	2.49537	2.68803	2.23356e-08	CD4	TvsB	CD4_TvsB	up	5.46958	4.53145	5.40055	4.99491	0.423658	1.98359	0.614037	0.577598	0.450124	1.18362	1.68963	1.8056	2.38887	1.74148	0.746462	0.481947	1.5877	0.095657
PELI2	protein_coding	1.11998	5.82685	2.23633e-08	CD4	TvsB	CD4_TvsB	up	12.8361	13.0025	20.8098	15.6976	7.96724	6.7621	6.86907	7.09317	4.1346	7.05611	9.21404	8.05513	9.38057	7.66601	7.88732	6.1966	6.47075	4.96603
IL6ST	protein_coding	-1.6235	8.86962	2.24883e-08	CD4	TvsB	CD4_TvsB	down	35.0037	53.7177	31.6014	25.748	121.147	142.089	77.2105	109.629	75.927	23.2834	24.2955	34.4219	32.5193	32.3386	30.3968	13.8501	28.261	13.8599
CDKN3	protein_coding	2.51996	2.94494	2.3215e-08	CD4	TvsB	CD4_TvsB	up	12.5433	7.64432	10.9155	10.4683	1.30265	3.18308	1.39352	1.34674	0.975899	2.36967	2.89076	4.01483	6.15623	1.90399	1.37601	0.266523	2.89746	0.317398
PARD3	protein_coding	1.50814	4.24711	2.37946e-08	CD4	TvsB	CD4_TvsB	up	2.97238	5.71806	4.6949	4.53462	1.22316	1.69131	1.84495	1.54048	0.291849	4.1762	4.00041	3.84934	6.12986	4.77129	1.55158	0.525926	1.26231	0.626316
COL4A1	protein_coding	5.19124	1.55156	2.44928e-08	CD4	TvsB	CD4_TvsB	up	0.0681172	0.20796	0.0152393	0.0519635	0	0.00322232	0.00430993	0	0.00570852	0.503485	0.798788	0.603655	2.74898	0.945706	0	0	0	0
SGO1	protein_coding	2.55486	2.87517	2.44928e-08	CD4	TvsB	CD4_TvsB	up	4.70943	3.34626	4.645	5.12051	0.435998	1.71622	0.534693	0.329176	0.203506	1.23988	1.97468	2.0413	2.62319	1.44944	0.725965	0.511324	1.13702	0.152232
TRIP11	protein_coding	-1.10592	6.27271	2.45368e-08	CD4	TvsB	CD4_TvsB	down	2.95583	3.93511	4.72528	3.76834	8.77561	8.48105	9.43997	6.42975	9.54925	9.15056	10.8906	10.0033	9.36807	9.78381	5.35865	6.20399	6.52773	8.68046
DARS2	protein_coding	1.32608	4.26046	2.46283e-08	CD4	TvsB	CD4_TvsB	up	8.94465	6.92722	8.47873	9.06786	2.83116	4.43792	3.50123	2.53928	4.47267	4.2804	6.06006	4.95282	6.18046	4.1816	3.49266	4.70899	2.75301	4.73903
SPTA1	protein_coding	3.59685	1.5648	2.51596e-08	CD4	TvsB	CD4_TvsB	up	0.382268	0.458088	0.73782	0.96445	0.00858163	0.135541	0.040482	0.0213443	0.0139874	0.24279	0.358295	0.317769	0.580669	0.411548	0.0252006	0	0	0
BICRAL	protein_coding	-1.17609	5.71163	2.54784e-08	CD4	TvsB	CD4_TvsB	down	4.93767	4.81268	3.809	3.62985	11.1389	8.5461	11.6498	7.49423	9.41703	6.77585	6.26748	6.17299	5.29548	8.57451	8.4175	8.86713	8.19801	14.179
KLF7	protein_coding	-1.18738	5.70692	2.56074e-08	CD4	TvsB	CD4_TvsB	down	3.35669	5.13652	3.1727	4.09323	8.96163	8.41212	7.86037	10.658	5.44525	5.12114	3.91284	4.20756	4.00671	5.51657	6.02813	4.86061	7.1534	3.52338
TCF19	protein_coding	1.71424	4.49088	2.58714e-08	CD4	TvsB	CD4_TvsB	up	11.9504	11.868	11.2251	12.5858	3.20488	5.84662	3.19184	2.25118	3.7652	5.17683	6.33386	5.51548	9.14534	4.23943	5.99814	2.55871	4.92087	3.4589
NCOA3	protein_coding	-1.26635	7.50913	2.58714e-08	CD4	TvsB	CD4_TvsB	down	12.2936	12.0078	14.9815	10.6239	29.9808	25.6652	33.8764	30.5438	24.0364	19.3983	19.2059	19.3894	15.1442	21.1924	21.4389	40.3607	21.6998	18.5185
F11R	protein_coding	1.1355	4.32141	2.63386e-08	CD4	TvsB	CD4_TvsB	up	4.97205	5.47465	6.05506	5.84433	2.43522	2.95301	2.54259	2.23391	4.8562	3.24605	4.08481	3.9788	4.02176	2.8123	3.14174	4.39495	4.2958	3.50842
CDR2	protein_coding	-1.18753	5.97494	2.68354e-08	CD4	TvsB	CD4_TvsB	down	11.5752	14.772	10.6388	8.23514	31.8715	25.1514	25.4215	20.5473	22.0368	12.9736	13.552	11.387	11.8326	12.6536	15.2298	10.7833	15.9244	11.587
LINC00869	lincRNA	-1.2769	4.83812	2.68898e-08	CD4	TvsB	CD4_TvsB	down	1.84341	1.77541	1.59095	1.44973	4.84955	3.35663	3.71951	4.21191	5.90704	2.92042	3.08382	4.09017	2.00294	2.52466	3.74451	2.76299	4.15288	6.88926
TAL1	protein_coding	-3.38247	2.06806	2.69189e-08	CD4	TvsB	CD4_TvsB	down	0.0189387	0.0656305	0.0328367	0.0283137	0.232434	0.793845	0.164066	0.354542	0.959427	0.077396	0.0564321	0.0200496	0.0510632	0.0499186	4.96407	1.50235	7.2966	2.04471
ARHGAP10	protein_coding	1.29923	3.88955	2.70571e-08	CD4	TvsB	CD4_TvsB	up	2.28764	1.57066	2.14364	1.88458	0.706862	0.69155	0.880685	0.928113	0.971696	1.40402	0.96169	1.44327	1.52397	1.33365	1.08014	0.818669	1.34849	2.84357
PECR	protein_coding	-1.43738	3.51655	2.72789e-08	CD4	TvsB	CD4_TvsB	down	3.10982	1.99862	2.17856	1.72445	6.7754	6.21467	6.64871	4.7371	5.66517	2.11787	1.98807	2.10554	2.53069	1.62234	4.60493	3.30633	3.19166	4.02902
STAT6	protein_coding	-1.07774	7.18736	2.75273e-08	CD4	TvsB	CD4_TvsB	down	11.2763	12.7301	9.36482	10.4338	24.173	26.764	20.6574	20.853	19.9442	21.2551	18.9892	17.9614	16.8569	20.324	33.3017	31.1786	23.2595	20.5613
NUCB2	protein_coding	1.4213	8.30301	2.76243e-08	CD4	TvsB	CD4_TvsB	up	50.9349	44.7026	52.0773	57.8661	22.4589	20.2143	22.4705	11.6087	13.5972	42.7196	55.9051	56.063	74.472	38.0315	18.902	16.8371	23.9252	8.55164
TMEM106C	protein_coding	1.3151	4.7308	2.76276e-08	CD4	TvsB	CD4_TvsB	up	17.8416	12.5397	13.7746	14.3719	5.73869	7.27753	5.99671	4.48821	6.6088	4.46082	6.21727	5.96901	7.38469	4.22856	5.52527	3.45	5.70592	4.61163
SUV39H2	protein_coding	1.56024	4.07277	2.78189e-08	CD4	TvsB	CD4_TvsB	up	10.8758	8.32969	11.1032	9.69192	3.00203	4.7403	2.64302	3.1678	1.96668	3.31556	4.78209	5.01289	6.42265	3.06143	1.62991	0.686307	1.35656	0.817311
UQCRC1	protein_coding	1.02414	5.82898	2.97842e-08	CD4	TvsB	CD4_TvsB	up	29.5507	25.4329	25.3509	29.1528	13.4895	15.4384	12.8738	12.0125	15.5708	12.293	12.8725	12.8771	15.2306	10.1243	20.2202	22.4557	17.1865	13.8662
RFC4	protein_coding	1.56123	4.40427	3.03818e-08	CD4	TvsB	CD4_TvsB	up	15.2663	11.5181	12.5714	11.2008	3.50209	6.95044	3.36177	3.29219	3.84702	6.58337	7.6382	8.69895	11.0714	6.57122	4.29911	2.12258	3.38867	3.20829
ADAM8	protein_coding	-1.48421	4.91648	3.11661e-08	CD4	TvsB	CD4_TvsB	down	1.3475	1.89989	1.09059	1.63598	3.74	4.6973	4.53672	3.72544	10.7466	1.61034	1.12156	0.788981	0.679953	1.53068	21.1939	18.5293	16.9972	22.31
CNTLN	protein_coding	1.67211	3.50661	3.11661e-08	CD4	TvsB	CD4_TvsB	up	1.89284	1.83167	1.86024	2.4161	0.463435	0.920496	0.483224	0.640365	0.168985	0.643471	1.14838	1.05875	1.49073	0.870713	0.548017	0.707645	0.830498	0.0790052
SAC3D1	protein_coding	1.77258	2.67552	3.16951e-08	CD4	TvsB	CD4_TvsB	up	6.44737	5.35793	6.97522	7.12054	1.84491	2.22599	1.87203	1.62347	2.38279	2.49819	4.41712	3.82125	4.84553	3.05089	3.70685	2.48534	0.545837	0.986584
PRUNE2	protein_coding	5.0838	1.68661	3.1909e-08	CD4	TvsB	CD4_TvsB	up	0.953846	0.346788	1.02687	0.100107	0.00939202	0.0495067	0.00722361	0.00324443	0.0116938	0.228351	0.0329213	0.0643308	0.317751	0.21217	0.120664	0.0333881	0.0329975	0
HSD17B4	protein_coding	1.50064	5.95251	3.20747e-08	CD4	TvsB	CD4_TvsB	up	11.7664	9.92991	14.6493	12.0104	3.59969	4.76015	5.46431	3.26111	6.1576	7.57381	8.67564	7.91933	8.92877	5.54829	5.73963	9.80933	3.34903	5.84088
CPNE5	protein_coding	-4.70765	2.15904	3.21204e-08	CD4	TvsB	CD4_TvsB	down	0.0176953	0.03489	0.013636	0.00721497	0.236918	0.116774	1.26686	0.356598	0.233687	0.0897702	0.0263637	0.049175	0.0357832	0.0649648	2.29838	18.7096	1.90258	0.429857
FH	protein_coding	1.34562	5.03024	3.21204e-08	CD4	TvsB	CD4_TvsB	up	32.6321	23.4388	28.7191	24.7746	9.33407	14.0544	11.3349	8.35794	13.7984	10.7594	13.9157	13.8452	15.5132	9.03288	9.31757	15.4203	9.48259	8.8418
NYNRIN	protein_coding	2.40734	1.60562	3.22045e-08	CD4	TvsB	CD4_TvsB	up	0.633273	0.648638	0.673612	0.929542	0.0778658	0.240461	0.0554521	0.167368	0.158644	0.457039	0.424571	0.416618	0.536629	0.564626	0.0635162	0.0307566	0	0.0732549
WDR81	protein_coding	-1.18201	5.76169	3.29673e-08	CD4	TvsB	CD4_TvsB	down	2.54199	4.61021	3.60933	4.20143	7.42129	7.86229	8.16128	10.522	7.23202	4.97914	3.96337	3.7803	3.46369	3.78587	13.7923	12.0896	11.9788	10.3838
TMPO-AS1	antisense	1.67312	2.69116	3.2974e-08	CD4	TvsB	CD4_TvsB	up	3.3979	3.2163	3.95859	4.28742	1.46588	1.10033	1.18789	0.899448	1.00249	1.20992	1.91637	1.57875	2.08086	1.35009	1.05359	1.89496	0.864364	0.954746
PARM1	protein_coding	3.51415	1.54361	3.33473e-08	CD4	TvsB	CD4_TvsB	up	1.37958	1.52727	0.859294	1.85363	0.0615239	0.0235855	0.311957	0.0944584	0.194988	0.444221	0.425987	0.351884	0.52037	0.605602	0.0501859	0.631841	0.192138	0
RTL6	protein_coding	1.65447	5.75326	3.33606e-08	CD4	TvsB	CD4_TvsB	up	7.21961	12.5547	21.8689	7.91921	4.11132	3.82441	4.54367	3.26665	5.65376	10.3759	11.8148	11.0851	14.6545	14.1769	10.8043	8.23724	14.1695	10.658
OSM	protein_coding	-2.36752	2.75367	3.3737e-08	CD4	TvsB	CD4_TvsB	down	0.782989	0.451554	0.685349	0.374772	3.92307	1.58506	5.06643	1.2821	11.9175	0.820342	0.583274	0.506812	0.504835	0.615296	8.12641	11.1108	8.00682	6.75364
KBTBD2	protein_coding	-1.1112	6.27044	3.51369e-08	CD4	TvsB	CD4_TvsB	down	12.4467	11.7927	10.923	12.7741	27.129	22.956	21.5545	31.9179	16.8395	8.34283	8.56779	9.48441	8.56002	10.4167	17.6799	12.2653	20.1707	14.8402
AC241585.2	transcribed_unprocessed_pseudogene	-1.58564	3.46637	3.53216e-08	CD4	TvsB	CD4_TvsB	down	0.680334	0.971319	0.534566	0.612933	2.25021	1.93657	1.78313	2.43012	1.62854	2.49938	1.98295	1.97202	1.50593	3.09424	2.12755	1.29283	1.91656	3.94525
C2orf88	protein_coding	-2.79826	2.28477	3.54024e-08	CD4	TvsB	CD4_TvsB	down	0.024001	0.0301146	0.0288986	0.024465	0.289782	0.169384	0.179479	0.1229	1.29382	0.065953	0.0625769	0.0404954	0.0323562	0.0779476	4.80248	1.42795	8.79001	3.10951
AC245100.8	TEC	-1.3495	3.90227	3.55599e-08	CD4	TvsB	CD4_TvsB	down	8.1626	9.46148	7.12875	6.2819	25.175	17.07	19.2793	17.5505	13.4599	13.3	12.2118	13.9613	11.6002	10.5846	20.058	13.8753	29.2544	8.81274
CALN1	protein_coding	3.68544	2.39793	3.63219e-08	CD4	TvsB	CD4_TvsB	up	0.857261	1.91722	1.01993	0.552819	0.0291572	0.202512	0.0158297	0.0876875	0.0357207	0.600486	0.496987	0.667845	1.19438	0.901533	0.125915	0	0	0
IRS1	protein_coding	1.21422	4.30779	3.63861e-08	CD4	TvsB	CD4_TvsB	up	1.98844	3.28554	2.22529	2.71528	1.08046	0.937092	1.41471	0.96983	0.621464	3.09504	2.80091	2.42706	3.05107	3.01399	1.49759	1.64702	1.8464	0.907516
OSBPL5	protein_coding	1.67577	4.71883	3.64273e-08	CD4	TvsB	CD4_TvsB	up	2.3303	3.14288	3.74929	3.57653	0.668335	1.08138	0.787	1.4744	0.56345	4.44592	3.51132	2.86816	3.97645	4.33103	8.52722	3.2771	4.01606	12.3714
CALM1	protein_coding	-1.1436	9.05055	3.74037e-08	CD4	TvsB	CD4_TvsB	down	52.4691	47.1793	44.178	40.4998	120.019	92.9462	116.408	77.8517	126.868	39.1493	42.6657	47.2723	42.7808	32.6213	75.6432	71.6381	86.4288	82.2873
ECHS1	protein_coding	1.12429	4.9309	3.76695e-08	CD4	TvsB	CD4_TvsB	up	35.2157	30.3149	29.5979	28.2635	16.472	15.0768	13.6947	11.3215	18.3265	13.1897	15.5825	15.1334	18	11.0607	16.4049	20.7295	16.4494	13.3342
ZSCAN2	protein_coding	1.18152	3.95906	3.80689e-08	CD4	TvsB	CD4_TvsB	up	3.58876	3.78955	4.62572	3.74761	1.7178	1.86064	1.71819	1.6474	1.65131	4.93356	5.64899	4.90528	4.92261	3.80814	1.65731	2.60819	1.58626	2.09061
XPO1	protein_coding	1.08873	8.16493	3.94014e-08	CD4	TvsB	CD4_TvsB	up	43.4641	30.2178	41.9194	33.2555	16.539	19.8142	18.3306	15.3012	26.6683	22.4612	24.6943	26.2817	25.6306	23.9694	15.6009	21.1065	16.2746	19.3617
LLGL2	protein_coding	-1.55135	3.48536	3.9526e-08	CD4	TvsB	CD4_TvsB	down	0.332127	0.358826	0.399681	0.361736	0.794064	1.23765	0.921397	1.31366	1.22729	1.53489	0.989649	1.11624	0.877094	1.56497	2.6832	1.63958	2.9962	6.81549
HAUS1	protein_coding	1.41939	4.58166	3.97724e-08	CD4	TvsB	CD4_TvsB	up	27.9391	16.5701	23.4125	17.9177	7.82027	9.88957	8.1745	6.18264	9.52098	7.31456	10.1526	9.77209	12.3684	6.0925	4.78433	6.78065	5.58443	6.05621
KIF26B	protein_coding	2.73755	2.19297	4.01111e-08	CD4	TvsB	CD4_TvsB	up	0.326032	0.558875	0.179525	0.275036	0.0931807	0.0247302	0.0539036	0.0280621	0.00757225	1.18188	0.450383	0.542531	0.461423	0.780335	0.140324	0.118911	0.100731	0.0202299
USP3	protein_coding	-1.38512	6.97973	4.01111e-08	CD4	TvsB	CD4_TvsB	down	12.6433	11.3862	11.0429	9.73007	25.9777	20.6056	21.0357	49.4152	19.3792	10.2454	8.85222	10.887	10.2656	12.4865	14.6753	13.8973	14.3265	15.4993
GATA3	protein_coding	-1.31592	3.99396	4.02983e-08	CD4	TvsB	CD4_TvsB	down	2.76541	3.2081	3.10062	3.19321	6.23083	7.16993	7.79455	9.36974	4.94283	3.77385	2.57093	2.42407	3.93687	4.49215	5.74702	5.26492	5.05466	7.43431
KNL1	protein_coding	2.01759	4.92709	4.08515e-08	CD4	TvsB	CD4_TvsB	up	5.1272	5.79799	4.61312	8.55249	0.763786	2.7015	1.236	1.24327	0.405851	2.08075	3.4886	3.7769	5.61297	2.46664	1.99644	1.36059	1.22672	0.284265
CFLAR	protein_coding	-1.14698	7.59027	4.14932e-08	CD4	TvsB	CD4_TvsB	down	5.04158	6.72903	4.32073	5.84677	12.3756	10.2808	12.8117	13.1133	10.4517	5.04669	4.28332	4.45382	4.28492	5.54537	10.911	9.05737	13.7384	15.8949
MORC4	protein_coding	-1.52614	3.23256	4.24266e-08	CD4	TvsB	CD4_TvsB	down	0.710161	1.03326	0.96856	0.818995	1.84991	2.88245	2.35751	3.09804	3.93178	0.939621	0.938516	1.01684	0.769111	1.31242	0.792747	0.848561	1.5974	1.68423
GRSF1	protein_coding	1.12176	7.2051	4.3703e-08	CD4	TvsB	CD4_TvsB	up	33.6678	30.7656	41.1612	28.6912	15.0822	17.5828	15.6549	13.3856	14.5758	15.48	16.8097	17.1185	21.2921	13.2856	13.1754	12.9484	10.1257	9.61881
PEG10	protein_coding	2.99762	1.79684	4.37892e-08	CD4	TvsB	CD4_TvsB	up	0.419601	0.58241	0.254944	0.423326	0.0591631	0.0236666	0.110791	0.0142175	0.123451	0.996112	0.825517	0.783782	1.70427	1.29437	0.264382	0.768132	0.144599	0.261359
TXNDC17	protein_coding	1.36379	3.74703	4.39545e-08	CD4	TvsB	CD4_TvsB	up	8.08296	6.109	6.72334	5.46697	2.30083	2.54849	3.04029	2.35615	3.01398	2.35984	2.60685	2.98995	3.38442	1.83152	2.26998	3.55623	2.42828	1.77102
CTSW	protein_coding	-1.78247	6.24909	4.4022e-08	CD4	TvsB	CD4_TvsB	down	1.78975	2.87413	1.94375	2.32151	5.315	7.27527	11.5169	6.62496	15.3085	34.0883	26.9768	11.892	22.0962	14.4952	174.743	115.573	192.432	167.636
ATAD2	protein_coding	1.45488	6.04381	4.42294e-08	CD4	TvsB	CD4_TvsB	up	16.9706	12.4431	22.5057	14.8633	4.03927	8.47725	5.52301	6.31956	5.22485	7.1082	11.2373	10.5344	13.678	7.94058	5.07543	4.43414	5.50331	4.09344
KAT6A	protein_coding	-1.13041	7.86407	4.42415e-08	CD4	TvsB	CD4_TvsB	down	11.6539	14.491	11.8851	13.9475	27.3292	23.3868	27.8861	35.1934	24.5065	16.2212	14.728	14.5686	13.2695	20.264	17.543	19.7766	23.4216	23.7974
ZHX2	protein_coding	-1.28631	5.45009	4.46015e-08	CD4	TvsB	CD4_TvsB	down	3.63955	5.27371	3.89531	4.81588	12.6857	8.63254	12.7323	8.93838	9.28682	11.6737	9.07149	8.44216	8.11587	11.5842	9.21403	16.6536	11.8955	10.8739
LRRN3	protein_coding	-1.73819	7.10574	4.47731e-08	CD4	TvsB	CD4_TvsB	down	12.9587	15.5031	16.1023	6.47445	54.0296	49.5924	34.9846	31.69	32.3912	38.814	81.9583	74.8294	52.6913	34.5324	33.2501	27.908	26.4583	14.7377
TUBG1	protein_coding	1.77129	2.8757	4.48318e-08	CD4	TvsB	CD4_TvsB	up	4.80575	4.50503	4.01958	6.07312	1.00625	2.01357	1.3466	1.30167	0.982259	2.76358	4.35821	3.47209	5.73429	2.93353	2.61962	2.0296	1.80527	1.69191
GATM	protein_coding	3.11054	1.62006	4.58752e-08	CD4	TvsB	CD4_TvsB	up	1.4948	1.13388	0.275451	0.755223	0.108769	0.180688	0.0610825	0.0679904	0.227469	0.471664	0.476071	0.675135	0.693626	0.348726	0.0760493	0.441906	0	0.175419
TXNRD3	protein_coding	1.66566	2.95194	4.6125e-08	CD4	TvsB	CD4_TvsB	up	3.75044	3.18685	4.97392	3.75939	1.0209	1.52737	0.949645	1.44187	0.76082	1.60949	1.82971	1.87896	3.00561	1.9529	1.12754	0.578108	1.26966	0.535468
SMOX	protein_coding	2.57244	2.35958	4.61511e-08	CD4	TvsB	CD4_TvsB	up	1.49626	3.17459	1.91776	3.0927	0.315388	0.595574	0.353376	0.355094	0.576466	1.55428	1.74698	0.955265	2.02537	1.37977	4.54504	0.913561	7.22299	2.27479
RMI2	protein_coding	1.55446	3.68433	4.63607e-08	CD4	TvsB	CD4_TvsB	up	10.005	8.0761	11.8625	10.0165	4.37002	4.07829	2.78947	2.35023	1.48248	3.32857	4.90255	4.22584	5.78313	3.07757	2.43189	2.71753	1.25334	0.215751
ZNF101	protein_coding	-1.04796	6.53862	4.72433e-08	CD4	TvsB	CD4_TvsB	down	10.1066	9.38972	10.4332	10.08	24.747	21.4976	19.7967	16.6789	25.4085	10.3332	11.9561	12.8829	12.4677	8.56024	11.2069	10.7042	12.0903	16.434
LRP10	protein_coding	-1.1946	6.3986	4.85976e-08	CD4	TvsB	CD4_TvsB	down	4.67502	7.81751	5.52567	6.38686	14.453	12.5541	16.7517	12.1049	17.6288	8.42538	8.32199	7.14869	6.29567	7.91584	18.4006	25.2512	15.2319	19.4603
INSR	protein_coding	1.73705	4.01379	4.92719e-08	CD4	TvsB	CD4_TvsB	up	1.97804	2.48714	3.67935	4.54145	0.515313	1.23704	0.839106	1.21481	0.576943	1.12226	1.58508	1.02927	1.37857	1.48964	1.18449	1.24078	0.740388	0.473956
CD86	protein_coding	2.74665	2.97796	4.9875e-08	CD4	TvsB	CD4_TvsB	up	3.45894	2.48377	1.92437	3.01724	0.315756	0.188295	0.878902	0.235466	1.60661	0.704561	0.374789	0.407796	0.254349	0.426253	9.86111	14.8241	3.24004	1.35798
FEZ2	protein_coding	1.05337	4.52436	5.122e-08	CD4	TvsB	CD4_TvsB	up	3.36565	2.95867	3.9392	3.32402	1.45534	1.50401	1.52404	2.07215	1.52702	2.90528	3.02901	3.13581	3.51695	3.10613	2.09164	2.21729	2.00197	2.41234
FZD1	protein_coding	2.32316	2.58535	5.33368e-08	CD4	TvsB	CD4_TvsB	up	1.71313	1.00783	2.77666	1.9048	0.420085	0.253878	0.544829	0.259502	0.286413	0.810537	0.862326	0.502644	0.431944	0.68885	0.399109	1.26498	0.347273	0.543993
STK38L	protein_coding	1.15045	5.42239	5.33896e-08	CD4	TvsB	CD4_TvsB	up	9.29871	7.33057	12.2157	7.96012	3.74404	4.62231	4.11994	4.09478	4.86031	7.00501	8.87699	7.19943	9.49734	6.34299	3.39476	4.24219	3.07454	2.82067
OSER1	protein_coding	-1.14581	5.29887	5.37913e-08	CD4	TvsB	CD4_TvsB	down	20.2722	19.4552	12.8399	24.7241	39.0355	43.3061	38.9589	49.6473	18.9295	11.8802	10.8975	13.1171	10.5974	10.9218	26.4146	21.1512	26.271	14.8068
GBP4	protein_coding	-1.59326	6.31099	5.43141e-08	CD4	TvsB	CD4_TvsB	down	5.53817	4.85085	7.39946	6.82697	17.2062	12.1996	28.4184	16.4645	25.0147	4.70249	6.10741	6.19956	5.00381	3.21097	13.6482	28.2325	23.8372	19.4977
GRAMD1A	protein_coding	-1.25676	5.47555	5.43419e-08	CD4	TvsB	CD4_TvsB	down	2.94614	4.17474	3.90708	4.74816	8.89845	9.68211	8.89073	10.2391	8.94918	9.98708	6.71259	5.59922	5.42901	9.19402	10.2891	8.07051	8.30165	8.97357
ERCC6L	protein_coding	1.85137	2.32647	5.47767e-08	CD4	TvsB	CD4_TvsB	up	2.38296	1.85339	3.1341	2.37691	0.682096	0.652959	0.743963	0.621075	0.346311	0.686715	0.884499	1.22427	1.62293	0.782408	0.521018	0.336391	0.221637	0.200301
HLA-B	protein_coding	-1.22979	10.4797	5.51526e-08	CD4	TvsB	CD4_TvsB	down	226.933	273.234	178.02	186.795	534.757	516.711	582.017	395.164	789.911	315.171	244.914	357.522	228.732	212.039	871.979	990.208	911.669	720.883
SIK3	protein_coding	-1.35059	5.30834	5.68696e-08	CD4	TvsB	CD4_TvsB	down	1.61794	1.95978	1.7559	1.93069	4.06992	3.66288	4.12198	6.67969	3.44853	3.14694	2.33196	2.43714	2.18118	4.0648	4.46508	6.22874	4.38439	7.2576
GPCPD1	protein_coding	-1.47225	6.90216	5.73569e-08	CD4	TvsB	CD4_TvsB	down	10.2064	12.413	10.9289	9.43233	23.7018	20.2401	23.4175	51.912	13.2725	12.8179	8.59669	8.99021	11.0363	12.7059	15.6752	13.0122	16.6919	13.8916
MEGF6	protein_coding	-1.43059	3.95104	5.76456e-08	CD4	TvsB	CD4_TvsB	down	1.01985	1.50091	1.07346	1.23184	2.9064	3.4447	2.4967	4.168	4.50215	2.58041	1.43185	1.84477	1.79182	2.39361	1.86632	1.1818	0.961865	2.64921
RAB30	protein_coding	-1.60151	5.4066	5.76456e-08	CD4	TvsB	CD4_TvsB	down	2.325	2.58061	1.21337	1.30696	6.71116	4.96825	5.16282	5.68458	3.06157	3.24637	2.87717	3.13065	2.11965	3.05238	3.3736	7.96123	3.67859	2.14244
COMMD4	protein_coding	1.6007	3.75801	5.93976e-08	CD4	TvsB	CD4_TvsB	up	3.34674	3.70686	3.93189	4.11645	0.928966	2.00636	0.963062	1.0732	1.3859	1.57082	1.7082	1.48353	1.88201	0.920411	1.78884	1.69633	0.998756	1.93416
RPA3	protein_coding	1.26134	4.67825	5.93976e-08	CD4	TvsB	CD4_TvsB	up	19.389	14.8036	16.3438	16.0743	7.78324	7.61653	6.37115	6.00264	7.78058	3.91133	5.88853	5.75038	6.88927	3.44602	3.04851	3.9365	3.89044	1.35228
ST3GAL4	protein_coding	1.80188	2.45871	5.94282e-08	CD4	TvsB	CD4_TvsB	up	1.6521	1.56878	1.93449	2.62874	0.423892	0.413641	0.73899	0.660274	0.568782	0.838125	1.00857	0.716666	1.35806	0.946784	1.92377	1.31513	1.62468	2.47975
AP4M1	protein_coding	1.71388	2.50705	5.96125e-08	CD4	TvsB	CD4_TvsB	up	2.08799	1.73473	2.42377	1.84871	0.48463	0.832543	0.448408	0.699862	0.706102	1.16943	1.29428	1.17683	1.43825	0.860821	1.28404	1.03629	0.512084	1.11069
SYNPO2	protein_coding	1.781	2.50864	5.976e-08	CD4	TvsB	CD4_TvsB	up	0.51024	0.497277	0.32206	0.4694	0.156932	0.122202	0.119443	0.12367	0.34638	0.760941	0.576827	0.55985	0.722431	1.14552	0.10801	0.0523019	0.13784	0.166094
LYSMD1	protein_coding	1.86838	1.77592	6.06043e-08	CD4	TvsB	CD4_TvsB	up	1.858	1.50189	2.74745	1.99483	0.466515	0.773226	0.576905	0.388669	0.795174	2.03801	1.83832	1.90243	1.8375	1.64504	0.402928	1.07311	1.15697	0.232353
AC008124.1	lincRNA	1.01708	5.39868	6.20063e-08	CD4	TvsB	CD4_TvsB	up	6.63456	5.94478	8.01797	8.08222	3.22196	3.53735	3.63415	3.78008	3.01841	4.29009	4.14889	4.22981	4.77622	4.17968	2.80418	3.09293	1.78931	2.24592
SNRPE	protein_coding	1.22315	6.05509	6.26264e-08	CD4	TvsB	CD4_TvsB	up	87.9568	88.3907	89.112	97.3464	40.8676	46.8797	36.6664	30.9529	33.5497	27.442	33.8612	38.175	42.4874	19.8	23.9953	27.3882	26.9038	15.8139
CDKN2D	protein_coding	-1.12836	4.5522	6.35619e-08	CD4	TvsB	CD4_TvsB	down	7.85268	9.36373	7.25965	9.16611	14.9624	22.3907	14.569	21.608	19.3848	8.37032	9.70196	8.92477	8.35935	7.13976	30.9281	29.9527	28.637	27.9158
TNFAIP8L1	protein_coding	-1.65178	4.6699	6.38274e-08	CD4	TvsB	CD4_TvsB	down	1.11453	2.87909	1.33923	3.03908	6.62749	7.39846	5.14763	7.13219	2.74592	3.31079	3.2808	3.49259	3.45617	2.50887	5.8356	3.26616	3.40929	2.57851
PLCB1	protein_coding	1.35425	4.27127	6.41033e-08	CD4	TvsB	CD4_TvsB	up	1.57021	1.7137	1.8304	1.8662	0.615949	0.648933	0.861244	0.603622	0.473693	0.925967	1.07187	1.15334	1.43483	1.7028	0.737623	0.792008	1.59618	2.55216
MYLK	protein_coding	2.06736	2.39211	6.49622e-08	CD4	TvsB	CD4_TvsB	up	0.107137	0.152467	0.101323	0.166129	0.0326007	0.0238051	0.0421878	0.0268137	0.162362	0.139311	0.108832	0.133399	0.13568	0.124693	1.04852	0.4415	1.65807	0.762373
PRKCQ	protein_coding	-1.21741	6.64031	6.53824e-08	CD4	TvsB	CD4_TvsB	down	18.5268	17.7778	25.606	19.9214	52.6838	42.5353	43.9221	51.187	36.854	21.7358	24.3403	22.4187	24.8513	19.9539	28.6755	18.7864	42.7105	32.5416
CARHSP1	protein_coding	1.07943	5.38229	6.5454e-08	CD4	TvsB	CD4_TvsB	up	12.701	10.3508	11.8532	13.5509	5.77858	6.84328	5.09698	5.20095	5.41139	6.1373	8.4977	6.91342	7.28912	5.49918	7.65563	5.57161	6.59037	3.08246
FMNL1	protein_coding	-1.47814	6.75546	6.55819e-08	CD4	TvsB	CD4_TvsB	down	3.1894	7.72694	3.86138	7.27385	12.2301	17.2651	15.2064	16.733	11.3234	12.6722	9.58846	9.61092	8.2024	13.2229	29.8121	29.098	22.9167	27.9987
CLEC2D	protein_coding	-1.1544	7.88878	6.57981e-08	CD4	TvsB	CD4_TvsB	down	19.5124	21.0936	17.6877	11.6643	40.635	35.9395	40.6692	38.4804	32.4061	55.7829	53.1712	62.9668	41.9207	50.1979	19.6458	23.7388	18.9774	28.0608
CCT5	protein_coding	1.39419	7.37472	6.60996e-08	CD4	TvsB	CD4_TvsB	up	53.9967	41.9183	49.5487	42.8063	17.8162	23.7229	17.7929	12.2846	25.2372	22.1216	34.5773	31.7218	38.6984	18.3121	22.0662	25.0577	18.7183	14.4713
PSMA5	protein_coding	1.19742	6.18645	6.77899e-08	CD4	TvsB	CD4_TvsB	up	27.9306	18.0967	22.7537	17.2707	9.88964	10.3482	8.9704	8.30719	14.0317	9.09178	11.8385	11.9144	13.3733	7.63747	10.9016	8.9763	8.19538	8.75539
GPR68	protein_coding	-1.99927	2.01146	6.82388e-08	CD4	TvsB	CD4_TvsB	down	0.31834	0.464361	0.260116	0.223789	1.07079	1.32405	1.04427	1.63191	1.7301	0.807487	0.964923	0.475016	0.56235	0.657213	2.23503	3.06022	1.18026	7.28872
IRF1	protein_coding	-1.25394	8.37366	6.84924e-08	CD4	TvsB	CD4_TvsB	down	26.0337	21.3585	34.9205	23.6131	71.1412	47.772	58.7106	75.0233	44.2322	27.2472	16.5526	19.0093	20.5759	20.7774	64.1388	59.3867	79.8682	55.928
FBN1	protein_coding	2.35117	3.14661	6.93342e-08	CD4	TvsB	CD4_TvsB	up	0.89079	0.925488	1.03873	0.837883	0.0900118	0.340136	0.106592	0.185084	0.099943	0.788232	0.794625	0.676145	1.68276	0.551863	0.188804	0.0761874	0.240948	0
ZNF714	protein_coding	1.02856	5.51138	7.00944e-08	CD4	TvsB	CD4_TvsB	up	9.07985	9.95949	9.22853	12.3028	4.49592	4.89062	5.66929	4.83021	3.4621	5.04489	5.319	6.44645	4.59556	5.38903	3.23932	2.55846	3.67239	1.19697
RNF126	protein_coding	-1.06342	4.95218	7.05815e-08	CD4	TvsB	CD4_TvsB	down	4.83759	6.83365	4.9136	5.98868	10.68	13.4526	10.2306	12.8125	11.8279	5.08673	6.50196	4.86666	6.036	5.12169	14.0193	12.6673	12.035	12.585
SH3TC1	protein_coding	1.37897	4.82836	7.51708e-08	CD4	TvsB	CD4_TvsB	up	2.59524	3.55588	2.92718	3.15926	1.59506	0.726049	1.11936	1.2681	1.90766	2.33218	3.17827	3.23116	4.24972	2.21601	3.74434	4.20369	3.74362	2.83312
HIPK2	protein_coding	-1.53887	6.31043	7.56405e-08	CD4	TvsB	CD4_TvsB	down	1.57466	2.6885	1.70042	3.07493	6.27832	5.16741	6.77979	8.03929	3.88955	4.6994	3.49119	2.80383	3.27873	5.31654	7.0532	5.16279	10.5502	11.729
FXYD2	protein_coding	5.54127	1.61947	7.69204e-08	CD4	TvsB	CD4_TvsB	up	0.102902	1.41333	2.21533	2.18436	0.0276775	0.0282942	0.0315368	0.0382442	0.0807565	0.486685	0.0766549	0.0842567	0.130054	1.56925	0.0903077	0	0	0.104154
AACS	protein_coding	1.11769	4.10206	7.75421e-08	CD4	TvsB	CD4_TvsB	up	1.64557	1.50687	1.77978	1.95907	0.809312	0.67215	0.775129	0.921816	0.828685	1.14182	1.02931	0.858327	1.11826	1.16307	0.753481	0.608098	0.570935	0.778487
SELP	protein_coding	-2.25198	1.63653	7.76314e-08	CD4	TvsB	CD4_TvsB	down	0.092794	0.173722	0.103288	0.109302	0.685289	0.676619	0.419634	0.510928	1.09376	0.270247	0.168973	0.257873	0.222396	0.285351	6.08063	2.03306	7.34425	2.33765
SPINK2	protein_coding	2.17279	2.38948	7.80022e-08	CD4	TvsB	CD4_TvsB	up	13.7968	8.60543	18.2733	15.8879	2.42937	5.48535	1.69135	2.8949	3.39056	7.90173	6.80548	10.0108	7.6661	4.89671	0.327248	0.950784	0.62644	0.754848
KLLN	protein_coding	2.02934	1.55742	7.88485e-08	CD4	TvsB	CD4_TvsB	up	1.32509	0.70878	1.68078	1.07027	0.31379	0.283769	0.338293	0.233471	0.37157	0.707798	1.0153	0.574486	0.725893	0.64151	0.531616	0.800878	0.113073	0.204375
HSPA6	protein_coding	6.3469	1.78359	8.03841e-08	CD4	TvsB	CD4_TvsB	up	0.341471	3.19911	0.885893	4.48626	0.0435416	0	0.0520937	0.0100275	0.216851	0.417039	7.68771	0.518152	0.286436	1.59437	2.13105	1.85746	0.407939	2.45779
DMC1	protein_coding	2.48089	2.36397	8.23217e-08	CD4	TvsB	CD4_TvsB	up	3.94143	2.45257	3.37364	3.51386	0.317367	1.21665	0.34048	0.492505	0.28738	0.80292	1.58215	1.04586	2.18873	0.882398	1.00366	0.694292	0.548935	0.165364
GPN3	protein_coding	1.51112	3.40037	8.23515e-08	CD4	TvsB	CD4_TvsB	up	8.22281	5.8658	7.63743	6.59799	2.69199	2.99429	2.42744	1.8049	4.11876	3.15384	3.90458	4.22229	4.16869	3.07014	1.9471	4.52566	1.4909	2.69476
HMGB1P6	processed_pseudogene	1.7605	2.91037	8.27677e-08	CD4	TvsB	CD4_TvsB	up	20.3312	16.2346	21.7516	23.6654	5.59334	7.43337	6.11834	5.0053	7.66963	9.98455	15.9338	12.074	16.971	6.48102	8.21262	4.92367	9.73213	5.86351
ERH	protein_coding	1.21358	6.28682	8.3669e-08	CD4	TvsB	CD4_TvsB	up	138.111	105.313	103.911	103.462	50.5476	52.6319	49.8474	41.3188	60.3715	29.299	33.8124	33.6387	42.8405	21.7436	24.984	35.8712	22.0736	16.9261
RAN	protein_coding	1.28478	7.95388	8.5195e-08	CD4	TvsB	CD4_TvsB	up	118.328	88.2266	92.4344	91.5905	41.2449	48.4078	39.7403	30.9003	47.6003	32.1429	42.9106	43.5784	55.5578	25.0712	34.1386	33.7718	35.682	22.5247
AKNA	protein_coding	-1.31317	8.34409	8.57837e-08	CD4	TvsB	CD4_TvsB	down	7.01272	15.0573	8.48066	13.2447	24.1578	28.4675	27.7847	28.4176	24.4663	40.9187	33.4326	31.3749	26.2067	41.574	44.8505	42.3513	46.2125	68.4108
MGST2	protein_coding	1.69952	2.94179	8.63148e-08	CD4	TvsB	CD4_TvsB	up	5.60899	3.54724	5.55751	5.2425	1.30858	1.89052	1.56929	1.36733	1.28286	1.06132	1.98807	1.76434	2.21055	1.25189	1.98488	2.76809	1.06389	0.732549
AC012615.1	lincRNA	-1.77412	3.96326	8.66574e-08	CD4	TvsB	CD4_TvsB	down	8.15791	6.55417	4.98968	6.07647	28.7034	14.553	20.6196	24.251	10.4349	6.71028	4.53976	7.89598	6.16178	5.83591	13.4195	7.91076	30.9005	11.6638
WDR76	protein_coding	1.34458	4.95256	8.86925e-08	CD4	TvsB	CD4_TvsB	up	16.924	12.6436	16.2799	14.1176	5.52724	7.83832	5.91047	4.32011	7.09869	4.03996	6.34965	6.65224	7.85106	4.05682	4.39851	3.89981	4.38785	2.85798
CD109	protein_coding	1.49463	4.07426	8.92018e-08	CD4	TvsB	CD4_TvsB	up	4.64139	2.90964	4.60019	3.64068	1.24328	1.62229	0.9447	1.79501	0.38776	1.02603	1.31742	1.43555	2.11531	1.69384	0.554779	0.358189	0.353998	0.121874
KIAA1671	protein_coding	1.21495	4.68043	9.06001e-08	CD4	TvsB	CD4_TvsB	up	1.03619	1.44591	1.12104	1.02306	0.464473	0.478715	0.546591	0.50352	0.307314	4.28345	3.2028	3.00373	2.28167	3.89571	0.958285	1.37663	1.40638	1.7315
TRMO	protein_coding	-1.17853	4.77812	9.07695e-08	CD4	TvsB	CD4_TvsB	down	4.30637	6.13224	4.33777	3.31971	10.7462	10.1978	9.07642	10.9514	8.04415	5.57025	5.12763	5.37357	5.05529	5.77853	6.31139	3.66741	7.01887	6.10056
TTC9	protein_coding	-1.63477	4.87957	9.08435e-08	CD4	TvsB	CD4_TvsB	down	1.19669	3.16993	2.45689	1.67049	6.53353	5.92472	8.56708	5.38211	8.05452	6.43833	4.49066	7.16594	5.25363	6.61494	8.18391	10.9742	4.35686	5.36163
CD27	protein_coding	-1.18425	6.18036	9.16114e-08	CD4	TvsB	CD4_TvsB	down	28.2126	31.4261	24.2282	21.6537	78.1722	61.1612	62.8833	37.5176	75.0734	65.1972	59.3518	58.5597	60.8612	47.538	57.3358	64.7243	55.2209	36.5764
GRK3	protein_coding	1.72129	5.50308	9.26969e-08	CD4	TvsB	CD4_TvsB	up	6.77083	6.64195	7.03651	5.61758	1.89392	1.99662	2.15084	1.86307	1.36327	5.85404	4.47186	5.25469	7.5401	5.24102	4.94246	13.8864	2.91113	2.34901
EGLN3	protein_coding	2.21542	1.70095	9.30923e-08	CD4	TvsB	CD4_TvsB	up	1.04396	0.701171	0.739471	0.950995	0.170682	0.103974	0.318898	0.145384	0.662682	0.159172	0.182126	0.219356	0.369148	0.171231	0.617943	0.332475	0.722888	0.356345
PRRC2C	protein_coding	-1.61011	8.1805	9.45065e-08	CD4	TvsB	CD4_TvsB	down	7.15999	11.4023	5.86953	11.7702	20.2727	22.7862	23.3917	44.0663	12.6795	25.5181	21.8278	20.7235	18.6639	34.8213	18.8193	17.8743	25.8116	31.7723
PAPSS1	protein_coding	1.23298	5.30774	9.82804e-08	CD4	TvsB	CD4_TvsB	up	19.1919	16.5049	21.7353	15.4141	8.13311	9.41811	7.9549	5.4687	9.0983	10.178	12.6396	10.8557	14.3243	8.58423	9.37033	11.6073	6.95244	6.45071
CD6	protein_coding	-1.19066	7.3342	9.84194e-08	CD4	TvsB	CD4_TvsB	down	14.5643	24.7733	14.7417	17.2031	43.3533	37.2849	38.0558	44.0188	36.3936	30.131	23.116	25.1468	19.15	27.5933	21.2438	19.0133	27.192	24.1587
NBPF15	protein_coding	-1.98667	3.46735	9.85353e-08	CD4	TvsB	CD4_TvsB	down	0.474716	1.33228	0.53827	0.835061	2.37371	3.60013	2.69029	3.94759	7.91355	1.06939	0.899234	1.26807	0.447982	1.44022	1.57124	1.38335	1.73174	3.84395
GOT2	protein_coding	1.15642	5.33013	9.85745e-08	CD4	TvsB	CD4_TvsB	up	19.2195	14.8762	17.5329	22.4594	8.63507	10.0886	7.99782	6.49619	10.5869	7.0366	9.90783	7.99615	10.8716	6.93477	7.58042	8.4458	7.96175	6.57636
KIF24	protein_coding	2.76891	2.18188	9.86436e-08	CD4	TvsB	CD4_TvsB	up	1.45934	1.21622	1.7169	1.46575	0.121598	0.521246	0.116197	0.0916486	0.0950942	0.591291	1.01607	0.835185	1.2856	0.682254	0.608663	0.235787	0.155352	0.0935982
CDT1	protein_coding	2.69479	3.80013	1.00064e-07	CD4	TvsB	CD4_TvsB	up	5.67365	10.2897	8.19353	15.6128	0.515773	3.40482	1.06842	1.1403	0.289565	2.99595	4.16221	4.11945	5.01678	3.05225	3.48359	0.733418	3.47922	0.262024
LINC02273	lincRNA	-2.63181	3.03167	1.00064e-07	CD4	TvsB	CD4_TvsB	down	1.92353	1.02634	1.08585	0.79523	14.434	7.24881	6.10683	2.11624	8.56111	2.76863	4.05211	1.50596	2.36399	1.425	3.89444	3.77162	6.25257	4.20177
ALDH18A1	protein_coding	1.0816	6.1078	1.01577e-07	CD4	TvsB	CD4_TvsB	up	31.6026	27.1252	29.2381	32.4521	14.0217	15.5322	15.3163	12.0138	15.808	13.54	16.2426	15.8519	21.1765	11.5382	14.8254	16.9566	14.2541	11.2185
ATPAF1	protein_coding	1.11988	5.19281	1.01807e-07	CD4	TvsB	CD4_TvsB	up	10.6581	9.63224	11.0974	12.3224	5.11002	5.20065	5.82775	3.96602	6.78162	4.48304	6.13825	5.60392	7.21199	4.39989	4.45016	4.52531	3.74827	3.95201
H19	processed_transcript	6.03282	1.5637	1.03602e-07	CD4	TvsB	CD4_TvsB	up	0.286594	2.44754	0.0638006	0.571285	0.0121814	0.0186792	0	0.016832	0	0.963895	1.55613	1.35015	9.15251	0.956846	0	0	0	0
PIGA	protein_coding	-1.11311	4.69881	1.0473e-07	CD4	TvsB	CD4_TvsB	down	6.31103	6.38791	4.85956	5.71826	12.9575	13.6535	11.4602	12.2557	5.71061	4.42237	3.43473	4.53043	4.72669	3.61339	7.486	4.11482	7.74605	4.90026
OTUD7B	protein_coding	-1.37615	3.07739	1.05357e-07	CD4	TvsB	CD4_TvsB	down	0.230493	0.243652	0.27041	0.302421	0.723459	0.512433	0.876664	0.609169	1.56355	0.642123	0.54152	0.557242	0.549757	0.587505	0.95436	1.20556	0.873734	1.6271
LTBR	protein_coding	2.24845	2.03925	1.07925e-07	CD4	TvsB	CD4_TvsB	up	0.309412	0.476553	0.508875	0.911136	0.0602764	0.176456	0.106768	0.117362	0.285311	0.2277	0.358541	0.202451	0.339879	0.255668	3.45966	3.74015	2.00221	1.02073
EDAR	protein_coding	-1.76277	3.82652	1.08143e-07	CD4	TvsB	CD4_TvsB	down	2.41461	2.97576	1.7213	2.17787	9.53998	7.23692	6.82114	7.91789	5.04094	0.738962	0.92056	0.874678	0.372648	1.41891	2.34028	0.995036	1.09266	1.64579
AC244196.3	TR_V_gene	1.68742	2.56265	1.08159e-07	CD4	TvsB	CD4_TvsB	up	23.8126	19.7981	29.2486	21.066	5.38268	8.07757	10.0491	5.59416	8.4151	21.7203	25.8018	18.1813	23.6065	14.292	10.8079	10.4671	12.9308	7.01161
AL355581.1	antisense	-2.16943	1.59705	1.10351e-07	CD4	TvsB	CD4_TvsB	down	0.507681	0.621463	0.322039	0.272632	2.09008	2.41509	1.66369	1.57083	0.670184	0.622941	0.571894	0.835687	0.450713	0.825269	1.2171	0.252583	1.66418	2.80743
USP49	protein_coding	1.45929	3.11024	1.10351e-07	CD4	TvsB	CD4_TvsB	up	1.00494	1.14221	1.1578	1.12311	0.335584	0.541168	0.279513	0.452819	0.148372	1.19932	0.957242	1.19034	1.31036	1.46089	0.393261	0.268842	0.398545	0.400199
WDFY4	protein_coding	2.98445	5.92228	1.10351e-07	CD4	TvsB	CD4_TvsB	up	9.29818	11.8669	6.84913	11.7798	0.876147	0.83945	2.48663	0.825044	2.53376	0.950214	0.963485	0.740984	0.917892	0.789915	3.839	21.8786	1.41324	1.04304
MAST3	protein_coding	-1.41382	5.55532	1.11126e-07	CD4	TvsB	CD4_TvsB	down	1.61001	2.80397	1.98691	2.80997	5.56431	5.49934	7.21741	6.26679	5.4734	9.88172	6.98235	6.9043	4.47708	11.1674	10.6322	11.0917	8.9981	16.608
GORAB	protein_coding	-1.3702	3.70335	1.11319e-07	CD4	TvsB	CD4_TvsB	down	2.05524	2.20524	2.76148	1.78486	4.17271	7.0314	4.26975	7.32852	2.99799	3.4392	3.52383	3.99444	3.72857	2.82801	2.54444	2.26965	2.56354	1.62173
MTSS1	protein_coding	-1.6732	4.57731	1.11381e-07	CD4	TvsB	CD4_TvsB	down	0.563478	1.02504	0.834338	0.844943	1.50306	2.1102	3.53491	3.2892	4.2021	1.30133	0.985206	1.00387	1.26815	1.1389	5.88514	12.7923	5.06957	10.2943
MXD3	protein_coding	2.00793	2.31151	1.12885e-07	CD4	TvsB	CD4_TvsB	up	1.714	1.23141	1.7391	1.745	0.190289	0.637341	0.287576	0.479747	0.0846435	0.87366	1.36263	1.21678	1.67536	1.2461	0.686244	0.522187	0.469162	0.452264
FAR2	protein_coding	1.61586	3.96268	1.13599e-07	CD4	TvsB	CD4_TvsB	up	7.82379	5.5404	6.57347	6.27157	1.82841	3.29622	1.7022	1.71361	1.9004	1.04864	1.84283	1.86124	2.38471	1.22823	1.77419	1.85389	0.893757	1.13081
IFI44L	protein_coding	2.37469	6.5365	1.15206e-07	CD4	TvsB	CD4_TvsB	up	11.4486	17.8204	15.1269	11.7516	1.85672	2.25195	5.08841	1.62758	2.37967	18.2741	8.91588	16.7002	12.3644	24.6131	0.962187	6.09282	3.82545	1.25199
DOCK10	protein_coding	-1.08945	8.36158	1.1677e-07	CD4	TvsB	CD4_TvsB	down	18.0226	18.1938	17.3383	13.6029	34.6736	31.7471	31.8819	44.6109	34.6797	34.5917	36.0084	34.1505	27.8478	41.9613	25.0695	27.7283	30.7693	32.1259
LCLAT1	protein_coding	-1.01761	5.22607	1.17118e-07	CD4	TvsB	CD4_TvsB	down	4.08805	4.45667	3.55416	3.54251	6.75246	8.71172	8.63347	7.56238	5.33097	3.839	4.15077	4.99236	4.53027	4.10427	4.60438	3.51526	3.02378	3.72112
COL6A3	protein_coding	1.80843	5.88982	1.17118e-07	CD4	TvsB	CD4_TvsB	up	1.08502	2.85552	1.31561	1.19418	0.410151	0.548974	0.385557	0.496502	0.351558	8.56966	10.5539	4.99656	9.69806	7.39647	2.046	0.71034	1.08383	0.3265
SKA1	protein_coding	2.64473	2.88278	1.17118e-07	CD4	TvsB	CD4_TvsB	up	6.22087	6.54173	5.49405	8.425	0.513269	2.38354	0.795514	0.556097	0.332735	1.01072	1.78096	1.93699	2.9106	1.12299	1.02767	0.248815	1.14755	0.19754
FAM193A	protein_coding	-1.21203	5.15043	1.17118e-07	CD4	TvsB	CD4_TvsB	down	2.49157	3.65849	2.47354	3.88059	7.17899	6.59182	7.61353	7.58233	4.0604	6.61812	5.47914	5.36105	5.02858	8.52264	6.50617	6.10284	8.38135	6.3239
AKR1A1	protein_coding	1.12944	5.269	1.17773e-07	CD4	TvsB	CD4_TvsB	up	21.0009	18.1366	19.2107	21.1354	9.38869	10.5335	8.3334	8.05964	9.92935	9.57776	11.5604	10.5687	12.9008	7.97721	12.223	16.1492	8.36752	6.44172
NA	NA	3.31694	17.8257	1.18222e-07	CD4	TvsB	CD4_TvsB	up	1876.51	496.314	770.724	554.499	99.8914	70.5721	83.1187	117.5	130.955	32565.1	251575	26942.3	242180	62440.6	1.88265e+06	2.2624e+06	3.67009e+06	1.24466e+06
ZNF30	protein_coding	-1.61558	2.80763	1.19437e-07	CD4	TvsB	CD4_TvsB	down	1.06836	1.32523	1.61625	1.08501	4.04925	4.58002	4.3839	2.63302	2.55417	2.51599	3.69121	3.07044	2.42108	2.50255	2.48494	2.05004	0.880896	1.80448
CALM2	protein_coding	1.27401	8.28125	1.19437e-07	CD4	TvsB	CD4_TvsB	up	95.7769	69.2132	86.648	74.9352	37.3634	33.8557	37.8412	25.974	53.0376	33.7748	41.464	44.4268	55.1496	28.9898	38.9542	52.1803	31.8618	23.973
RMI1	protein_coding	1.6827	3.037	1.19437e-07	CD4	TvsB	CD4_TvsB	up	4.50947	2.62998	5.16307	3.06653	0.883123	1.71908	1.33833	0.83386	1.39944	2.42044	2.44587	2.83507	2.53132	2.64844	1.51279	2.30227	1.24109	1.66166
ZNF618	protein_coding	2.457	2.27318	1.19635e-07	CD4	TvsB	CD4_TvsB	up	0.443556	0.587597	0.738347	1.27727	0.0463957	0.165156	0.115548	0.22896	0.100529	0.60357	0.562745	0.495254	0.551251	0.923818	0.243293	0.235621	0.0931456	0.645372
MPHOSPH8	protein_coding	-1.30583	5.91546	1.22082e-07	CD4	TvsB	CD4_TvsB	down	3.97249	7.35854	5.28005	8.60556	15.5259	13.4719	19.3176	14.0324	18.4297	15.7737	13.2359	13.8747	10.869	16.1515	7.67436	12.0713	9.268	16.217
MTCH2	protein_coding	1.18348	5.34236	1.2337e-07	CD4	TvsB	CD4_TvsB	up	23.991	21.7921	22.7348	22.7899	8.48727	12.2678	9.97054	9.46247	11.0413	10.2343	12.1581	13.1561	16.4938	8.50282	15.0866	14.9487	9.51532	8.44846
WDR77	protein_coding	1.1012	4.17795	1.23578e-07	CD4	TvsB	CD4_TvsB	up	10.5641	8.8666	10.444	9.70786	4.14052	5.3192	4.29641	4.68723	6.37659	5.53717	6.288	6.58501	7.22895	5.11541	4.77351	6.10581	3.44821	5.40153
RANBP1	protein_coding	1.50998	5.97994	1.24472e-07	CD4	TvsB	CD4_TvsB	up	26.466	29.9553	20.1666	29.3718	9.19871	11.6709	9.11639	7.20662	8.05315	10.6506	7.75972	13.6517	21.5262	8.95715	8.85482	6.56401	9.9401	5.48449
CLUHP3	transcribed_unprocessed_pseudogene	-1.43264	5.01818	1.26925e-07	CD4	TvsB	CD4_TvsB	down	2.92889	1.97583	3.79575	2.91785	9.87113	5.10337	7.13718	9.27365	4.50046	5.16023	4.82365	6.50687	3.78122	5.94562	3.93034	3.72791	6.36025	5.70125
SLC25A11	protein_coding	1.00848	4.84988	1.27258e-07	CD4	TvsB	CD4_TvsB	up	15.1133	13.6151	15.789	15.0289	7.07845	8.11598	8.04563	6.34242	10.2741	9.15361	10.2842	9.01866	11.2687	7.21886	13.5358	13.8422	11.2341	9.60684
SLC9A8	protein_coding	-1.0985	4.24103	1.27388e-07	CD4	TvsB	CD4_TvsB	down	1.74322	1.79958	1.8064	1.79118	3.89406	3.45473	3.29984	4.65166	2.25878	2.70475	2.13794	2.22733	2.165	2.88211	3.23706	2.21913	3.4116	3.43974
MORN3	protein_coding	-2.23547	2.29471	1.28974e-07	CD4	TvsB	CD4_TvsB	down	0.606568	0.682458	0.363149	0.749562	4.26138	1.71745	2.34746	2.9719	1.22833	0.497083	0.695157	1.05955	1.2203	1.24917	0.720693	0.190354	0.125418	0.831194
AMDHD2	protein_coding	-1.30496	3.50856	1.29921e-07	CD4	TvsB	CD4_TvsB	down	1.31456	1.49503	1.35754	1.32065	4.20893	2.71035	2.95428	3.69751	3.35447	2.58184	2.07517	2.32636	1.42219	2.07616	3.18254	3.41841	3.21226	4.87176
ZNF791	protein_coding	-1.30144	6.00465	1.36028e-07	CD4	TvsB	CD4_TvsB	down	6.83426	6.09254	5.61714	6.31309	20.6852	13.9648	11.1655	15.4456	6.57747	7.37255	7.74858	10.7473	7.59567	7.86705	7.379	9.39332	16.4553	6.88727
WAS	protein_coding	-1.16642	4.97808	1.36028e-07	CD4	TvsB	CD4_TvsB	down	4.87386	7.90458	4.88543	7.75791	14.5757	16.2506	15.1697	11.0338	11.7917	11.3661	11.5507	9.14957	10.8389	11.5235	27.1629	25.6897	21.7331	17.9889
TRAF1	protein_coding	-1.03915	5.32664	1.37241e-07	CD4	TvsB	CD4_TvsB	down	3.64912	4.00856	3.17425	3.20778	6.58205	7.41741	7.19584	7.65347	6.68734	8.85046	5.46164	7.32763	5.69423	6.45741	5.95451	5.04588	5.47429	12.2892
AEBP1	protein_coding	1.94367	4.55856	1.37518e-07	CD4	TvsB	CD4_TvsB	up	2.42189	7.74769	4.05159	9.33003	1.40636	1.83972	1.37099	1.50184	0.952749	5.06566	9.15327	6.83274	12.3453	10.2461	2.95719	4.24651	2.04962	1.05846
SRP9	protein_coding	1.21469	8.0601	1.38653e-07	CD4	TvsB	CD4_TvsB	up	339.021	249.03	277.516	250.742	136.365	134.243	124.147	86.185	131.965	108.256	146.436	155.394	175.007	96.3155	95.177	96.7063	95.7149	78.5758
RFC2	protein_coding	1.38535	4.48197	1.38653e-07	CD4	TvsB	CD4_TvsB	up	20.1481	19.4518	17.238	17.9497	7.40854	9.58238	5.95345	5.65615	6.30687	6.19914	9.38365	8.72885	12.5718	5.52452	8.91252	7.96749	6.12444	4.87595
STARD3NL	protein_coding	1.04071	4.71269	1.40977e-07	CD4	TvsB	CD4_TvsB	up	9.65379	7.31325	8.98888	8.40211	4.55877	4.62697	4.04598	3.45582	4.38603	4.98564	5.1909	4.8034	6.12512	3.99655	8.25076	6.80885	7.00726	6.16517
CAMTA2	protein_coding	-1.64714	3.50382	1.41984e-07	CD4	TvsB	CD4_TvsB	down	0.527845	0.864431	0.539645	0.951369	1.56889	2.37279	2.60011	2.48888	0.760972	2.26955	1.53709	1.50735	1.43937	2.96102	3.03213	2.1616	2.90216	4.46844
GCSH	protein_coding	1.86124	2.54905	1.42e-07	CD4	TvsB	CD4_TvsB	up	5.5315	5.37949	4.4543	7.40605	1.42775	1.82445	1.85834	1.13817	1.24312	2.48414	3.53601	3.92087	5.52189	2.36753	1.88133	2.08228	0.514481	0.619939
DTL	protein_coding	2.72799	4.59877	1.42958e-07	CD4	TvsB	CD4_TvsB	up	12.835	11.1023	13.3158	11.917	0.591506	4.65322	1.10191	1.06398	0.386659	2.81285	5.09278	5.00684	6.85811	3.25366	2.7237	0.796317	3.5415	0.23708
SKAP2	protein_coding	1.43671	4.8193	1.43195e-07	CD4	TvsB	CD4_TvsB	up	5.99724	4.46585	7.28507	6.44276	1.64269	2.34209	3.15178	1.79606	3.27415	3.06451	3.99165	3.04081	3.41855	3.7187	7.59738	16.4442	7.88498	8.02327
MARVELD1	protein_coding	2.2912	1.75132	1.44493e-07	CD4	TvsB	CD4_TvsB	up	1.15543	1.96608	1.76023	2.39679	0.234236	0.675421	0.229764	0.337735	0.410376	0.589764	1.06301	0.562282	1.27771	0.824027	1.49533	1.30335	0.858737	0.68984
ATP1A1	protein_coding	-1.15909	7.28045	1.45129e-07	CD4	TvsB	CD4_TvsB	down	11.0835	13.1325	12.1335	17.6541	26.5498	27.1929	31.2266	35.6349	39.804	13.3079	10.2776	8.79627	9.34658	13.5531	31.0706	30.394	24.4437	30.1764
KDM3A	protein_coding	-1.18019	6.7579	1.45871e-07	CD4	TvsB	CD4_TvsB	down	5.82791	5.51434	6.13222	5.04867	9.95223	11.5489	10.9171	18.6298	7.99509	6.78621	5.50763	6.70792	5.76064	7.91732	6.21097	5.81459	8.53878	10.2456
ADD3	protein_coding	-1.07687	9.10096	1.46685e-07	CD4	TvsB	CD4_TvsB	down	70.2203	75.8625	59.9415	60.2297	157.123	146.784	147.841	109.891	132.757	45.2648	60.4542	59.8364	53.9388	44.0628	76.1654	86.2193	69.2775	54.7908
NCAPG	protein_coding	2.89591	4.57008	1.47222e-07	CD4	TvsB	CD4_TvsB	up	14.4672	10.4226	13.8306	13.2733	0.50699	4.2705	1.14023	1.05807	0.433757	2.51014	4.80435	4.51406	6.69342	2.89517	2.36156	0.298315	1.37585	0.177629
PCYOX1L	protein_coding	-1.20124	3.83664	1.48705e-07	CD4	TvsB	CD4_TvsB	down	1.16506	1.34758	1.38552	1.4118	2.94283	3.28011	2.43347	3.5649	2.5056	2.82489	2.61471	2.61745	2.63772	2.1399	2.37275	3.0639	1.35466	2.49651
DIP2C	protein_coding	-1.78261	2.61938	1.48796e-07	CD4	TvsB	CD4_TvsB	down	0.372041	0.331187	0.260118	0.247141	0.951457	0.933322	0.92242	1.35613	1.10591	0.715728	0.809638	0.824792	0.450837	1.01762	0.440234	0.426351	0	1.35396
GLIPR2	protein_coding	-1.12066	5.28212	1.52332e-07	CD4	TvsB	CD4_TvsB	down	6.44875	6.12265	4.77878	5.91668	11.8387	15.6924	12.9203	10.0937	22.3991	7.73313	6.07176	6.42489	6.16101	6.06726	36.4689	27.8706	20.5792	18.7889
CDC42SE2	protein_coding	-1.06866	8.7561	1.58571e-07	CD4	TvsB	CD4_TvsB	down	53.3778	45.6482	49.958	48.2162	113.323	81.8051	122.571	95.9256	132.848	53.2179	55.3281	63.7267	54.0504	43.7452	57.707	73.7579	77.3907	69.1668
CCDC122	protein_coding	1.76061	1.99247	1.58936e-07	CD4	TvsB	CD4_TvsB	up	1.49182	1.19854	0.991779	1.21653	0.477684	0.410196	0.290652	0.259622	0.614221	0.695436	0.744177	1.08403	1.03251	0.692137	0.374067	0.316987	0.179016	0.323566
CD226	protein_coding	-1.49032	6.75576	1.59349e-07	CD4	TvsB	CD4_TvsB	down	6.16742	4.92894	4.69262	3.81475	16.1464	11.2856	13.1709	14.4729	12.922	2.09479	3.16443	2.84596	3.21195	1.3442	9.72531	5.63322	12.3048	14.9766
BEX3	protein_coding	1.45138	4.93547	1.61036e-07	CD4	TvsB	CD4_TvsB	up	44.9627	45.3762	52.2546	49.1092	15.0395	21.5961	23.9186	9.48805	21.2644	26.9455	34.1022	28.1871	40.2454	22.9586	22.6904	14.4989	27.7629	5.66555
SNX29	protein_coding	-1.02684	5.96675	1.64209e-07	CD4	TvsB	CD4_TvsB	down	3.74549	4.83771	3.14765	3.67895	7.73197	7.52204	8.0353	8.10603	4.67772	4.79609	4.8685	3.91715	3.95019	5.78707	7.40153	7.34135	5.82149	4.30687
RBBP8	protein_coding	1.71526	4.77026	1.65446e-07	CD4	TvsB	CD4_TvsB	up	10.2769	8.43517	10.4207	8.41508	1.29781	5.0193	2.88362	2.22294	1.51795	4.72117	5.89705	5.60919	9.38566	4.93828	4.81353	4.70978	3.60975	1.48805
KIF23	protein_coding	1.99902	3.83437	1.6567e-07	CD4	TvsB	CD4_TvsB	up	4.63547	3.69375	5.64076	5.62294	0.67454	1.73979	0.913095	1.57333	0.14415	1.31918	2.47161	2.52911	4.02412	1.58716	1.14888	0.383673	0.834206	0.137073
PPP1R12C	protein_coding	-1.00271	4.89503	1.66086e-07	CD4	TvsB	CD4_TvsB	down	1.48805	2.14384	1.91205	2.21043	3.74367	3.84359	4.06978	3.8897	3.70656	4.86731	3.99685	3.74606	3.64171	4.40099	5.36271	6.04862	4.81984	5.92095
EGR1	protein_coding	2.2559	3.11146	1.66669e-07	CD4	TvsB	CD4_TvsB	up	1.27857	1.83343	1.4315	2.03851	0.427687	0.517093	0.30364	0.113648	0.536229	4.87201	5.36447	2.94994	3.07632	4.44952	4.75	11.5395	3.08229	3.43554
FOCAD	protein_coding	1.06438	6.01519	1.67933e-07	CD4	TvsB	CD4_TvsB	up	10.8746	9.06302	14.379	9.20997	4.39412	5.21851	5.33073	5.87509	4.60613	4.9778	6.56509	6.20179	6.98939	5.28351	3.87664	4.48575	4.28871	3.89037
AKAP13	protein_coding	-1.06072	8.67437	1.6994e-07	CD4	TvsB	CD4_TvsB	down	8.29589	11.9883	10.4578	13.1278	21.3346	20.5585	23.5656	26.0566	22.3496	18.5218	18.2535	16.612	13.79	18.7315	27.319	30.5353	28.8069	32.5566
GTSE1	protein_coding	2.70325	2.47944	1.7332e-07	CD4	TvsB	CD4_TvsB	up	2.41332	2.12868	3.24548	3.82528	0.182527	0.979617	0.390999	0.218584	0.0918225	1.02563	1.75668	1.39755	2.06985	1.11633	0.833782	0.115355	0.228011	0.137374
HILPDA	protein_coding	2.19411	2.24124	1.73727e-07	CD4	TvsB	CD4_TvsB	up	4.66742	6.79265	3.74405	4.86219	0.972523	1.70797	0.656355	1.0337	0.346232	1.30076	2.46038	2.01513	2.81218	1.03093	2.31888	0.945578	0.700887	0.563036
HLA-DRA	protein_coding	2.8195	8.30163	1.73792e-07	CD4	TvsB	CD4_TvsB	up	543.589	388.465	253.025	458.603	41.3755	30.1256	130.517	30.8149	189.473	37.4603	50.553	41.1931	53.4368	50.6036	396.717	1477.57	170.02	100.159
FOXK1	protein_coding	-1.24861	6.76217	1.74067e-07	CD4	TvsB	CD4_TvsB	down	2.99839	6.00506	4.23884	7.0764	11.123	10.509	12.7906	13.8623	9.21284	6.39259	5.53589	5.3866	4.73133	6.60805	9.85999	10.1844	11.3765	11.5498
AGMAT	protein_coding	-1.46539	3.97178	1.74067e-07	CD4	TvsB	CD4_TvsB	down	3.43282	6.61502	3.32745	2.77	12.6362	11.7833	11.6527	8.51151	6.9925	4.05256	5.21094	5.62271	4.07484	4.17861	7.0738	4.7955	6.96401	2.44752
ORC1	protein_coding	2.29369	3.77411	1.76233e-07	CD4	TvsB	CD4_TvsB	up	10.9022	9.95372	9.84384	11.53	1.07368	4.13274	1.52583	1.86767	0.602095	2.19246	3.19252	3.85075	5.65464	2.54935	2.24067	0.620002	4.13605	0.276881
ANKMY1	protein_coding	-1.22861	3.9499	1.786e-07	CD4	TvsB	CD4_TvsB	down	0.641162	0.817126	0.644475	0.658351	1.60563	1.57589	1.3683	1.92447	1.54352	1.31353	1.19581	1.2671	0.984825	1.74428	1.84904	1.1725	1.47481	2.66568
VMAC	protein_coding	-1.40705	3.3169	1.79777e-07	CD4	TvsB	CD4_TvsB	down	2.21105	4.03476	2.06981	2.72734	8.34354	7.71397	5.83987	7.38359	3.6912	4.00218	2.92551	3.93576	3.48652	3.48051	4.035	3.47355	5.14937	4.78293
PCCB	protein_coding	1.06843	4.8532	1.8231e-07	CD4	TvsB	CD4_TvsB	up	6.54505	5.93096	5.83235	5.78139	2.80754	3.37336	2.63548	2.66413	2.19061	3.14264	3.72256	3.17684	5.09446	2.93041	3.35417	3.31335	3.85246	2.43712
MAL	protein_coding	1.30355	6.63612	1.8231e-07	CD4	TvsB	CD4_TvsB	up	143.242	120.746	170.35	145.296	77.3865	53.5383	63.5917	40.2889	84.5963	38.0569	51.9547	34.728	67.6544	39.9645	30.8642	25.8606	22.5708	11.9988
CREBRF	protein_coding	-1.0747	7.37282	1.82909e-07	CD4	TvsB	CD4_TvsB	down	11.7596	12.0317	8.88206	8.81511	24.4274	17.5061	21.7295	23.7212	18.8777	7.87197	7.29412	8.51584	6.45857	8.34679	11.8605	14.3631	17.0576	12.3797
NDUFB6	protein_coding	1.21941	4.28216	1.83376e-07	CD4	TvsB	CD4_TvsB	up	31.9911	23.1973	25.9557	24.2589	12.2476	12.6694	10.4496	9.86635	14.5141	8.50487	10.8534	11.4756	11.5683	6.54526	9.10071	11.9866	6.62005	6.71749
PLCXD2	protein_coding	-1.27398	3.65907	1.88758e-07	CD4	TvsB	CD4_TvsB	down	2.72919	1.9656	1.90653	1.71929	5.66093	4.24566	4.92513	5.27164	2.81587	6.0132	5.91602	6.18364	3.81186	5.09662	5.26504	3.84515	4.95673	5.67412
ANO9	protein_coding	-1.52849	3.98392	1.932e-07	CD4	TvsB	CD4_TvsB	down	1.18554	1.01419	0.981697	0.902942	2.23428	3.33471	2.23155	3.9836	3.31088	4.44091	2.62568	3.91023	2.18831	5.31102	1.54667	1.61614	1.40245	3.14514
WDR86-AS1	processed_transcript	-3.25219	1.69178	1.95449e-07	CD4	TvsB	CD4_TvsB	down	0.239181	0.819337	0.332786	0.28173	1.02932	8.96367	2.65846	3.37137	4.52224	2.39307	1.66295	0.875689	2.3646	0.855589	4.47803	2.71051	2.14304	4.51905
STIL	protein_coding	1.82866	3.71991	1.97003e-07	CD4	TvsB	CD4_TvsB	up	4.02722	2.98477	4.26713	3.63018	0.698536	1.82385	0.878492	0.789136	0.482949	1.31655	2.05148	1.7046	2.68798	1.3659	1.42066	0.536921	0.59697	0.359668
SH3BP1	protein_coding	-1.25391	5.2687	1.98098e-07	CD4	TvsB	CD4_TvsB	down	1.69128	3.10682	1.57744	2.81068	4.94155	6.1535	6.12852	4.67411	5.94178	8.0105	6.29945	6.07532	5.3935	6.13673	12.2838	9.63605	12.4626	10.5309
SPARC	protein_coding	3.06994	4.34634	1.98323e-07	CD4	TvsB	CD4_TvsB	up	2.74475	2.92388	2.07205	2.3324	0.509311	0.37138	0.175316	0.137799	1.42549	1.47998	3.20709	2.09948	7.94275	1.67859	15.6361	3.49454	29.6314	3.61877
HNRNPLL	protein_coding	1.12555	5.19409	2.01197e-07	CD4	TvsB	CD4_TvsB	up	11.3181	8.87936	12.8145	7.70118	3.9711	4.86883	5.50825	4.31108	9.51977	5.83785	6.75222	5.2144	6.90427	5.05097	2.17532	2.06541	2.85774	4.37819
MYO7A	protein_coding	2.72316	2.96997	2.03369e-07	CD4	TvsB	CD4_TvsB	up	0.131236	0.3217	0.0854138	0.127265	0.0288324	0.0104029	0.0295675	0.0328095	0.0430017	4.81636	1.58533	1.27294	2.2426	1.71887	0.273927	0.217054	0.19068	0.201045
GNLY	protein_coding	-3.56291	6.23134	2.04847e-07	CD4	TvsB	CD4_TvsB	down	0.241777	0.228315	0.249931	0.134646	1.33657	0.795595	4.18133	3.84174	4.98411	1.97446	1.24757	0.561862	0.127198	3.12421	63.5109	39.936	132.831	197.685
USP18	protein_coding	1.65247	3.72576	2.04925e-07	CD4	TvsB	CD4_TvsB	up	11.0283	9.73089	12.2331	8.4212	3.10342	3.36466	5.08875	1.59692	2.89069	7.85982	6.6478	7.7432	7.06346	6.78739	2.49195	6.8953	5.45171	1.6423
TOM1L2	protein_coding	-1.32363	4.04709	2.08031e-07	CD4	TvsB	CD4_TvsB	down	0.82831	1.01551	1.03502	1.11395	2.11603	2.17437	2.30687	3.41071	2.84344	2.72015	2.14087	2.16742	1.5115	3.08362	2.28121	1.68029	1.78364	3.66854
NFKB1	protein_coding	-1.12489	6.8271	2.09268e-07	CD4	TvsB	CD4_TvsB	down	8.98867	11.7453	10.041	9.0792	16.0787	22.6125	17.7802	30.4628	20.6577	19.9338	16.9134	16.7328	18.1496	18.6869	23.6203	20.4118	28.5978	16.5779
RNF149	protein_coding	-1.00777	6.10686	2.09925e-07	CD4	TvsB	CD4_TvsB	down	8.75032	9.38943	10.3682	9.14095	16.3274	16.4111	19.5896	23.4064	21.0574	9.35199	11.0746	11.2014	10.5827	8.67006	15.0975	20.4902	14.4004	21.5697
MCF2L	protein_coding	-1.41583	3.11252	2.10622e-07	CD4	TvsB	CD4_TvsB	down	0.112701	0.152136	0.13027	0.115989	0.271309	0.336814	0.343018	0.415973	0.416636	0.655205	0.486357	0.552332	0.433799	0.599675	0.327418	0.623615	0.396951	0.390207
RRM2	protein_coding	2.38521	5.32223	2.10686e-07	CD4	TvsB	CD4_TvsB	up	22.723	15.1674	19.9781	25.4437	1.98974	8.16824	3.07316	2.7062	0.773519	3.42008	6.08054	5.8381	10.495	4.20836	4.79269	1.48134	7.02726	0.646838
LMNB2	protein_coding	1.38431	5.52147	2.1175e-07	CD4	TvsB	CD4_TvsB	up	8.11151	14.0017	11.9935	19.8764	4.54545	6.86567	4.70032	4.5607	5.03668	7.66217	10.2938	8.16305	11.6095	7.10891	8.27857	5.94555	8.36884	4.61302
GINS2	protein_coding	2.4821	3.88903	2.12359e-07	CD4	TvsB	CD4_TvsB	up	14.8608	10.8052	9.21743	11.8218	1.12283	4.34889	1.14065	1.73361	0.830575	2.01339	3.74485	4.22783	6.53934	2.30388	1.23841	0.449758	2.66698	0.267804
RINL	protein_coding	-1.13857	4.66549	2.17306e-07	CD4	TvsB	CD4_TvsB	down	2.22273	3.61722	2.49334	2.75202	6.23371	7.05928	6.38844	4.71995	7.64373	6.34058	8.14175	7.3484	6.17778	5.40876	9.14083	9.4932	7.25245	7.00512
KIF14	protein_coding	2.41254	4.0206	2.19122e-07	CD4	TvsB	CD4_TvsB	up	4.0325	3.80063	6.03958	4.96178	0.411416	1.89625	0.635283	0.58809	0.246221	1.55531	2.69636	2.81309	4.64635	1.67574	1.73585	0.537954	0.731034	0.16016
DOCK7	protein_coding	1.215	4.32933	2.20193e-07	CD4	TvsB	CD4_TvsB	up	3.04822	2.55921	3.77618	2.73107	0.979571	1.15611	1.43507	1.65338	1.2814	1.98234	1.94003	1.55869	2.07907	1.88698	0.808028	1.58745	1.10484	1.06505
ZNF587B	protein_coding	-1.54724	3.81306	2.2134e-07	CD4	TvsB	CD4_TvsB	down	1.29393	1.9497	1.48615	2.32468	3.7555	4.96966	4.19771	7.70793	2.15565	3.21959	2.52141	2.75922	2.59163	3.80031	2.76861	1.84339	4.30613	4.12443
LGMN	protein_coding	1.30734	3.80216	2.21914e-07	CD4	TvsB	CD4_TvsB	up	5.96648	5.50533	5.70719	8.26338	2.52422	2.90302	2.75602	2.08543	3.3087	2.73892	3.18995	3.96428	4.83981	3.07023	2.13824	1.63154	1.11631	0.971486
KNTC1	protein_coding	1.2417	6.10712	2.25154e-07	CD4	TvsB	CD4_TvsB	up	13.7595	9.12383	12.2808	10.0052	3.54911	6.91235	4.01197	4.62278	3.52606	4.45825	5.58591	5.80243	7.34183	4.8634	3.88156	3.39187	2.90381	2.98446
CENPI	protein_coding	2.12503	2.21533	2.28126e-07	CD4	TvsB	CD4_TvsB	up	2.62319	1.74346	2.55726	2.35643	0.390235	0.906753	0.408351	0.412668	0.306489	0.686508	1.14144	1.10091	1.3921	0.790194	0.818538	0.113246	0.111921	0.0674314
RGS14	protein_coding	-1.04371	5.3764	2.28126e-07	CD4	TvsB	CD4_TvsB	down	4.27404	4.47433	5.76921	3.75581	8.9135	11.1875	8.4344	9.16693	15.326	13.2091	11.846	12.4042	9.09643	11.1656	15.3032	18.9446	15.1567	19.9517
MCM10	protein_coding	2.62743	3.63541	2.30289e-07	CD4	TvsB	CD4_TvsB	up	5.52881	4.48442	6.35514	5.08692	0.277621	2.06324	0.494988	0.627727	0.102841	1.43365	2.74245	2.74496	3.58444	1.64709	1.11171	0.269162	0.975382	0.106847
COL6A1	protein_coding	2.89428	2.65083	2.37827e-07	CD4	TvsB	CD4_TvsB	up	0.508469	1.35203	0.28284	0.551937	0.0547455	0.155551	0.046234	0.102345	0.314933	2.35174	3.28105	1.81541	5.0571	2.5676	0.189134	0.183169	0.995645	0.817999
S100A10	protein_coding	-1.29262	5.18467	2.43188e-07	CD4	TvsB	CD4_TvsB	down	12.8146	14.6638	8.03738	16.0314	28.9706	34.4724	36.6391	26.1018	41.2079	10.1645	6.94886	9.12854	6.13056	8.77238	50.7564	54.3884	33.5363	29.8358
ECI2	protein_coding	1.38433	4.77839	2.46247e-07	CD4	TvsB	CD4_TvsB	up	10.9113	4.47929	10.9698	9.44252	3.6712	2.76866	4.0461	3.22956	7.52312	6.22911	7.35256	7.34701	8.27393	5.87216	2.09656	3.63342	2.85161	6.10868
IL12RB1	protein_coding	-1.3771	4.38457	2.52042e-07	CD4	TvsB	CD4_TvsB	down	2.05117	3.00135	1.56773	2.07888	5.98893	5.98835	4.73349	5.87465	7.9461	2.32184	2.68177	2.0607	1.89616	1.43753	10.0514	5.57876	12.1522	12.6772
CCDC66	protein_coding	-1.02412	6.22084	2.53981e-07	CD4	TvsB	CD4_TvsB	down	6.9311	6.61903	4.89375	4.55807	12.7036	12.647	10.4951	10.9216	10.6711	7.15391	8.44624	9.74554	7.74737	8.43488	5.91583	5.12201	6.05363	5.37655
GPATCH8	protein_coding	-1.28911	6.07745	2.55466e-07	CD4	TvsB	CD4_TvsB	down	2.87159	5.21347	2.5792	5.04697	9.36845	8.82879	9.5363	10.6588	5.95364	6.98587	5.86524	6.14412	5.72338	9.40431	7.83968	6.68549	9.16824	11.0784
HIST2H2BE	protein_coding	1.82776	7.89584	2.56025e-07	CD4	TvsB	CD4_TvsB	up	348.434	132.925	265.411	140.354	75.3113	72.4344	66.1604	35.9784	66.4788	50.2949	107.174	102.684	108.654	49.2452	93.3411	69.2866	69.9739	40.4825
LRRC1	protein_coding	1.40605	3.35531	2.58886e-07	CD4	TvsB	CD4_TvsB	up	2.97229	3.04516	4.81162	3.09491	1.39491	1.29847	1.52055	1.03898	0.909946	2.37333	2.79164	2.53793	2.66473	1.94234	0.619079	1.54885	1.08632	0.892499
ZNF274	protein_coding	-1.00753	5.16683	2.61069e-07	CD4	TvsB	CD4_TvsB	down	3.13932	3.44284	2.79766	2.75544	7.49531	5.46178	5.25979	6.17989	5.58675	4.31743	4.18822	4.45377	3.41136	4.54869	3.66842	3.17103	2.78572	4.58054
TSC1	protein_coding	-1.07777	5.21906	2.62694e-07	CD4	TvsB	CD4_TvsB	down	2.13483	2.46907	2.30467	2.48105	3.58325	5.25771	4.51136	6.47454	2.79822	5.06054	4.28949	4.21742	3.65624	5.24351	2.80395	2.83895	2.83014	4.46861
PRKDC	protein_coding	1.00174	8.49784	2.65199e-07	CD4	TvsB	CD4_TvsB	up	38.1996	32.2014	32.3866	44.2281	17.4249	16.9632	18.3808	20.6508	21.734	20.2377	19.9392	19.6059	20.3392	23.4483	14.7809	19.0282	20.076	22.2445
SPAG5	protein_coding	1.78155	3.94174	2.65873e-07	CD4	TvsB	CD4_TvsB	up	4.49136	5.22168	5.11426	7.86402	0.94961	2.58202	1.3124	1.75099	0.848496	2.10448	2.87059	2.94739	3.76768	2.0948	2.16993	0.715405	2.1211	0.638972
MNT	protein_coding	-1.31631	3.94782	2.74772e-07	CD4	TvsB	CD4_TvsB	down	0.768895	1.2016	1.05158	1.017	2.68699	2.21129	2.26626	2.90652	1.32634	1.41526	1.06263	1.13425	0.894835	1.92808	2.46036	2.63506	2.65964	2.6373
C9orf40	protein_coding	1.69519	1.99246	2.76426e-07	CD4	TvsB	CD4_TvsB	up	3.17001	2.62209	3.34246	3.34163	1.04257	1.14517	0.826511	0.827584	1.41945	1.27478	2.21169	1.58999	1.29249	1.06555	0.542836	1.36686	0.831305	1.37735
CD9	protein_coding	1.79004	3.61411	2.76861e-07	CD4	TvsB	CD4_TvsB	up	2.30691	3.9415	2.98384	2.0502	1.06398	0.727789	1.14994	0.309892	0.887882	7.80213	7.03648	8.9029	9.04325	5.03325	4.05871	4.3757	3.37165	1.41314
SPACA9	protein_coding	1.67914	1.89481	2.78528e-07	CD4	TvsB	CD4_TvsB	up	1.71441	1.97404	1.97431	2.52583	0.700925	0.850505	0.543784	0.446363	0.452567	1.32023	1.53824	1.42196	1.63247	1.03672	2.2373	1.64672	1.19918	0.206427
EGLN2	protein_coding	-1.48934	4.68834	2.79551e-07	CD4	TvsB	CD4_TvsB	down	1.76717	2.9283	2.17968	2.80182	7.5501	5.74463	5.0115	8.87457	4.58151	3.26358	1.98074	3.52735	2.29385	2.92947	3.45708	2.23204	6.02952	3.36692
OSTC	protein_coding	1.14536	6.19263	2.8237e-07	CD4	TvsB	CD4_TvsB	up	96.8571	70.8173	86.8388	78.5209	41.978	41.5754	37.1666	29.8035	34.6971	29.1075	40.1498	44.349	44.07	23.8307	30.4663	30.7159	29.0107	20.9023
ISG20	protein_coding	-1.2425	5.86573	2.84534e-07	CD4	TvsB	CD4_TvsB	down	3.86811	4.30986	2.69266	2.63822	9.79838	7.5215	8.73736	5.89294	12.7428	7.67537	7.54318	7.33183	5.31021	9.95359	9.95034	13.0924	13.7274	10.4867
KDM7A	protein_coding	-1.14285	6.77632	2.86014e-07	CD4	TvsB	CD4_TvsB	down	7.98466	7.65233	7.94445	6.15182	13.1975	13.5783	16.7448	22.1465	9.67375	14.5493	11.2451	14.6853	10.2576	16.3389	8.03719	10.3524	7.8978	10.4436
DEAF1	protein_coding	-1.2678	4.92817	2.86778e-07	CD4	TvsB	CD4_TvsB	down	4.603	5.8675	2.93357	4.68952	12.9278	10.7772	8.18037	11.6633	5.73943	7.04236	5.14189	5.36502	4.75076	5.81598	9.41993	5.55065	9.23338	3.33781
PLK4	protein_coding	1.72048	4.27541	2.88937e-07	CD4	TvsB	CD4_TvsB	up	9.64215	7.48603	9.97294	10.0822	2.21124	4.3709	2.3306	2.36054	1.16106	2.84425	3.87546	4.39206	6.92691	3.06084	2.14194	0.60048	2.15802	0.455064
PRC1	protein_coding	2.16229	4.40918	2.89749e-07	CD4	TvsB	CD4_TvsB	up	7.01107	6.33666	8.71762	9.5837	1.13981	3.38102	1.01877	1.52333	0.648598	2.81669	4.90985	4.43427	7.55966	2.77363	3.20082	0.929961	1.22544	0.738316
CPSF3	protein_coding	1.2251	5.80386	2.9001e-07	CD4	TvsB	CD4_TvsB	up	30.2981	21.5898	25.391	23.8468	11.5727	13.5072	10.2105	7.94819	10.223	12.3305	18.2637	16.0857	19.6923	10.0083	9.31716	10.6462	7.95541	6.41651
BEND4	protein_coding	2.37742	2.96087	2.93368e-07	CD4	TvsB	CD4_TvsB	up	0.979128	1.21566	1.55648	1.92832	0.0745961	0.329616	0.352293	0.336352	0.0551048	0.970186	0.978628	1.41631	1.56627	1.31938	0.547642	1.53528	0.275877	0.13297
MAN2B2	protein_coding	-1.15147	5.36876	2.95781e-07	CD4	TvsB	CD4_TvsB	down	1.7369	2.48921	1.47245	2.94323	5.88815	4.43891	4.39634	4.46486	6.02696	4.87074	4.2657	3.63636	4.22514	4.56136	6.53026	6.90175	7.17428	8.18642
LAMP2	protein_coding	1.14463	6.77366	2.98648e-07	CD4	TvsB	CD4_TvsB	up	34.9709	23.9111	36.2554	32.6142	14.7775	13.4357	17.6736	11.8919	22.006	13.0788	16.2888	15.2237	20.5856	12.7181	20.6187	21.6509	14.3526	13.8673
FANCL	protein_coding	1.99547	3.44145	3.07179e-07	CD4	TvsB	CD4_TvsB	up	9.27931	5.54606	13.2637	6.96477	1.25551	2.06196	4.00887	1.45884	1.71824	3.14716	4.88985	4.28797	5.73191	3.61484	1.99008	4.36183	2.60653	3.26162
BTG2	protein_coding	-1.20759	7.91754	3.08339e-07	CD4	TvsB	CD4_TvsB	down	57.3164	45.554	59.6716	51.6248	142.224	108.16	130.695	113.555	83.6778	94.8218	79.2976	82.3803	57.7299	76.438	100.614	167.638	81.0405	46.0783
NUAK2	protein_coding	-1.97709	3.72761	3.08339e-07	CD4	TvsB	CD4_TvsB	down	1.19945	1.23126	1.15638	0.943638	3.3806	5.50933	4.6742	4.28023	6.3786	4.07896	3.68424	3.02069	1.82358	3.49179	4.67432	13.2933	1.98842	6.41787
ABCC10	protein_coding	-1.02903	4.47582	3.08339e-07	CD4	TvsB	CD4_TvsB	down	1.29768	1.76508	1.60033	1.47569	2.8269	3.0569	3.08889	3.56789	2.89326	2.99805	2.35454	2.47073	2.07051	3.00975	4.00067	3.23884	3.76934	4.50593
FAH	protein_coding	1.4463	2.66289	3.08905e-07	CD4	TvsB	CD4_TvsB	up	1.44433	1.51043	1.52129	1.90484	0.501837	0.711627	0.519628	0.605908	0.560305	0.579373	0.667949	0.770595	0.776106	0.572628	1.00153	0.519613	0.890125	0.866317
HHAT	protein_coding	1.4948	2.85484	3.10559e-07	CD4	TvsB	CD4_TvsB	up	1.65261	1.24122	1.99583	1.78728	0.507817	0.496619	0.677525	0.690951	0.863364	1.25299	1.41271	1.37239	1.07378	1.52101	0.190209	0.663158	0.436933	1.09686
ATP6V1E2	protein_coding	-1.54068	2.81771	3.14701e-07	CD4	TvsB	CD4_TvsB	down	0.681118	1.01821	0.476317	0.680399	2.25051	2.52457	1.76014	1.75962	2.15584	0.852327	0.974183	1.12487	0.752948	0.761717	1.91282	1.57462	1.83082	1.10305
NT5DC2	protein_coding	2.20222	2.13749	3.21368e-07	CD4	TvsB	CD4_TvsB	up	0.998905	2.22241	1.32944	2.82613	0.1896	0.561905	0.508519	0.337558	0.128764	1.10893	1.13606	0.678092	1.16161	0.650333	0.803038	0.518475	0.717373	0.185233
KIF15	protein_coding	2.48861	4.29633	3.21664e-07	CD4	TvsB	CD4_TvsB	up	5.82476	8.21828	5.85137	10.08	0.579508	3.00537	0.891425	0.854737	0.339026	2.84961	5.77188	5.21408	8.5363	2.90343	2.39012	0.694423	1.4641	0.0551317
CD69	protein_coding	-1.57317	8.74864	3.24761e-07	CD4	TvsB	CD4_TvsB	down	106.299	52.4965	109.41	69.9441	291.995	198.651	291.595	223.967	193.952	125.915	60.4822	130.45	177.339	96.1586	170.297	153.004	215.337	66.5668
AURKA	protein_coding	2.19528	2.94165	3.24761e-07	CD4	TvsB	CD4_TvsB	up	6.63015	4.5863	6.30952	5.70229	0.65816	2.59068	1.16909	0.633355	0.771572	1.61059	3.31404	2.5858	3.31353	1.61037	1.03539	1.00274	1.32134	0.298536
POLR2B	protein_coding	1.0813	7.26525	3.29691e-07	CD4	TvsB	CD4_TvsB	up	36.453	30.469	39.4997	32.563	12.6896	17.8802	18.6316	16.4827	33.1702	26.019	31.1706	31.2796	33.3429	21.7085	17.8956	25.2919	18.8495	25.3796
CHN2	protein_coding	1.69679	3.14486	3.30819e-07	CD4	TvsB	CD4_TvsB	up	1.11393	0.54213	1.13282	1.11207	0.240499	0.210382	0.327738	0.428221	0.396088	1.03318	0.794602	0.678084	0.800916	0.907525	1.01907	1.79026	0.861972	1.99532
BTBD19	protein_coding	-2.16652	1.92639	3.3134e-07	CD4	TvsB	CD4_TvsB	down	0.47535	0.615672	0.523853	0.54185	3.01108	1.85515	1.2582	3.57978	1.10214	0.427846	0.258914	0.284083	0.344532	0.623577	1.36366	0.556064	2.19824	0.41388
NFKBIB	protein_coding	-1.47642	3.7172	3.36585e-07	CD4	TvsB	CD4_TvsB	down	1.73414	3.73561	2.08204	3.64897	5.98958	10.0417	6.78765	8.34791	3.86829	4.29401	4.19841	4.16758	3.67374	3.97909	12.7188	7.05369	10.8209	7.27174
EFHC2	protein_coding	-2.1804	2.03432	3.40345e-07	CD4	TvsB	CD4_TvsB	down	0.65592	0.431418	0.568109	0.702859	1.91295	3.33084	2.0521	3.39543	1.94345	0.302505	0.452273	0.748915	0.277701	0.214323	1.37012	0.442305	1.01997	2.10693
NBPF9	protein_coding	-1.53503	5.23345	3.43473e-07	CD4	TvsB	CD4_TvsB	down	2.09234	2.77789	2.32427	2.04683	4.46037	5.58692	5.17486	11.5722	5.38064	4.31178	3.32473	4.08536	2.52042	5.94711	2.45766	2.54243	2.56615	5.31464
NCR3	protein_coding	-2.05342	3.08068	3.45191e-07	CD4	TvsB	CD4_TvsB	down	1.27664	0.681177	0.772149	0.41158	4.13119	2.43816	4.89165	1.53009	4.56358	2.43497	4.11368	3.44168	2.72169	2.61596	23.7628	28.8676	14.7637	40.6285
ABCA7	protein_coding	-1.37308	5.47444	3.47699e-07	CD4	TvsB	CD4_TvsB	down	1.71811	3.11279	1.60235	2.81263	4.43984	7.45302	4.77658	7.27719	4.46911	6.60528	5.53597	6.65522	4.95131	8.05964	7.72974	5.40978	5.08639	8.14878
CCNE2	protein_coding	2.52781	3.2169	3.48856e-07	CD4	TvsB	CD4_TvsB	up	5.45849	3.23595	6.69097	4.24767	0.293487	1.78816	0.589901	0.724556	0.389777	1.32507	2.01176	2.24498	3.86139	1.58081	0.63202	0.166933	0.879894	0.265064
GRK5	protein_coding	-1.11295	4.75866	3.55129e-07	CD4	TvsB	CD4_TvsB	down	1.88656	3.68197	2.39358	2.31812	4.81035	5.9214	6.0169	5.49546	5.10816	2.19057	2.56564	2.57952	2.53638	2.56953	5.81062	5.10308	4.07616	4.78681
BST1	protein_coding	1.82327	2.06538	3.5911e-07	CD4	TvsB	CD4_TvsB	up	0.893549	1.02159	1.35852	0.841896	0.248277	0.393995	0.266449	0.247326	0.97247	0.413489	0.431762	0.407468	0.618584	0.279625	9.41026	7.79983	4.544	1.46663
DHTKD1	protein_coding	1.12296	5.07872	3.6258e-07	CD4	TvsB	CD4_TvsB	up	9.66191	8.95731	9.43281	10.6433	3.92604	4.7338	4.71443	4.38947	4.27791	5.62576	6.46656	5.51017	7.32106	4.80294	6.84092	9.35865	3.93776	4.19319
ERG	protein_coding	2.83931	2.94911	3.76838e-07	CD4	TvsB	CD4_TvsB	up	1.23059	1.40932	2.8677	2.15009	0.106575	0.571986	0.0627848	0.325859	0.143731	1.13872	1.80162	1.15216	2.53802	1.65795	0.0332941	0	0	0
ARHGAP42	protein_coding	1.69458	2.82453	3.81133e-07	CD4	TvsB	CD4_TvsB	up	1.57531	0.748649	0.894476	1.0036	0.314687	0.210877	0.37353	0.407437	0.098724	1.41301	1.98414	1.63549	1.83729	2.39708	0.945929	1.30368	0.696446	0.209801
HIST1H1A	protein_coding	2.11464	2.35786	3.84796e-07	CD4	TvsB	CD4_TvsB	up	22.2953	17.1997	15.9504	23.8867	4.77949	5.94462	4.38399	3.15535	3.43828	3.23966	3.88841	4.76178	7.78556	1.72503	2.33922	2.26545	6.71683	0.449647
GK	protein_coding	1.26416	3.63419	3.86632e-07	CD4	TvsB	CD4_TvsB	up	4.34098	3.80808	3.72286	3.80274	1.39024	1.98166	1.92286	1.22004	2.10782	1.50164	1.59061	2.04457	2.26302	1.3653	2.35712	2.64802	1.98534	1.25052
ITGA5	protein_coding	-1.11452	6.3693	3.90262e-07	CD4	TvsB	CD4_TvsB	down	5.99328	6.16473	6.94133	6.73071	14.3994	13.0128	11.001	17.5278	11.9161	6.57521	7.47165	7.54896	5.30108	5.73213	22.8062	12.6903	19.9776	15.4972
AMOT	protein_coding	1.45901	2.87616	3.92788e-07	CD4	TvsB	CD4_TvsB	up	0.943814	0.937671	1.48803	1.59107	0.507969	0.420499	0.516769	0.357942	0.727527	0.894632	0.85126	0.831715	0.736038	1.05899	1.04002	1.06478	0.853232	0.651147
UGDH	protein_coding	1.11878	4.2297	3.95347e-07	CD4	TvsB	CD4_TvsB	up	7.15221	5.99227	7.96559	6.99668	3.81981	3.00371	3.67292	2.43923	4.47962	5.14097	4.69175	4.41804	4.95294	3.38147	3.24773	3.99212	3.34762	4.03382
GAB1	protein_coding	1.77769	3.11308	3.98124e-07	CD4	TvsB	CD4_TvsB	up	1.20905	0.865596	1.97299	1.48036	0.297567	0.254222	0.612051	0.451115	0.360295	0.635914	0.932448	0.821629	1.00673	0.879722	0.624162	1.32985	0.860264	0.748656
STAMBPL1	protein_coding	-1.07692	4.58457	3.9834e-07	CD4	TvsB	CD4_TvsB	down	3.07308	2.6175	3.62342	2.04888	5.86692	6.00877	5.11514	7.00132	4.71134	3.47889	3.75604	3.21493	3.26827	3.44572	2.07766	2.97951	2.37102	2.99528
KIFC1	protein_coding	2.62216	3.87263	3.99293e-07	CD4	TvsB	CD4_TvsB	up	9.26749	7.51235	11.3505	13.0531	0.745858	3.87681	1.02862	1.02351	0.414547	3.1698	5.11263	4.05285	6.75805	2.95898	3.85185	0.512012	1.87951	0.174213
ROMO1	protein_coding	1.16694	3.78643	4.02269e-07	CD4	TvsB	CD4_TvsB	up	41.545	31.3675	30.3061	29.9285	15.2454	16.0862	13.6232	14.2922	19.3313	13.327	15.1209	15.6488	14.3733	9.14869	19.7934	17.7751	21.3561	13.2819
CTBP2	protein_coding	1.68941	3.64355	4.03085e-07	CD4	TvsB	CD4_TvsB	up	0.912243	0.775449	1.22545	1.12189	0.227928	0.392897	0.354638	0.273677	0.395703	0.351609	0.66609	0.395437	0.979419	0.480898	4.03903	2.25758	2.6509	4.6317
FARSA	protein_coding	1.1289	5.15322	4.08077e-07	CD4	TvsB	CD4_TvsB	up	21.8043	17.5617	23.1367	18.1241	10.6558	10.5321	8.37678	7.28389	14.3135	14.4127	17.8555	13.0709	16.1567	10.5918	15.5628	19.1916	12.5123	11.4873
ARNTL2	protein_coding	2.12053	2.71578	4.12954e-07	CD4	TvsB	CD4_TvsB	up	1.80355	1.64226	1.79981	1.90985	0.137985	0.674439	0.487678	0.340472	0.236507	1.09577	0.898242	1.10469	1.46579	0.966285	0.361787	0.946018	0.207767	0.0417258
CREB3L4	protein_coding	1.76321	3.03637	4.17779e-07	CD4	TvsB	CD4_TvsB	up	5.17324	3.45594	5.61927	4.61267	1.09612	2.5076	0.917484	1.01519	1.4164	2.60349	4.3937	3.02038	3.34091	2.43552	2.60987	2.19056	1.9984	1.40468
SELENOK	protein_coding	-1.17183	5.3771	4.22504e-07	CD4	TvsB	CD4_TvsB	down	18.4903	16.9515	10.9666	12.598	42.0498	28.3342	33.945	28.5522	26.1089	9.58411	8.34491	11.9231	9.61238	7.20962	21.7045	17.8557	25.0183	16.2845
FANCB	protein_coding	1.23872	3.2468	4.23618e-07	CD4	TvsB	CD4_TvsB	up	6.5923	4.66238	5.16841	5.81845	2.48861	2.80667	1.94834	2.16676	1.8997	2.12925	2.16776	2.44384	2.80649	2.05452	1.41445	1.75035	1.65466	1.63132
CBX3	protein_coding	1.0666	7.83501	4.27049e-07	CD4	TvsB	CD4_TvsB	up	92.839	85.818	90.0273	79.5796	40.3813	48.9143	44.3498	32.6172	46.1438	37.8653	44.2422	50.7236	53.9453	32.0735	29.7763	31.1569	25.3216	18.3951
AL355816.2	antisense	-1.48111	2.42061	4.3022e-07	CD4	TvsB	CD4_TvsB	down	3.03106	4.5259	3.60002	2.53976	9.49398	10.1541	9.46332	9.22344	10.7642	12.8141	10.1089	11.3046	8.24746	11.0573	6.24756	5.67237	8.22215	11.2585
SMAD7	protein_coding	-1.98365	5.7493	4.31381e-07	CD4	TvsB	CD4_TvsB	down	7.70447	9.81461	5.71173	8.94127	43.4022	32.2765	12.9039	38.6508	5.03453	6.56371	4.71923	6.9376	3.4162	5.93425	21.5548	7.09088	30.7824	11.6801
NR1D1	protein_coding	-2.13568	2.50439	4.32004e-07	CD4	TvsB	CD4_TvsB	down	0.356979	0.930721	1.02782	0.497523	1.63248	3.18383	4.69766	2.92472	3.80518	1.07562	1.29578	0.767863	1.0325	1.27575	4.28351	2.55966	1.39571	5.36073
PAFAH1B3	protein_coding	1.2166	3.6756	4.41542e-07	CD4	TvsB	CD4_TvsB	up	15.5827	15.0361	14.4018	14.6096	7.19046	7.08417	5.94379	5.41183	6.11579	7.96529	11.6364	9.35242	10.9054	6.64576	6.94348	4.13815	6.47542	3.49071
RNF166	protein_coding	-1.09068	5.61119	4.43132e-07	CD4	TvsB	CD4_TvsB	down	4.95039	5.99779	4.54678	4.73806	11.2659	12.967	8.7622	10.0858	11.7403	14.7761	11.3468	11.3561	8.79893	11.9381	19.2035	13.4195	11.7766	23.6068
BLM	protein_coding	1.26946	4.73981	4.43975e-07	CD4	TvsB	CD4_TvsB	up	6.05034	5.03508	7.22954	4.9764	1.65469	3.61471	2.24365	2.14125	1.83845	4.60712	5.90853	6.036	6.82739	4.36511	2.50669	2.80112	2.43615	2.44626
ZNF724	protein_coding	1.19338	3.78708	4.51078e-07	CD4	TvsB	CD4_TvsB	up	6.91615	6.75278	7.12208	7.40648	3.41327	3.16898	3.19753	2.54069	3.26429	3.21464	4.56706	5.25057	5.43219	3.39549	1.90123	2.35683	1.60136	1.40335
A2M-AS1	antisense	-2.95283	2.7002	4.54158e-07	CD4	TvsB	CD4_TvsB	down	0.812583	0.52376	0.787461	0.870124	3.20261	1.92587	2.14926	15.955	1.00221	1.15203	0.440232	0.606084	0.619654	0.890102	0.576268	0.669713	0.882503	24.0594
ACAT2	protein_coding	1.33086	5.00954	4.54585e-07	CD4	TvsB	CD4_TvsB	up	15.7569	13.5719	12.6066	12.1462	6.17565	6.52705	5.307	3.47309	7.71592	4.81953	7.33263	6.97486	9.87353	4.50541	4.28993	3.81316	4.49976	4.20214
FBXL13	protein_coding	1.76682	1.81121	4.55209e-07	CD4	TvsB	CD4_TvsB	up	1.77718	1.01358	1.55278	1.06497	0.480691	0.388296	0.418125	0.296522	0.55575	0.796854	1.23027	1.15095	1.30683	0.882109	0.567154	0.366179	1.08568	0.218038
IKZF3	protein_coding	-1.63142	7.67325	4.55358e-07	CD4	TvsB	CD4_TvsB	down	3.65839	8.6308	2.49082	4.49179	15.8549	11.6091	21.3755	10.8637	12.3859	32.7594	29.2533	29.9424	25.4377	33.9485	19.7908	33.6883	28.317	43.2049
CTC1	protein_coding	-1.23239	6.0017	4.57452e-07	CD4	TvsB	CD4_TvsB	down	3.80392	4.51886	4.66703	4.79235	8.42521	11.7527	9.80622	11.8038	8.35165	8.46341	5.75382	6.57839	4.71939	11.1567	7.39761	6.84264	8.78559	10.273
DYNLL1	protein_coding	1.49523	5.64546	4.60682e-07	CD4	TvsB	CD4_TvsB	up	30.5865	18.0257	39.7598	23.5332	11.3757	12.1795	10.8005	5.32268	15.2748	14.168	22.7713	19.8265	19.5057	13.0041	14.1825	15.39	9.1587	8.27703
CCT2	protein_coding	1.17053	7.4272	4.6171e-07	CD4	TvsB	CD4_TvsB	up	84.7634	59.4041	74.9116	62.1932	29.229	38.9325	27.7574	29.0286	29.755	28.4853	40.9831	39.3723	47.0173	24.4198	28.9929	26.1538	24.9527	19.2135
LCP2	protein_coding	-1.07161	7.50001	4.61722e-07	CD4	TvsB	CD4_TvsB	down	10.578	12.0539	10.649	8.15406	24.4388	20.2199	23.861	18.5698	16.5332	51.4938	43.6122	40.7459	37.9629	57.8914	17.8212	12.8008	15.6219	26.3055
IRAK3	protein_coding	2.17198	4.14649	4.665e-07	CD4	TvsB	CD4_TvsB	up	1.98369	1.77301	2.48212	2.02241	0.25111	0.973194	0.20989	0.39451	0.94224	0.562631	0.73417	0.746824	1.41593	0.60135	5.70729	7.16592	2.90051	2.27179
AMIGO2	protein_coding	-1.84857	3.73497	4.66694e-07	CD4	TvsB	CD4_TvsB	down	1.49173	0.811944	1.3931	0.511801	4.34939	2.82785	5.75376	2.23568	6.93164	3.3724	4.10616	5.13131	2.62415	3.48323	2.87376	4.45301	4.52316	4.05091
C11orf54	protein_coding	1.03621	4.94068	4.69407e-07	CD4	TvsB	CD4_TvsB	up	7.41308	6.09906	8.66053	6.87126	3.37866	4.29288	3.36347	3.12123	4.28965	4.69303	6.73017	5.63301	5.9738	4.5096	3.14334	3.66866	2.93145	2.64925
INPP4A	protein_coding	-1.04025	7.42537	4.72874e-07	CD4	TvsB	CD4_TvsB	down	8.10289	7.81109	7.64186	7.43206	14.4596	15.0029	15.128	19.1417	15.2484	14.6298	11.7287	12.2704	9.11196	14.3194	15.0965	10.7426	14.9994	21.8965
LINC01578	processed_transcript	-1.29724	7.38333	4.7915e-07	CD4	TvsB	CD4_TvsB	down	23.3842	30.1059	26.0301	22.9226	51.3219	50.6316	60.4799	89.3497	30.5948	19.7041	12.6896	21.5829	17.6327	23.3377	20.6979	12.6529	23.8444	19.1187
ACSL4	protein_coding	1.03953	5.98713	4.79504e-07	CD4	TvsB	CD4_TvsB	up	15.0216	11.2308	14.3896	10.5846	6.09927	6.89942	6.95893	4.95517	10.9318	10.3629	11.2904	9.95631	11.3732	8.96917	9.33354	13.2346	8.14187	8.03939
AC109326.1	TEC	2.23694	4.66372	4.79504e-07	CD4	TvsB	CD4_TvsB	up	87.0985	21.2978	24.1288	31.8644	9.78186	10.0265	8.93597	6.10127	11.3816	16.3178	15.9086	9.75426	6.20605	8.20037	34.8067	20.0032	10.6168	11.4696
APEX1	protein_coding	1.12706	6.15511	4.87549e-07	CD4	TvsB	CD4_TvsB	up	61.8835	49.9371	59.8829	77.0455	25.0064	35.8973	25.3165	27.6453	33.4823	37.1032	29.392	24.1321	31.2769	34.5379	40.9897	40.7348	23.3344	20.7019
TEX30	protein_coding	1.50328	3.31021	4.8947e-07	CD4	TvsB	CD4_TvsB	up	10.3741	6.5038	10.9164	7.90797	3.77034	3.17862	3.16199	2.47244	3.6962	2.83907	3.40977	5.62394	4.81948	2.76459	2.81488	2.27176	2.69422	1.08216
KCNA3	protein_coding	-1.16919	6.13346	4.94253e-07	CD4	TvsB	CD4_TvsB	down	16.7591	14.3208	20.5807	15.4312	43.7287	27.3036	46.5607	33.326	58.4282	19.6594	23.3516	18.6338	17.5611	18.3462	17.5045	31.2383	32.5671	36.7475
NBPF11	protein_coding	-1.3432	3.62315	4.94511e-07	CD4	TvsB	CD4_TvsB	down	0.971136	1.25809	0.88124	1.06824	1.96452	2.92371	2.4923	3.22226	1.7003	2.72425	2.28072	2.65673	2.09636	3.4722	1.27444	0.781688	2.03301	3.28264
SHMT1	protein_coding	1.31009	4.33345	4.9613e-07	CD4	TvsB	CD4_TvsB	up	4.04511	4.52671	4.01307	5.55551	1.4628	2.35361	1.64065	1.85473	1.77182	2.55732	3.76253	3.16667	3.55114	1.99862	2.67174	1.44496	1.32842	1.48067
DSN1	protein_coding	1.40196	3.90209	4.97872e-07	CD4	TvsB	CD4_TvsB	up	11.088	9.33457	9.75416	9.55076	3.31685	5.53407	3.36277	2.79504	3.64624	3.83224	5.6566	5.36156	7.08434	3.42072	3.59722	2.76916	4.23756	2.23395
USP15	protein_coding	-1.00394	7.39305	5.05271e-07	CD4	TvsB	CD4_TvsB	down	8.19347	6.93552	7.50731	5.29956	13.8771	13.256	12.9779	15.9158	9.06599	7.14629	5.6929	7.22874	7.24478	8.24975	5.64651	6.70324	6.84897	7.84773
LAP3	protein_coding	1.04479	6.0535	5.10465e-07	CD4	TvsB	CD4_TvsB	up	26.8093	27.9263	25.8899	23.18	12.5921	13.8126	12.8898	11.0113	12.5508	15.0395	16.0902	16.5989	20.9676	12.0333	15.4185	24.887	17.1213	10.7003
NPAT	protein_coding	-1.0474	7.23363	5.12594e-07	CD4	TvsB	CD4_TvsB	down	14.978	12.2457	15.1461	10.9404	33.8642	21.8195	31.5003	23.002	30.9355	17.1063	17.7184	21.2327	16.8053	19.8843	15.5257	18.4784	19.3214	18.8343
ARRDC4	protein_coding	1.59466	4.15034	5.12714e-07	CD4	TvsB	CD4_TvsB	up	9.2698	5.41715	12.2488	7.84024	1.69864	2.45572	3.09825	4.27393	1.46928	2.61135	2.47514	4.19228	3.02592	3.40397	4.15683	5.4077	2.7316	1.86043
CHD2	protein_coding	-1.11063	7.85907	5.13217e-07	CD4	TvsB	CD4_TvsB	down	9.56973	10.116	8.43167	9.60193	18.0258	17.2363	18.7076	27.4844	13.5183	17.5779	12.8238	13.4576	11.0392	18.6177	13.497	12.3711	14.9177	18.7724
ERI3	protein_coding	1.00694	4.51989	5.14528e-07	CD4	TvsB	CD4_TvsB	up	15.6491	12.3871	11.7732	14.2718	7.30709	7.31512	5.8972	6.37124	6.52232	7.20886	7.97461	8.4782	9.73139	7.10032	8.3192	6.3899	5.49143	6.83763
NCALD	protein_coding	-1.1535	4.01859	5.15243e-07	CD4	TvsB	CD4_TvsB	down	0.838958	0.789194	0.571505	0.675019	1.23665	1.55839	1.77941	1.81226	2.04781	1.73839	1.2066	1.34469	1.21848	1.31163	3.26711	4.04637	2.88652	9.5288
JUND	protein_coding	-1.5852	8.05214	5.18117e-07	CD4	TvsB	CD4_TvsB	down	47.6303	112.061	42.728	133.045	261.889	208.072	280.12	256.46	89.0168	93.0866	56.6896	66.9946	86.0318	68.1612	268.095	218.008	197.546	80.3891
ZNF44	protein_coding	-1.04595	4.48114	5.21143e-07	CD4	TvsB	CD4_TvsB	down	3.06937	2.68169	2.51279	2.19312	6.46403	4.20295	6.11355	4.80524	5.58336	2.84117	3.04273	3.2667	2.48113	2.92403	2.87607	3.47162	2.71289	4.80731
VKORC1L1	protein_coding	1.10152	4.70775	5.28188e-07	CD4	TvsB	CD4_TvsB	up	7.03931	4.88963	8.26715	6.52625	3.23764	2.79319	3.71801	2.70438	4.67757	3.96619	4.22595	4.21368	4.58868	4.41347	2.74092	4.85272	2.95135	3.35875
MSH6	protein_coding	1.07094	6.9579	5.28188e-07	CD4	TvsB	CD4_TvsB	up	21.8346	17.2639	23.5611	18.4233	9.36612	10.8437	8.22132	10.165	6.73787	8.60873	11.8213	12.097	12.5765	8.46571	6.11308	4.941	7.78671	4.16131
HKDC1	protein_coding	-2.18735	2.32224	5.45129e-07	CD4	TvsB	CD4_TvsB	down	0.409767	0.593651	0.392265	0.502949	1.68062	3.3267	1.79804	1.84217	3.13511	0.814371	0.868543	0.75133	0.17085	0.477201	1.54227	0.804263	0.567753	0.820957
FAM46C	protein_coding	-1.57705	6.36749	5.48663e-07	CD4	TvsB	CD4_TvsB	down	10.7212	4.96163	6.77428	6.66869	23.4951	17.4107	26.6038	19.3765	17.3902	3.49161	1.53812	1.95986	1.76293	3.82378	23.6338	42.1182	30.4412	18.0365
HLA-DPA1	protein_coding	2.78794	7.57825	5.49563e-07	CD4	TvsB	CD4_TvsB	up	55.4088	67.6229	42.6568	58.0254	6.17842	4.19313	18.7254	3.29246	26.6938	3.68928	8.01173	5.85033	4.74298	6.41754	52.3468	195.547	22.969	17.539
BAZ2A	protein_coding	-1.25278	6.28299	5.50968e-07	CD4	TvsB	CD4_TvsB	down	2.7388	3.29998	3.34673	4.21013	6.13043	7.25099	9.51575	9.50746	5.88655	7.75106	6.0151	5.43256	5.11404	10.2681	8.33018	10.8911	8.63751	14.4645
SIPA1	protein_coding	-1.20431	6.85456	5.51366e-07	CD4	TvsB	CD4_TvsB	down	6.01258	13.238	6.2762	10.8443	20.899	20.1903	22.4585	20.2586	18.672	25.3279	20.7952	20.1097	17.6381	19.5443	48.8903	57.8298	50.7112	46.761
TRAF3IP3	protein_coding	-1.02676	7.49953	5.53681e-07	CD4	TvsB	CD4_TvsB	down	12.3412	12.963	14.5522	10.6809	26.3354	30.3148	25.9778	20.3423	31.6615	28.5599	32.2424	31.8886	25.582	29.4396	22.232	24.4037	15.9124	24.6256
MYBL2	protein_coding	2.1043	4.03535	5.58827e-07	CD4	TvsB	CD4_TvsB	up	9.00558	12.7558	7.51132	24.8631	1.59236	5.50585	2.94187	2.53419	0.622769	3.80719	5.05796	4.96926	7.30184	4.18629	4.63969	1.85021	5.05032	0.104923
NECAP2	protein_coding	-1.01937	6.73136	5.61516e-07	CD4	TvsB	CD4_TvsB	down	15.6809	14.5474	15.6177	11.2564	33.4436	30.1932	29.0875	23.0224	31.7719	12.12	14.0994	14.0104	12.6707	9.8494	21.1325	23.9871	17.6602	13.6801
TMEM97	protein_coding	1.53541	3.62032	5.61516e-07	CD4	TvsB	CD4_TvsB	up	8.36728	6.76878	7.45541	8.50607	2.9263	2.48712	2.89622	2.41356	2.59845	2.27132	2.49146	3.99274	5.46817	1.94933	2.24824	2.98376	3.98494	2.01674
IGFBP7	protein_coding	2.34975	2.79254	5.6243e-07	CD4	TvsB	CD4_TvsB	up	4.74497	4.98614	2.94528	5.07806	0.508162	1.71567	0.703966	0.529706	1.02524	2.37249	2.52775	3.13833	7.99285	3.51721	9.68655	5.7047	5.01152	5.28393
TCF12	protein_coding	1.02374	7.53184	5.63958e-07	CD4	TvsB	CD4_TvsB	up	32.7531	25.3612	42.0701	26.3362	15.2207	16.3666	14.5197	16.1236	10.5629	19.0613	22.7303	19.955	24.7686	20.6274	13.5599	11.2932	11.3147	9.40803
EVI2B	protein_coding	-1.55555	5.26427	5.70576e-07	CD4	TvsB	CD4_TvsB	down	7.34604	7.22812	9.50164	11.0745	30.6174	18.3621	40.3141	14.0448	37.545	11.2624	13.0663	11.1897	12.5723	12.0453	22.8006	39.676	16.1048	19.9685
MCM8	protein_coding	1.06565	5.08983	5.74054e-07	CD4	TvsB	CD4_TvsB	up	6.12201	7.07132	6.52298	8.8686	3.54817	3.92798	3.37251	2.80072	2.905	3.56424	3.92442	4.3482	5.90371	4.1964	3.54761	2.99036	2.82961	2.68981
NUDT21	protein_coding	1.09363	7.58468	5.74243e-07	CD4	TvsB	CD4_TvsB	up	58.1755	49.2766	57.0211	52.536	27.549	27.2972	27.5401	19.2909	36.2506	23.7638	31.1092	30.8332	36.2562	20.4059	19.6457	24.5737	19.5752	18.3514
PLCL1	protein_coding	-1.16414	6.09635	5.76135e-07	CD4	TvsB	CD4_TvsB	down	8.66692	10.6943	7.594	6.15575	22.437	13.8573	18.0677	19.8438	9.93781	5.75422	4.44245	4.83844	5.36377	5.17167	3.46811	1.67937	2.35378	2.2181
PSMA6	protein_coding	1.13418	4.55122	5.87868e-07	CD4	TvsB	CD4_TvsB	up	9.40514	7.30843	6.53156	7.88831	3.76864	3.35989	3.12975	3.92477	2.62468	1.5362	2.06004	2.16278	2.89301	1.59318	1.39792	1.61708	1.70966	0.80613
SNHG19	lincRNA	1.45507	3.00686	5.92526e-07	CD4	TvsB	CD4_TvsB	up	45.1897	43.8669	42.262	59.3729	19.2689	19.8654	11.1957	19.187	13.3026	15.5682	14.2648	21.3445	21.8437	13.5493	16.9901	12.8773	12.7266	5.11178
TMEM261	protein_coding	1.14876	5.3405	6.03609e-07	CD4	TvsB	CD4_TvsB	up	30.334	20.7988	23.7266	21.8656	13.1742	11.6443	9.74585	9.04249	11.7113	9.76124	14.1174	13.6901	16.3802	8.9561	7.15801	6.85071	5.80334	6.1188
CARNS1	protein_coding	-1.68297	2.62434	6.0597e-07	CD4	TvsB	CD4_TvsB	down	0.209427	0.432268	0.349666	0.3752	0.995348	1.24709	1.12342	1.03571	0.835353	1.66343	1.12516	1.12116	0.718667	1.78865	1.87138	1.85551	1.44998	2.15831
RAB43	protein_coding	-1.39622	2.49664	6.08572e-07	CD4	TvsB	CD4_TvsB	down	0.501072	0.708184	0.495851	0.53501	1.67546	1.23437	1.52373	1.46719	1.59519	1.12469	1.14933	1.03899	0.903914	0.936589	1.61978	0.980438	1.55035	1.63462
UTRN	protein_coding	-1.09521	8.6915	6.10372e-07	CD4	TvsB	CD4_TvsB	down	12.3518	18.1148	16.5914	18.8017	31.0675	27.5984	34.566	47.4836	30.62	20.8154	20.4949	21.0631	18.9835	25.0084	33.1623	34.3447	40.8639	57.979
ZNF367	protein_coding	1.51376	3.92311	6.14968e-07	CD4	TvsB	CD4_TvsB	up	7.0072	6.89216	6.666	6.73221	2.00094	3.5061	2.13423	1.9041	2.26912	3.50059	4.98463	5.01907	5.90742	3.71807	2.84094	1.27501	5.17303	2.63721
GART	protein_coding	1.11706	6.08718	6.15338e-07	CD4	TvsB	CD4_TvsB	up	14.7467	10.9576	14.6416	11.9232	4.62176	8.39936	5.6001	5.46912	6.54696	8.64733	12.3392	10.5937	12.4295	8.16526	5.80173	5.90285	5.24105	5.22521
ZC3H12C	protein_coding	2.27048	2.41026	6.15539e-07	CD4	TvsB	CD4_TvsB	up	1.10146	1.20915	0.929379	0.827251	0.122155	0.400421	0.123454	0.193254	0.168325	0.716868	0.408188	0.35717	0.723733	0.740271	0.857802	0.226568	0.298557	0.0899386
MSRB2	protein_coding	1.5194	2.55686	6.15771e-07	CD4	TvsB	CD4_TvsB	up	4.10338	4.0359	5.4221	4.77615	1.38354	2.12155	1.4876	1.39036	2.57396	2.49091	3.50088	2.43658	4.06614	2.47612	2.09299	2.74238	1.64975	1.27794
TOX	protein_coding	1.0681	5.89323	6.24767e-07	CD4	TvsB	CD4_TvsB	up	17.9133	21.8463	22.5904	20.1304	11.5249	10.0626	8.88009	8.86893	2.33839	24.5842	18.2076	18.1203	22.8987	23.9007	8.37838	4.14592	8.3119	4.65517
FAM117B	protein_coding	-1.06543	6.38326	6.26386e-07	CD4	TvsB	CD4_TvsB	down	8.59311	10.4991	10.953	9.95593	21.17	17.6197	18.933	26.0153	12.0302	11.6341	9.97696	11.2665	7.97425	15.0749	15.6156	17.7799	17.6123	8.3235
ADAM22	protein_coding	1.22386	3.39878	6.30617e-07	CD4	TvsB	CD4_TvsB	up	1.2551	0.794143	1.31779	1.08363	0.451347	0.475823	0.439711	0.539858	0.447017	1.22457	1.0723	1.37713	1.28841	1.43612	0.331353	0.300846	0.277505	1.07482
PRKCZ	protein_coding	-1.19976	3.37912	6.31712e-07	CD4	TvsB	CD4_TvsB	down	0.598468	0.815951	0.544698	0.659032	1.41282	1.6758	1.31944	1.60349	1.74046	1.41843	1.53052	1.42928	1.3595	1.21635	1.42265	1.82636	2.40666	2.02235
ABCG1	protein_coding	1.07264	5.37236	6.33959e-07	CD4	TvsB	CD4_TvsB	up	9.35005	7.68171	12.0693	8.63855	5.0064	3.83847	4.08475	5.02227	4.41119	9.30235	7.20821	8.97822	10.0333	9.43649	3.54953	5.51613	3.16035	3.61774
WWC2	protein_coding	-2.02904	1.67649	6.36477e-07	CD4	TvsB	CD4_TvsB	down	0.0920708	0.170858	0.132161	0.0691919	0.440254	0.709513	0.42138	0.331602	1.06934	0.16638	0.0860694	0.0802708	0.111954	0.110124	0.380247	0.319154	0.145579	1.11099
HLA-DPB1	protein_coding	2.89232	6.84133	6.57106e-07	CD4	TvsB	CD4_TvsB	up	74.3392	65.978	46.9481	77.9946	6.4238	4.32492	20.3823	4.59148	36.6874	7.50532	9.08555	7.50863	5.38807	9.04421	48.7892	265.445	23.0456	29.1267
MED20	protein_coding	1.7979	3.22602	6.57131e-07	CD4	TvsB	CD4_TvsB	up	5.4557	3.51813	5.92133	3.8447	0.792597	2.08467	1.70635	0.790572	1.35461	2.51064	3.61437	2.7978	3.93645	2.44905	2.69745	2.98558	1.18026	3.02215
SFXN4	protein_coding	1.15992	3.59797	6.72034e-07	CD4	TvsB	CD4_TvsB	up	11.5097	11.4427	10.8881	11.1372	4.66998	5.88281	4.94963	4.60739	5.39644	5.29336	6.17037	5.74319	7.19341	4.02563	3.92208	4.97719	3.10671	3.11961
OCEL1	protein_coding	-1.72271	1.92486	6.76986e-07	CD4	TvsB	CD4_TvsB	down	0.732389	0.870581	0.813149	0.848707	3.35461	3.14436	2.14536	2.13938	2.23651	2.13478	1.26345	2.52499	1.76684	1.88326	3.78886	3.93147	1.03613	2.65309
KAT2B	protein_coding	-1.1016	5.75903	6.78144e-07	CD4	TvsB	CD4_TvsB	down	6.23356	4.52661	6.44863	4.78378	10.4721	9.02894	14.9891	12.7189	15.4892	8.20018	7.46017	7.59653	6.46628	9.39362	7.48849	11.4213	10.9873	19.7557
BOD1L1	protein_coding	-1.34274	7.21662	6.79638e-07	CD4	TvsB	CD4_TvsB	down	2.58759	5.75529	2.66666	5.95376	9.55236	9.74525	10.9385	12.7885	7.88551	12.1641	12.8145	11.7219	11.0203	12.9915	7.47076	11.6318	9.60515	11.5373
BTBD9	protein_coding	-1.03558	4.98071	6.87581e-07	CD4	TvsB	CD4_TvsB	down	1.99216	2.52126	2.36742	2.08913	4.83512	3.28802	5.00835	5.27008	5.02848	2.54894	2.00681	2.3352	2.05495	2.86629	3.39073	3.95082	3.44821	4.6744
PGM2	protein_coding	1.07309	5.61438	6.87581e-07	CD4	TvsB	CD4_TvsB	up	22.1011	16.8596	22.0018	19.7497	8.96542	12.2127	9.22735	7.94003	9.01848	12.1485	14.1553	14.2776	17.6281	10.59	12.8228	10.5688	7.96445	8.81036
ZNF204P	processed_pseudogene	-2.51278	1.71629	6.91014e-07	CD4	TvsB	CD4_TvsB	down	0.562945	0.139923	0.45694	0.306042	3.07227	1.12824	2.45129	1.72586	6.44148	0.583869	0.603873	0.780717	0.404756	1.19553	0.105397	0.918655	0.403514	2.06646
LINC00243	lincRNA	-2.41101	1.88852	6.91568e-07	CD4	TvsB	CD4_TvsB	down	0.870166	0.398105	0.932381	0.43927	4.73943	2.27263	4.4295	2.63925	3.73902	0.273275	0.888981	0.91463	0.670337	0.823819	0.349105	2.14127	1.33656	2.01316
DDX60	protein_coding	1.13964	6.95566	6.92559e-07	CD4	TvsB	CD4_TvsB	up	24.2528	25.5225	32.0298	17.9755	10.6219	12.8619	13.0154	8.78449	18.8142	24.7792	22.7388	25.6416	22.3074	22.2269	8.8329	15.8038	9.81553	14.2448
IL27RA	protein_coding	-1.00078	6.23921	6.96857e-07	CD4	TvsB	CD4_TvsB	down	14.6449	13.7447	15.6548	10.6793	26.0358	25.3733	25.3057	32.8293	33.4122	28.2522	29.7374	31.1509	25.254	23.2059	31.1317	38.9057	26.6133	27.6419
HS1BP3	protein_coding	-1.11982	3.22816	7.07407e-07	CD4	TvsB	CD4_TvsB	down	0.500487	0.56959	0.514997	0.540934	1.22888	1.01646	1.2232	1.15477	1.53586	0.706964	0.562203	0.703307	0.621168	0.758308	2.0637	1.9446	1.92185	1.80117
NHSL2	protein_coding	-3.33743	1.59815	7.18808e-07	CD4	TvsB	CD4_TvsB	down	0.0180912	0.0778268	0.0243968	0.00368819	0.224917	0.106121	0.567758	0.39446	1.77424	0.0535376	0.0673837	0.0251376	0.146335	0.0817456	3.23892	2.58323	1.45886	8.35
DESI2	protein_coding	1.02873	5.59882	7.23705e-07	CD4	TvsB	CD4_TvsB	up	17.5969	11.9444	17.0425	14.4762	7.83784	6.92176	8.51821	6.64717	9.30736	7.06371	7.79369	8.5281	9.69441	6.54636	6.03871	9.63525	8.14863	6.56499
LRRC37B	protein_coding	-1.08201	4.83843	7.24306e-07	CD4	TvsB	CD4_TvsB	down	3.02488	3.61055	3.61343	3.63929	5.97189	7.54019	6.28709	9.61833	3.95402	3.62083	4.30181	3.64809	3.57589	4.4395	4.14289	2.29827	4.46577	3.85031
MSH2	protein_coding	1.05872	6.54148	7.33371e-07	CD4	TvsB	CD4_TvsB	up	33.2286	28.8658	36.3681	27.8929	16.1365	18.3421	15.3113	10.8534	13.3214	21.6354	25.7806	28.5926	30.2442	19.5203	9.76799	10.5887	12.6428	7.87317
KCNK5	protein_coding	2.10654	2.49208	7.34049e-07	CD4	TvsB	CD4_TvsB	up	1.83462	2.62735	1.89731	3.01167	0.306926	0.923734	0.399311	0.538043	0.215704	2.16277	2.54065	1.36159	3.88752	1.49887	0.605357	0.586266	1.28757	0.232725
PAQR4	protein_coding	2.06688	2.99582	7.46135e-07	CD4	TvsB	CD4_TvsB	up	4.42529	5.00019	4.42475	5.2575	0.578943	2.37921	0.807437	0.775973	0.550453	2.34429	3.53555	3.0426	4.68452	2.27722	2.80518	1.23487	2.44084	0.686271
SETD2	protein_coding	-1.00698	7.54413	7.46135e-07	CD4	TvsB	CD4_TvsB	down	11.4767	13.1444	9.89284	13.6978	22.3428	22.3908	23.9128	28.2435	13.6646	19.8554	18.1288	17.7615	17.0916	23.4987	17.3484	16.8989	23.7969	22.2476
BRCA1	protein_coding	1.95632	4.46019	7.52196e-07	CD4	TvsB	CD4_TvsB	up	3.96954	4.53149	4.9357	5.57062	0.645085	2.5644	0.906098	0.775219	0.575283	1.91148	3.09408	2.73145	4.12793	2.93938	1.80823	0.639329	1.81313	0.860674
RHOG	protein_coding	-1.0288	5.24073	7.53394e-07	CD4	TvsB	CD4_TvsB	down	9.76319	14.0218	12.7051	14.5975	30.6467	28.4942	26.6554	18.4384	21.657	13.7269	15.6439	12.6179	13.475	12.329	41.2553	40.3662	34.4662	24.5262
DONSON	protein_coding	1.44941	2.97832	7.59883e-07	CD4	TvsB	CD4_TvsB	up	4.08693	3.44802	3.89134	4.39773	0.940389	2.10294	1.28582	1.45507	1.03781	1.86203	2.12122	2.7367	2.70651	2.19844	1.51021	1.0447	1.10131	1.07823
SLC25A45	protein_coding	-1.26608	3.97677	7.68977e-07	CD4	TvsB	CD4_TvsB	down	0.973454	1.46816	0.925762	1.08146	2.35914	2.99784	2.3227	3.0207	1.40036	2.55056	2.51161	2.2842	1.43894	2.27432	2.21921	1.30822	2.4627	2.52237
HDAC9	protein_coding	2.12064	4.11136	7.69112e-07	CD4	TvsB	CD4_TvsB	up	1.91925	1.44813	1.42253	1.53979	0.232115	0.336331	0.655378	0.230306	0.752772	0.397779	0.391876	0.460133	0.56216	0.36597	1.11101	4.82735	0.977168	1.26405
PAWR	protein_coding	1.70632	4.96934	7.70437e-07	CD4	TvsB	CD4_TvsB	up	5.74384	4.24318	6.93516	5.70997	1.44368	1.3398	2.7538	1.39782	0.47003	2.24638	2.53625	2.7388	2.70239	2.25919	0.931037	3.29216	0.746059	0.224746
FADS2	protein_coding	2.52665	5.07199	7.70968e-07	CD4	TvsB	CD4_TvsB	up	6.35079	7.61399	4.26707	6.87542	2.17847	1.38191	0.310457	0.483007	0.741858	3.25742	4.23497	2.3878	5.32792	1.91332	3.07031	0.821035	1.44741	1.77053
COQ3	protein_coding	1.57628	1.80174	7.94256e-07	CD4	TvsB	CD4_TvsB	up	4.5041	3.89294	4.29339	4.26665	1.21553	2.00869	1.30703	1.12516	1.89145	2.12847	2.39004	2.7924	2.19593	2.00731	1.03965	0.335622	1.32678	1.3989
ADPRH	protein_coding	2.08157	2.1928	7.96313e-07	CD4	TvsB	CD4_TvsB	up	1.23583	1.0482	1.45854	1.05229	0.186416	0.385903	0.378514	0.175158	0.898028	0.675737	0.731844	0.603606	0.494035	0.546083	2.08021	5.19556	0.943122	1.38899
HMOX1	protein_coding	2.46692	2.68547	7.97869e-07	CD4	TvsB	CD4_TvsB	up	1.34657	1.85049	1.00596	1.70813	0.200321	0.25781	0.491562	0.108743	0.621922	0.512348	0.245204	0.40391	0.242046	0.253522	24.3707	17.5998	4.42389	2.18074
PER1	protein_coding	-1.97848	6.27774	7.99282e-07	CD4	TvsB	CD4_TvsB	down	3.92108	5.35004	3.35719	6.47882	15.8964	18.509	16.0976	24.7938	6.44401	5.50311	2.17443	4.19257	2.23775	7.07653	22.5864	10.1334	38.4016	7.90639
SPRY1	protein_coding	1.68322	4.82229	8.08656e-07	CD4	TvsB	CD4_TvsB	up	7.74057	6.03813	16.2381	14.505	3.95095	4.01791	3.49513	2.39372	0.939623	11.3929	7.98137	9.0189	16.525	7.65675	3.56992	3.51908	7.07784	1.24989
AC099804.1	TEC	-2.34163	2.64411	8.18585e-07	CD4	TvsB	CD4_TvsB	down	3.2758	4.01086	3.29133	6.30839	24.4598	9.92185	14.9512	36.3287	7.96479	3.11064	1.57678	2.48093	1.90235	5.29448	7.43046	3.7694	12.8692	6.93741
MYO5C	protein_coding	1.97083	2.60199	8.36773e-07	CD4	TvsB	CD4_TvsB	up	0.687787	0.931046	1.03103	1.2269	0.130181	0.485924	0.194981	0.172781	0.186128	1.04646	0.82724	0.716756	1.18317	0.876086	0.201203	0.170501	0.0962891	0.0580132
IARS	protein_coding	1.06206	7.32506	8.40404e-07	CD4	TvsB	CD4_TvsB	up	40.8551	31.7815	37.5683	36.0675	15.9345	19.8426	16.2811	17.996	18.3593	15.4754	20.6445	21.2147	25.7724	13.9667	15.0537	16.3311	12.9381	13.228
[truncated: 1,235 more rows]

## Sheet: S4.CD4_TIvsBA
Supplementary Table S4
[truncated: 2,691 more rows]

## Sheet: S5.CD4_BIvsBA
Supplementary Table S5
[truncated: 578 more rows]

[truncated: 6 more sheets: S6.CD8_TIvsBI, S7.CD8_TIvsBA, S8.CD8_BIvsBA, S9.CD4vsCD8_thymus, S10.CD4vsCD8_InfantBlood, S11.CD4vsCD8_AdultBlood]
